# Supplementary material for: High-Salt Diet Impairs the Neurons Plasticity and the Neurotransmitters-Related Biological Processes
Source: Nutrients. 2021 Nov 17;13(11):4123. doi: 10.3390/nu13114123 (PMC8625992; doi:10.3390/nu13114123)
Supplement: Supplementary file 1 [file nutrients-13-04123-s001.zip › Table S1.xlsx]

## Sheet: Table A1
gene_id	Control_1_count	NaCl_4_count	Control_3_count	Control_2_count	NaCl_1_count	Control_4_count	NaCl_3_count	NaCl_2_count	Control_1_fpkm	NaCl_4_fpkm	Control_3_fpkm	Control_2_fpkm	NaCl_1_fpkm	Control_4_fpkm	NaCl_3_fpkm	NaCl_2_fpkm	NaClvsControl_NaCl	NaClvsControl_H2O	NaClvsControl_log2FoldChange	NaClvsControl_pvalue	NaClvsControl_padj	gene_name	gene_chr	gene_start	gene_end	gene_strand	gene_length	gene_biotype	gene_description	tf_family
FBgn0000003	6	2	9	2	6	4	6	8	0.922379	0.42592	1.56899	0.302963	1.1177	0.702404	1.25562	1.3538	5.81964	4.89996	0.268865	0.720472	0.830062	7SLRNA:CR32864	3R	6822498	6822796	+	299	-	-	-
FBgn0000008	849	698	840	920	762	878	644	806	7.20807	8.2093	8.08741	7.69663	7.83941	8.51481	7.44298	7.53271	787.191	799.435	-0.0216821	0.776989	0.867453	a	2R	22136968	22172834	+	5414	-	-	PDZ
FBgn0000015	5	17	2	6	0	2	22	40	0.0194917	0.0918052	0.00884154	0.0230479	0	0.0089059	0.116748	0.17165	21.01	3.33145	2.64886	0.0156583	0.0708978	Abd-B	3R	16927212	16972236	-	11791	-	-	Homeobox
FBgn0000017	5116	2755	4440	5138	4216	4129	3139	3654	18.3445	13.6847	18.0542	18.1539	18.3186	16.9118	15.322	14.4228	3709.68	4293.41	-0.210756	0.0305726	0.107165	Abl	3L	16615866	16647882	-	12819	-	-	Pkinase_Tyr
FBgn0000018	179	118	152	180	152	141	126	135	4.58627	4.18821	4.41641	4.54445	4.71919	4.12663	4.39468	3.80755	143.854	148.597	-0.0498633	0.701496	0.817902	abo	2L	10973443	10975293	-	1794	-	-	-
FBgn0000024	10844	3706	8856	11776	9213	8440	5342	7240	58.8277	27.8508	54.4815	62.9494	60.5634	52.3002	39.4499	43.235	6794.28	9075.99	-0.41767	0.04619	0.13867	Ace	3R	13222951	13259517	-	8473	-	-	COesterase
FBgn0000028	674	166	563	661	461	568	232	339	6.98862	2.3844	6.62002	6.75359	5.79228	6.72743	3.27468	3.86934	318.299	562.808	-0.82091	0.00112901	0.0114418	acj6	X	15350239	15379064	-	4433	-	-	Pou
FBgn0000032	313	214	262	327	276	269	237	308	7.10826	6.73243	6.74745	7.31759	7.5953	6.97815	7.32684	7.69972	278.446	267.036	0.0619018	0.508979	0.675178	Acph-1	3R	29991144	29993411	-	2024	-	-	Acid_phosphat_A
FBgn0000036	2408	751	2057	2638	2064	1824	1188	1510	10.0376	4.33662	9.72356	10.8355	10.4255	8.68492	6.74121	6.92874	1469.35	2030.04	-0.466103	0.0496266	0.144839	nAChRalpha1	3R	24393896	24457157	-	11027	-	-	Neur_chan_memb
FBgn0000037	3836	1627	3605	4071	3111	3504	2023	2716	32.5019	19.0966	34.6381	33.9885	31.9409	33.9127	23.3332	25.3317	2534.92	3433.4	-0.437376	0.00292749	0.0228888	mAChR-A	2R	24378630	24390294	-	5425	-	-	7tm_1
FBgn0000038	14906	11243	14644	16273	12952	14238	11125	13859	230.383	240.719	256.665	247.832	242.573	251.366	234.066	235.79	13285	13746.3	-0.0491446	0.247287	0.421214	nAChRbeta1	3L	4429349	4435993	+	2974	-	-	Neur_chan_memb
FBgn0000039	1564	864	1505	1634	1312	1446	862	1218	30.1171	23.0478	32.8649	31.0049	30.6146	31.8064	22.5961	25.8184	1141.93	1407.24	-0.30042	0.00585429	0.0370581	nAChRalpha2	3R	24485428	24491147	+	2387	-	-	Neur_chan_LBD
FBgn0000042	24222	14196	21068	25171	18958	20986	14904	20107	373.865	303.536	368.763	382.831	354.58	370.001	313.153	341.631	18323.8	20871.7	-0.187723	0.00131998	0.0127418	Act5C	X	5900861	5905399	+	2978	-	-	Actin
FBgn0000043	663	360	583	620	461	580	367	744	18.7423	14.0978	18.6895	17.2704	15.7916	18.7286	14.1229	23.1519	511.82	559.574	-0.126723	0.476638	0.647857	Act42A	2R	6013910	6015689	-	1626	-	-	Actin
FBgn0000044	14398	21256	13692	12228	19091	12054	20328	19488	383.879	785.079	413.979	321.254	616.791	367.107	737.796	571.959	21909.2	12008.2	0.867482	3.5e-12	3.92e-10	Act57B	2R	20944021	20946431	+	1724	-	-	Actin
FBgn0000045	735	6365	667	1839	564	619	4457	4132	20.8675	250.334	21.4747	51.4477	19.4034	20.0744	172.256	129.136	4333.52	863.959	2.32641	0.00140219	0.0132797	Act79B	3L	21985210	21987190	+	1619	-	-	Actin
FBgn0000046	2378	6568	2405	2843	3255	2632	5202	5538	54.9549	210.265	63.0273	64.7401	91.1513	69.4784	163.649	140.881	5648.44	2350.93	1.26456	2.64e-08	1.32e-06	Act87E	3R	13425983	13428375	+	1989	-	-	Actin
FBgn0000047	310	1471	334	720	482	290	1521	1021	8.93368	58.7247	10.9153	20.4457	16.8319	9.54631	59.6688	32.3892	1252.94	372.569	1.74923	3.74e-05	0.000752932	Act88F	3R	15439969	15442177	+	1595	-	-	Actin
FBgn0000052	1248	1430	998	1161	1348	1216	1791	1834	12.9374	20.5357	11.7323	11.8595	16.9333	14.3991	25.2743	20.9285	1738.73	1058.31	0.716137	1.48e-07	6.14e-06	Pfas	2L	6041181	6046050	-	4434	-	-	-
FBgn0000053	1198	2124	998	1147	1933	1027	2463	2204	11.5202	28.2941	10.8831	10.8684	22.5243	11.2808	32.2415	23.3302	2383.35	998.064	1.25528	1.88e-23	1.1e-20	Gart	2L	7014623	7023898	-	4780	-	-	-
FBgn0000057	1058	704	953	999	740	906	666	798	21.2271	19.5666	21.6829	19.7502	17.9909	20.7635	18.1898	17.6243	787.793	895.722	-0.186154	0.00335714	0.0254121	adp	2R	18151704	18154060	+	2291	-	-	WD40
FBgn0000061	11	10	9	13	3	5	11	7	0.279965	0.352575	0.259761	0.326029	0.0925231	0.145362	0.381113	0.196117	8.653	8.55811	-0.00626843	0.99189	0.995697	al	2L	378112	387439	+	1806	-	-	Homeobox
FBgn0000063	109	75	98	107	70	108	78	116	2.34013	2.23056	2.38593	2.26359	1.82108	2.64853	2.27959	2.74142	91.0352	96.7098	-0.0830418	0.647814	0.781503	Mps1	3R	17671271	17673828	+	2141	-	-	Pkinase
FBgn0000064	21761	23815	18545	22993	19768	17279	23067	21474	262.602	398.115	253.784	273.411	289.067	238.18	378.93	285.257	24123.7	18350.7	0.394543	0.00176298	0.0157046	Ald1	3R	26254069	26261591	-	3809	-	-	-
FBgn0000071	52	26	45	51	41	44	33	51	1.22826	0.850745	1.20536	1.18702	1.17351	1.18716	1.06108	1.32606	40.2326	43.8478	-0.115051	0.626284	0.76575	Ama	3R	6762593	6765261	+	1946	-	-	I-set
FBgn0000075	102	73	50	58	87	48	61	73	2.10812	2.09005	1.17188	1.1812	2.17887	1.1332	1.71622	1.66082	79.694	58.3105	0.446737	0.114068	0.251578	amd	2L	19110154	19114110	+	2224	-	-	-
FBgn0000077	255	150	216	270	208	202	176	222	8.24271	6.71677	7.91777	8.59994	8.14723	7.45848	7.74448	7.89929	203.315	214.718	-0.0778067	0.497117	0.664101	amx	X	9245915	9247336	-	1422	-	-	TM2
FBgn0000078	818	6434	378	1246	416	737	6392	3676	23.4119	255.096	12.2686	35.1401	14.4276	24.0946	249.041	115.815	4774.78	714.399	2.74055	0.00055395	0.00661137	Amy-d	2R	17124764	17126369	+	1606	-	-	-
FBgn0000079	55	4837	30	611	52	40	4788	2468	1.51564	184.65	0.937505	16.5911	1.73642	1.25911	179.613	74.8658	3446.36	158.717	4.44022	0.000799144	0.00881856	Amy-p	2R	17118636	17120303	-	1668	-	-	-
FBgn0000083	5485	4028	3879	4770	3956	3583	4325	4091	121.62	123.725	97.5369	104.22	106.293	90.7499	130.547	99.8538	4473.12	4023.39	0.152517	0.220072	0.389875	AnxB9	3R	21065241	21070917	+	2073	-	-	-
FBgn0000084	2645	1323	1868	2322	1860	1793	1334	1649	97.4964	67.5557	78.0835	84.3387	83.0793	75.494	66.9373	66.9097	1662.57	1960.22	-0.237734	0.0399116	0.126751	AnxB10	X	20171445	20173514	-	1247	-	-	-
FBgn0000092	167	150	158	178	137	200	106	155	7.57768	9.42868	8.13011	7.95869	7.53282	10.3662	6.5475	7.74207	148.366	161.571	-0.122142	0.488836	0.658254	CG2650	X	2692732	2693886	-	1013	-	-	-
FBgn0000097	1228	638	988	1200	936	908	808	756	10.3493	7.4486	9.44257	9.96545	9.55888	8.74116	9.2699	7.0136	850.943	984.052	-0.210387	0.0979474	0.227225	aop	2L	2156484	2178754	-	5454	-	-	Ets
FBgn0000100	14630	10523	12219	13678	12299	12211	10604	13340	506.379	504.557	479.608	466.504	515.844	482.783	499.632	508.267	12623.8	12044.8	0.0677853	0.0461092	0.138545	RpLP0	3L	22075867	22077487	+	1328	-	-	-
FBgn0000108	29344	11154	24918	30019	24819	23579	15774	21478	211.312	111.269	203.487	213.011	216.574	193.954	154.631	170.256	19526.2	24582.8	-0.332207	0.0627166	0.168772	Appl	X	530501	579044	+	6383	-	-	-
FBgn0000109	297	179	226	282	217	221	203	212	13.3709	11.1634	11.538	12.5099	11.8381	11.3649	12.4408	10.5062	219.865	233.431	-0.0902072	0.429001	0.605477	Aprt	3L	1883795	1885019	-	1021	-	-	Pribosyltran
FBgn0000114	1576	1121	1462	1539	1404	1356	1201	1877	9.29806	9.16181	9.78144	8.94698	10.0374	9.13829	9.64559	12.1901	1498.32	1357.01	0.144058	0.154261	0.306818	bru1	2L	12175004	12313438	+	7791	-	-	RRM_1
FBgn0000115	501	379	482	555	411	479	397	457	26.6843	27.9639	29.1129	29.1282	26.5263	29.1423	28.7845	26.7941	445.178	461.352	-0.0523196	0.487908	0.65766	Arl1	3L	15983135	15984362	+	863	-	-	Arf
FBgn0000116	31342	24789	24626	30781	22810	23285	22917	22987	411.142	450.468	366.335	397.878	362.583	348.908	409.235	331.935	25523.2	25031.3	0.0280031	0.794432	0.878233	Argk	3L	9048781	9066027	-	3504	-	-	-
FBgn0000117	9595	5328	8604	9519	7814	8378	5965	7394	123.748	95.1909	125.838	120.972	122.119	123.424	104.725	104.973	7132.34	8251.02	-0.210033	0.00737027	0.0432471	arm	X	1891401	1900646	-	3564	-	-	Arm
FBgn0000119	1159	828	1026	1187	1054	1098	871	991	8.84358	8.75214	8.87791	8.92476	9.74545	9.57009	9.04716	8.32383	1012.65	1022.46	-0.0138957	0.84123	0.907285	arr	2R	13453640	13483229	-	6024	-	-	Ldl_recept_a
FBgn0000120	177451	168242	186269	194524	144232	197102	171030	180504	3294.25	4326.66	3921.38	3558.39	3244.57	4179.64	4322.16	3688.68	180815	173523	0.0593857	0.616734	0.757924	Arr1	2L	18078269	18081307	+	2476	-	-	-
FBgn0000121	301113	274614	320598	332749	271218	323985	300438	384723	8946.82	11303.2	10802.4	9742.21	9765.05	10996	12151.9	12583.2	332083	293541	0.177985	0.0831871	0.203709	Arr2	3L	8647261	8648936	-	1547	-	-	-
FBgn0000139	707	560	681	755	685	623	601	828	14.5402	15.9544	15.8825	15.3003	17.071	14.6355	16.8258	18.7451	718.517	632.23	0.18676	0.01426	0.0668824	ash2	3R	24650125	24653376	+	2235	-	-	-
FBgn0000140	2	11	5	7	4	14	12	26	0.0145046	0.110512	0.0411213	0.0500238	0.0351523	0.115978	0.11847	0.207566	14.0112	6.58316	1.10251	0.166058	0.322999	asp	3R	24753849	24760513	+	6338	-	-	CH
FBgn0000146	88	35	43	86	35	67	31	40	1.34161	0.739179	0.743412	1.29194	0.646587	1.16677	0.643359	0.671285	38.1572	64.2035	-0.755217	0.00484911	0.032516	aub	2L	10997819	11001476	-	3015	-	-	Piwi
FBgn0000147	75	49	53	60	53	49	56	130	2.18604	1.97849	1.75183	1.72326	1.87193	1.63141	2.22196	4.17106	75.707	53.8976	0.494297	0.134451	0.280089	aurA	3R	11963124	11964826	+	1577	-	-	Pkinase
FBgn0000150	7358	6665	6987	7213	6603	6362	6640	7433	465.216	583.76	500.962	449.379	505.887	459.471	571.495	517.326	7422.4	6388.53	0.216232	0.00114145	0.0115109	awd	3R	31745172	31746077	-	727	-	-	NDK
FBgn0000152	403	426	399	411	317	405	357	361	7.19378	10.5342	8.07689	7.22929	6.85691	8.25803	8.67501	7.09356	400.172	371.188	0.106936	0.510512	0.676263	Axs	X	16680089	16683895	-	2575	-	-	-
FBgn0000153	460	842	397	579	355	447	586	475	9.90351	25.1121	9.69262	12.2832	9.26141	10.9928	17.1743	11.2572	628.421	428.975	0.549917	0.071301	0.183999	b	2L	13821248	13823979	+	2135	-	-	-
FBgn0000157	404	181	279	348	320	294	177	212	5.61195	3.48298	4.39497	4.76336	5.38641	4.66497	3.347	3.24171	239.724	301.402	-0.330192	0.100704	0.231308	Dll	2R	24814822	24835667	+	3309	-	-	Homeobox
FBgn0000163	1255	1193	1038	1228	1108	1009	1172	1406	5.30157	6.98137	4.97253	5.11164	5.67175	4.86879	6.73966	6.53809	1322.34	1032.88	0.355354	1.04e-05	0.000258455	baz	X	17160006	17200728	+	10881	-	-	PDZ
FBgn0000173	3699	2335	3715	4051	3196	3681	2854	3380	82.0586	71.7573	93.4583	88.553	85.9139	93.277	86.1873	82.5394	3169.54	3470.07	-0.130288	0.102173	0.233677	ben	X	13996345	13999805	+	2072	-	-	UQ_con
FBgn0000179	805	228	571	780	643	596	344	424	6.07088	2.38194	4.88327	5.79631	5.87603	5.13418	3.53154	3.51987	437.31	625.132	-0.514954	0.0479416	0.142004	bi	X	4412856	4485647	+	6095	-	-	T-box
FBgn0000180	243	86	222	301	210	232	130	165	3.40951	1.67157	3.5323	4.16154	3.57044	3.71828	2.48301	2.54844	157.732	227.561	-0.526631	0.0238064	0.0921739	bib	2L	9984645	9995538	+	3276	-	-	-
FBgn0000181	8588	5310	7633	8628	6769	7308	5720	7036	255.336	218.703	257.356	252.774	243.872	248.192	231.508	230.277	6697.44	7344.45	-0.132826	0.00130305	0.0126129	bic	2R	12870249	12871794	+	1546	-	-	-
FBgn0000183	2900	1610	2382	2952	2418	2294	1829	2300	24.245	18.6462	22.5832	24.3188	24.4962	21.9072	20.8156	21.1669	2193.41	2397.73	-0.128288	0.168346	0.326262	BicD	2L	17459605	17473215	-	5498	-	-	-
FBgn0000206	5065	3701	4630	5584	4324	4098	4153	5314	77.2698	78.2148	80.0996	83.9416	79.9343	71.412	86.2466	89.2395	4711.18	4415.89	0.0934214	0.191498	0.356248	boss	3R	25961994	25966948	+	3013	-	-	7tm_3
FBgn0000212	2632	1506	2364	2719	2057	2278	1702	2165	21.6152	17.1332	22.0161	22.0032	20.4704	21.3696	19.0276	19.5721	1998.88	2282.2	-0.190442	0.00245867	0.0199765	brm	3L	15970082	15982869	-	5597	-	-	SNF2_N
FBgn0000221	158	123	168	157	155	142	138	149	5.00862	5.4014	6.03935	4.90414	5.95402	5.14184	5.95511	5.1994	152.968	143.346	0.0946448	0.485016	0.654839	brn	X	4104342	4105791	+	1450	-	-	Galactosyl_T
FBgn0000228	1799	1238	1572	1801	1646	1706	1472	1723	16.6952	15.9155	16.5437	16.4693	18.5101	18.0846	18.596	17.6016	1639.36	1573.66	0.0596437	0.392657	0.572331	Bsg25D	2L	5271728	5278548	-	4953	-	-	-
FBgn0000229	3069	1603	2587	2955	2359	2513	1951	2253	69.9045	50.5803	66.8227	66.3235	65.1108	65.3837	60.4944	56.4904	2200.55	2538.74	-0.206048	0.0145698	0.0677919	bsk	2L	10247502	10250501	-	2018	-	-	Pkinase
FBgn0000233	20	11	15	32	19	24	13	21	0.313328	0.238727	0.266489	0.493993	0.360695	0.429487	0.277244	0.362154	17.0344	20.6711	-0.272912	0.476155	0.647568	btd	X	9694186	9697558	+	2934	-	-	-
FBgn0000239	2214	1565	1929	2265	1875	2025	1833	1913	32.6595	31.9805	32.2688	32.9232	33.5159	34.1213	36.8082	31.0636	1947.64	1927.26	0.0146271	0.822977	0.896249	bur	2L	21174182	21179683	-	3116	-	-	GATase
FBgn0000241	966	1104	1242	1132	997	1208	1081	1286	16.2171	25.6746	23.6449	18.726	20.2819	23.165	24.7042	23.7652	1211.67	1049.05	0.208238	0.157254	0.310987	bw	2R	23527805	23538499	-	2738	-	-	ABC_tran
FBgn0000244	2064	1845	1694	2005	1896	1790	1911	1856	19.8727	24.6084	18.4961	19.0223	22.1209	19.6865	25.0471	19.6712	2046.04	1724.52	0.245724	0.0058387	0.0370285	by	3R	9528238	9533011	-	4774	-	-	SH2
FBgn0000246	201	290	201	185	183	195	193	242	3.51427	7.02387	3.98524	3.18722	3.8771	3.89442	4.59352	4.65757	248.295	179.656	0.46593	0.0285327	0.1034	c(3)G	3R	15789473	15792579	-	2629	-	-	-
FBgn0000247	2790	2121	2471	2868	2519	2434	2097	2511	18.2526	19.2221	18.3321	18.4885	19.9695	18.1891	18.6754	18.0831	2500.89	2412.39	0.0515517	0.232606	0.403841	ca	3R	29806811	29815047	+	7026	-	-	-
FBgn0000250	2883	2450	2314	2900	2447	2313	2448	2677	39.867	46.9325	36.287	39.5155	41.0034	36.5353	46.0818	40.7495	2722.57	2371.09	0.198434	0.00574329	0.0366384	cact	2L	16313036	16326207	-	3324	-	-	-
FBgn0000251	2	16	3	4	2	3	12	44	0.0357706	0.39642	0.0608467	0.0704949	0.0433454	0.0612896	0.292164	0.866272	19.2497	2.751	2.81282	0.002142	0.0181146	cad	2L	20770731	20783135	+	2570	-	-	Homeobox
FBgn0000253	81383	48025	68591	79875	68381	63245	57498	66398	643.632	526.151	615.163	622.467	655.324	571.346	619.022	578.048	64788.2	66805.5	-0.0442353	0.572445	0.72341	Cam	2R	12259398	12278809	+	5812	-	-	-
FBgn0000256	2899	2429	2743	2992	2435	2778	2341	3093	21.3547	24.7863	22.9134	21.7174	21.7351	23.3747	23.4745	25.0801	2780.44	2613.29	0.0897854	0.16017	0.315137	capu	2L	3872646	3902860	-	6240	-	-	FH2
FBgn0000257	889	480	723	816	701	705	595	715	12.7498	9.53635	11.7587	11.5317	12.1825	11.5494	11.6163	11.2879	670.264	714.823	-0.0920649	0.330936	0.510055	car	X	19566019	19569401	+	3205	-	-	Sec1
FBgn0000259	3295	1942	2853	3454	2729	2920	2307	2870	26.5478	21.6752	26.0672	27.4219	26.6437	26.8736	25.3029	25.4543	2649.01	2858.48	-0.109354	0.126679	0.26934	CkIIbeta	X	11792533	11801587	+	5705	-	-	-
FBgn0000261	3310	2569	2373	2733	1928	2254	1825	2362	76.3396	82.0778	62.0639	62.1103	53.8823	59.3807	57.2974	59.9663	2365.21	2427.52	-0.0378625	0.805225	0.88626	Cat	3L	18822604	18828188	+	1993	-	-	Catalase
FBgn0000273	8409	3968	7371	8693	6948	6850	4931	6256	67.5147	44.1332	67.1119	68.7741	67.5975	62.8223	53.8938	55.2912	5927.35	7142.99	-0.269024	0.029513	0.105119	Pka-C1	2L	9682315	9699297	-	5725	-	-	Pkinase
FBgn0000283	2968	1735	2596	2984	2467	2603	2033	2427	31.7784	25.734	31.5204	31.4825	32.0077	31.8355	29.6316	28.6051	2333.44	2547.48	-0.126212	0.0772301	0.194061	Cp190	3R	15270432	15275241	-	4293	-	-	BTB
FBgn0000286	2094	1698	1868	2136	1854	1893	1817	1808	22.3062	25.0568	22.5655	22.4208	23.9318	23.0339	26.3483	21.2008	1952.26	1826.65	0.0950412	0.205801	0.373584	Cf2	2L	4876891	4883107	-	4315	-	-	zf-C2H2
FBgn0000287	983	540	939	1054	785	780	614	919	8.16182	6.21107	8.84134	8.62334	7.89805	7.3977	6.93987	8.39951	764.044	856.815	-0.163959	0.16587	0.322735	salr	2L	11358873	11373636	+	5536	-	-	zf-C2H2
FBgn0000289	6567	4145	6019	6900	5564	5997	4473	5545	55.6002	48.6154	57.7901	57.5652	57.0839	57.998	51.5535	51.6793	5315.98	5825.4	-0.131725	0.0196172	0.0814985	cg	2R	14173693	14182838	+	5429	-	-	-
FBgn0000299	1984	1119	1479	1863	1390	1502	948	1108	14.7924	11.5576	12.505	13.6871	12.5582	12.7919	9.62175	9.09371	1237.52	1553.76	-0.328798	0.00785738	0.0449468	Col4a1	2L	5029609	5037279	+	6165	-	-	Collagen
FBgn0000303	3221	1085	2720	3297	2646	2586	1597	2162	36.912	17.2245	35.348	37.2304	36.7438	33.8512	24.9133	27.2733	1995.5	2694.53	-0.433033	0.0338746	0.114433	ChAT	3R	18705501	18732344	+	4011	-	-	-
FBgn0000307	2833	1357	2441	2788	2412	2273	1683	2055	16.809	11.1536	16.4241	16.3001	17.3416	15.4051	13.5934	13.4219	2015.43	2357.73	-0.226044	0.0843355	0.205457	chif	2L	16342430	16352628	-	7747	-	-	-
FBgn0000308	7802	7743	7580	7659	6960	7246	7441	8240	136.254	187.323	150.118	131.801	147.289	144.548	176.899	158.408	8263.55	6941.24	0.251478	0.0050389	0.0332492	chic	2L	5972115	5981018	-	2632	-	-	-
FBgn0000316	839	472	747	838	684	693	601	679	18.2772	14.2439	18.4538	17.9884	18.0559	17.2444	17.8226	16.2825	656.662	711.632	-0.115479	0.210385	0.379775	cin	X	255674	258469	+	2110	-	-	-
FBgn0000317	941	751	785	920	884	758	764	1035	5.84188	6.45866	5.52652	5.62798	6.65016	5.37528	6.45663	7.07308	924.348	776.289	0.252618	3.84e-05	0.00076928	ck	2L	15044963	15057862	-	7404	-	-	Myosin_head
FBgn0000318	1702	1555	1566	1719	1535	1555	1528	1722	109.264	138.289	114.006	108.741	119.41	114.029	133.533	121.69	1721.17	1496.74	0.200775	0.00203424	0.0174894	cl	2L	5520135	5521382	+	716	-	-	-
FBgn0000319	8634	4700	6832	8401	6569	6372	5353	6332	66.0559	49.8123	59.2743	63.3333	60.8998	55.6858	55.7502	53.3268	6188.64	6880.18	-0.15286	0.0679702	0.17774	Chc	X	15827986	15835490	-	6008	-	-	-
FBgn0000320	1530	1628	1570	1728	1414	1518	1596	2050	19.0588	28.0929	22.178	21.2104	21.3437	21.5995	27.0636	28.1101	1809.09	1453.47	0.315829	0.00354801	0.026338	eya	2L	6527447	6546976	-	3690	-	-	Hydrolase
FBgn0000326	400	261	359	389	341	362	262	303	9.97076	9.01257	10.148	9.55476	10.3001	10.3073	8.89036	8.31412	315.585	345.519	-0.130472	0.184306	0.347496	clt	2R	21617061	21619079	-	1844	-	-	COesterase
FBgn0000330	646	374	559	631	499	523	411	561	16.7382	13.4242	16.4251	16.1104	15.6673	15.4791	14.4966	16.0009	495.425	538.358	-0.117575	0.155492	0.30835	cm	X	7009006	7011145	-	1774	-	-	Adap_comp_sub
FBgn0000337	10	21	6	10	23	10	17	14	0.256789	0.747025	0.174722	0.253033	0.715684	0.293323	0.594258	0.39574	20.5758	8.20335	1.3176	0.00271472	0.0215861	cn	2R	7782797	7785067	-	1790	-	-	FAD_binding_3
FBgn0000339	930	789	813	901	785	827	830	925	36.1655	42.5039	35.8527	34.5254	36.9912	36.7355	43.9379	39.5967	903.115	793.705	0.185167	0.0118115	0.0589759	cni	2L	16309292	16310726	-	1182	-	-	-
FBgn0000346	10064	4032	8536	9700	8012	7673	5342	6456	149.852	83.1673	144.134	142.32	144.561	130.505	108.279	105.818	6392.15	8200.38	-0.359319	0.0215091	0.0864848	comt	X	13259021	13262488	+	3087	-	-	AAA
FBgn0000351	41	15	29	34	25	33	23	44	1.13872	0.577115	0.913374	0.93049	0.841373	1.04692	0.869579	1.34521	28.1809	31.2542	-0.137871	0.681982	0.805149	cort	2L	6674682	6676635	-	1655	-	-	-
FBgn0000352	1251	464	1049	1253	1059	904	641	766	12.0727	6.20306	11.48	11.9152	12.384	9.96521	8.42086	8.13735	784.525	1014.17	-0.370065	0.0703288	0.181973	cos	2R	7382176	7387115	-	4763	-	-	Kinesin
FBgn0000357	35	54	50	51	38	57	59	86	2.47886	5.29807	4.01582	3.55923	3.26126	4.61136	5.68835	6.70484	63.7294	44.606	0.51902	0.10669	0.240788	Cp18	3L	8726791	8727613	+	649	-	-	-
FBgn0000358	18	128	13	2	5	7	9	7	1.27093	12.5198	1.0409	0.139149	0.427795	0.564567	0.865049	0.544066	43.8021	9.20039	2.24961	NA	1	Cp19	3L	8729865	8730604	+	651	-	-	-
FBgn0000370	5724	3679	5161	5925	5136	5255	4176	5714	76.8638	68.4371	78.5915	78.3993	83.5727	80.6054	76.3366	84.4633	5018.18	5044.65	-0.0071641	0.924165	0.955972	crc	2L	21310866	21319527	+	3423	-	-	bZIP_1
FBgn0000376	866	563	785	955	779	799	584	673	10.2434	9.22517	10.5297	11.1309	11.1656	10.7955	9.40349	8.76288	702.209	777.651	-0.147233	0.115095	0.252765	crm	X	2734248	2738773	-	3886	-	-	-
FBgn0000377	688	457	627	721	522	633	581	654	13.5609	12.4783	14.0148	14.0035	12.4678	14.2519	15.5893	14.19	598.104	610.189	-0.0287264	0.759367	0.855815	crn	X	2247594	2249983	-	2332	-	-	-
FBgn0000382	12500	7563	11763	13476	11145	11794	8403	10675	65.8	55.1505	70.2187	69.9002	71.0907	70.9163	60.2143	61.857	10161.8	11329.1	-0.156737	0.0559164	0.156329	csw	X	2094234	2115701	+	8732	-	-	Y_phosphatase
FBgn0000384	1092	786	1080	1105	894	991	841	939	18.1599	18.1073	20.3673	18.1074	18.0155	18.825	19.0387	17.1895	937.218	977.488	-0.0608956	0.359043	0.537405	cta	2L	22981816	22992951	+	2764	-	-	G-alpha
FBgn0000394	782	735	685	801	725	670	713	809	17.5084	22.7965	17.392	17.6715	19.6696	17.135	21.731	19.9386	809.52	670.694	0.269118	0.000145357	0.0022997	cv	X	5690002	5693084	+	2053	-	-	-
FBgn0000395	414	991	316	416	408	340	743	649	4.39584	14.5766	3.80494	4.35248	5.24951	4.12373	10.7394	7.58563	774.022	338.348	1.19306	4.64e-05	0.000895007	cv-2	2R	21355015	21379464	-	4329	-	-	VWD
FBgn0000404	35	18	26	38	20	27	13	40	0.551142	0.392652	0.464288	0.589631	0.38163	0.485655	0.278669	0.693363	23.8899	28.6015	-0.248973	0.499288	0.665844	CycA	3L	11826719	11833578	-	2919	-	-	Cyclin_C
FBgn0000405	9	4	5	10	4	12	10	95	0.135769	0.0835904	0.0855354	0.148648	0.0731196	0.206779	0.205356	1.57756	27.698	8.23578	1.75555	NA	1	CycB	2R	22803521	22806948	-	3047	-	-	Cyclin_C
FBgn0000406	6448	3065	4656	5754	3576	5098	2101	1989	190.356	125.346	155.874	167.383	127.925	171.913	84.4338	64.6369	2935.91	5002.32	-0.768946	0.000336378	0.00450127	Cyt-b5-r	2L	16788774	16790721	-	1557	-	-	-
FBgn0000411	595	163	451	508	391	387	204	321	9.31833	3.53629	8.00971	7.83947	7.42019	6.92311	4.34912	5.5339	286.652	441.413	-0.621389	0.00925672	0.050002	D	3L	14175610	14178620	-	2935	-	-	HMG_box
FBgn0000412	2993	1360	2750	2947	2312	2586	1628	2169	73.2946	46.1364	76.369	71.1127	68.6073	72.3374	54.2712	58.4696	2001.13	2578.45	-0.365172	0.00215286	0.0181891	D1	3R	9238083	9240654	-	1877	-	-	-
FBgn0000414	6457	3840	5977	6647	5305	5697	4299	5723	32.017	26.3767	33.6087	32.4771	31.8751	32.2675	29.0179	31.2377	5148.54	5663.92	-0.137222	0.04365	0.133826	Dab	3L	16712126	16724575	+	9270	-	-	PID
FBgn0000416	17230	10127	14305	16652	12885	13876	11694	13436	224.548	182.829	211.413	213.841	203.482	206.565	207.461	192.752	13001	14155.5	-0.122778	0.0219816	0.0877337	Sap-r	3R	30883464	30889062	-	3527	-	-	-
FBgn0000422	6533	5230	6117	7129	5363	6429	5210	5614	107.362	119.063	113.997	115.443	106.798	120.684	116.553	101.558	5819.79	5996.93	-0.0435211	0.526324	0.688847	Ddc	2L	19116483	19120306	-	2797	-	-	-
FBgn0000426	165	128	138	159	132	151	102	185	16.2404	17.4527	15.4032	15.421	15.7436	16.9769	13.6667	20.0442	146.436	140.164	0.0672574	0.669732	0.798082	SmF	2R	12183844	12184310	-	467	-	-	LSM
FBgn0000439	413	262	257	350	404	301	272	269	6.93086	6.09085	4.89091	5.78771	8.21553	5.76996	6.21378	4.9693	327.199	300.113	0.123588	0.515665	0.680449	Dfd	3R	6791836	6802428	+	2739	-	-	Homeobox
FBgn0000442	140	152	134	165	120	141	125	180	2.49134	3.74704	2.70414	2.89328	2.58764	2.86611	3.02806	3.526	156.025	132.614	0.23429	0.150599	0.302107	Pkg21D	2L	786153	790798	-	2583	-	-	Pkinase
FBgn0000447	622	391	509	563	480	555	459	694	19.4228	16.9137	18.0243	17.3233	18.1627	19.7963	19.5112	23.8554	541.153	514.413	0.0750832	0.558327	0.712968	Dhod	3R	8651391	8652916	-	1472	-	-	DHO_dh
FBgn0000448	793	574	821	974	781	875	617	817	3.48308	3.49254	4.08933	4.21552	4.15679	4.39003	3.68914	3.95018	749.838	793.454	-0.0800712	0.431386	0.60728	Hr3	2R	10203995	10237348	-	10465	-	-	zf-C4
FBgn0000449	79	73	67	71	63	79	87	75	1.83861	2.35356	1.7683	1.62825	1.77672	2.10019	2.75633	1.92145	81.5279	67.8964	0.260261	0.227076	0.397641	dib	3L	4062292	4064551	+	1975	-	-	p450
FBgn0000451	20	14	10	17	17	15	10	22	0.245738	0.238292	0.139335	0.205822	0.253109	0.210524	0.16726	0.297557	16.765	14.051	0.258801	0.516007	0.680716	ect	3L	10190276	10201837	-	3741	-	-	-
FBgn0000454	1380	1810	1122	1376	1044	1081	1008	1391	30.177	54.8296	27.8233	29.6495	27.664	27.0017	30.0059	33.4834	1438.11	1129.46	0.348126	0.105747	0.239182	Dip-B	3R	13782288	13785676	+	2102	-	-	-
FBgn0000455	738	469	639	731	558	611	495	545	17.3872	15.3068	17.0723	16.9704	15.9303	16.4431	15.8755	14.1343	560.015	620.601	-0.150263	0.0303983	0.1069	Dip-C	3R	12411809	12413759	-	1951	-	-	Peptidase_M24
FBgn0000459	547	122	505	548	198	505	134	164	7.74345	2.39247	8.10695	7.64415	3.39648	8.16597	2.58227	2.55562	166.278	481.791	-1.53214	1.17e-33	1.79e-30	disco	X	16210598	16216750	-	3247	-	-	-
FBgn0000463	138	89	86	121	158	91	103	109	1.20182	1.07372	0.849332	1.03836	1.66738	0.905254	1.22109	1.04494	123.856	98.8142	0.324159	0.148386	0.298985	Dl	3R	19302731	19326217	-	5278	-	-	EGF
FBgn0000464	928	691	868	1073	924	842	746	972	4.12651	4.2565	4.37697	4.7015	4.97879	4.27677	4.51568	4.7578	896.666	846.912	0.0833312	0.280242	0.45714	Lar	2L	19586623	19732069	+	10337	-	-	Y_phosphatase
FBgn0000473	1453	669	1357	1211	628	1064	601	596	39.8969	25.4472	42.2545	32.7657	20.8954	33.3722	22.4646	18.0146	681.15	1163.39	-0.773474	3.66e-08	1.76e-06	Cyp6a2	2R	6779749	6781491	-	1674	-	-	p450
FBgn0000477	607	344	379	439	308	562	324	218	22.7206	17.8373	16.0875	16.1919	13.9701	24.029	16.5092	8.98241	329.765	454.825	-0.465412	0.0650907	0.173195	DNaseII	3R	18019375	18021161	+	1228	-	-	-
FBgn0000479	6338	4064	6030	6947	5577	6084	4577	5129	17.4625	15.5113	18.8405	18.8605	18.6197	19.1476	17.1667	15.5558	5227.06	5810.14	-0.152506	0.0399501	0.126835	dnc	X	3176440	3343767	+	16683	-	-	-
FBgn0000482	641	396	609	603	485	503	453	545	9.32101	7.977	10.0425	8.6402	8.54602	8.35491	8.96711	8.72382	506.858	538.63	-0.0869343	0.329481	0.508704	dor	X	1665052	1668451	+	3161	-	-	-
FBgn0000489	2152	2086	1813	2367	1782	1863	2013	2098	32.0017	42.9719	30.5737	34.6841	32.1111	31.6455	40.7496	34.3432	2175.49	1867.36	0.219594	0.0433113	0.13334	Pka-C3	3L	15925805	15954797	-	3091	-	-	Pkinase
FBgn0000490	414	425	337	466	421	344	461	478	3.64971	5.19023	3.36905	4.04805	4.49736	3.46406	5.53234	4.63865	485.264	355.076	0.447498	4.77e-05	0.000912012	dpp	2L	2428372	2459823	+	5214	-	-	TGFb_propeptide
FBgn0000492	177	98	179	181	143	130	111	114	3.18803	2.4452	3.65612	3.21239	3.12106	2.67461	2.72158	2.26026	126.158	152.268	-0.272355	0.111065	0.247281	Dr	3R	29556386	29565244	+	2552	-	-	Homeobox
FBgn0000499	1164	693	1099	1160	947	1019	748	1047	18.8128	15.5157	20.1427	18.4739	18.5467	18.8123	16.457	18.6274	921.639	1016.2	-0.138881	0.0886068	0.211956	dsh	X	11355881	11358724	+	2844	-	-	DIX
FBgn0000500	2382	385	2205	2244	1705	2027	545	889	192.424	43.0841	201.997	178.625	166.901	187.042	59.9326	79.054	930.596	2026.91	-1.12273	0.00209359	0.0178107	Dsk	3R	4189692	4190260	-	569	-	-	-
FBgn0000504	970	1185	791	1251	741	795	971	827	4.92503	8.33479	4.55441	6.25887	4.55903	4.61077	6.71129	4.62219	1027.91	863.368	0.250765	0.263118	0.439206	dsx	3R	7924323	7967408	-	9053	-	-	DM
FBgn0000520	635	532	586	652	554	689	479	658	14.5794	16.9206	15.2575	14.7508	15.4132	18.0698	14.971	16.6302	599.876	587.889	0.0304194	0.759486	0.855815	dwg	X	2727698	2730042	+	2002	-	-	zf-AD
FBgn0000524	181	106	145	180	115	141	128	159	2.17338	1.7632	1.97444	2.12976	1.67329	1.93395	2.09227	2.10165	136.892	147.318	-0.106289	0.448904	0.623676	dx	X	6533999	6538575	+	3828	-	-	WWE
FBgn0000527	178	282	101	152	62	99	176	57	2.60401	5.71494	1.67557	2.19113	1.09909	1.65435	3.50498	0.917917	165.467	119.644	0.465634	0.416393	0.593825	e	3R	21229839	21237177	-	3142	-	-	AMP-binding
FBgn0000529	79	59	82	100	67	83	45	63	1.8048	1.86721	2.12439	2.25114	1.85478	2.16595	1.39947	1.58434	63.232	78.7009	-0.315123	0.100211	0.230483	bsh	2L	19765776	19769067	-	2012	-	-	Homeobox
FBgn0000533	230	170	182	203	205	188	149	180	6.92338	7.0889	6.21271	6.02127	7.47758	6.46424	6.10557	5.96442	190.623	183.36	0.0547557	0.672077	0.799559	ea	3R	15328729	15330408	+	1527	-	-	Trypsin
FBgn0000535	5665	3956	5652	6519	5275	5871	4361	5909	24.4822	23.6836	27.6995	27.7609	27.6243	28.9823	25.6559	28.1106	5237.62	5429.56	-0.0515467	0.518863	0.68221	eag	X	14955477	15009989	+	10636	-	-	Ion_trans
FBgn0000536	3115	2110	2875	3216	2716	2606	2125	2329	30.9448	29.037	32.3882	31.4809	32.6947	29.5715	28.7368	25.4686	2514.09	2697.29	-0.101736	0.223321	0.393363	eas	X	16278328	16285618	+	4627	-	-	Choline_kinase
FBgn0000541	6175	3269	5428	6445	5295	5211	3889	4802	28.1806	20.6666	28.0914	28.9827	29.2817	27.1646	24.1602	24.1235	4636.9	5306.59	-0.194475	0.0621472	0.167612	E(bx)	3L	233926	246912	-	10072	-	-	Bromodomain
FBgn0000542	245	233	245	254	230	224	221	266	1.34065	1.76622	1.52032	1.36957	1.52509	1.40013	1.64624	1.60227	257.457	221.666	0.215369	0.0365944	0.120079	ec	X	3811698	3857621	+	8400	-	-	UCH
FBgn0000543	775	571	687	855	634	722	548	691	16.1629	16.4966	16.2478	17.5706	16.0223	17.1998	15.5578	15.8636	660.457	693.933	-0.0718201	0.253288	0.427849	ecd	3L	2263581	2265857	-	2204	-	-	SGT1
FBgn0000546	2048	833	1757	2133	1656	1700	1211	1588	9.47622	5.33937	9.21926	9.72518	9.28502	8.98511	7.62779	8.08837	1412.56	1741.49	-0.301556	0.0588852	0.161773	EcR	2R	6087873	6169087	-	9934	-	-	zf-C4
FBgn0000547	2480	1271	1941	2636	2008	1787	1531	2008	17.7422	12.5963	15.7471	18.5825	17.4075	14.6033	14.9101	15.8134	1828.59	2007.68	-0.134663	0.279499	0.456171	ed	2L	4031377	4115749	+	6425	-	-	fn3
FBgn0000551	25	26	11	19	16	21	17	29	1.18835	1.71205	0.592946	0.889935	0.921595	1.14023	1.10002	1.51742	23.7977	17.2733	0.458901	0.247025	0.421047	Edg78E	3L	21296763	21297803	-	967	-	-	Chitin_bind_4
FBgn0000552	4	0	3	5	4	2	1	0	0.281995	0	0.23984	0.347339	0.341711	0.161057	0.0959691	0	1.33741	3.14805	-1.23157	0.329918	1	Edg84A	3R	6684445	6685157	+	652	-	-	Chitin_bind_4
FBgn0000557	29874	16402	28833	30358	23154	27029	18900	23668	517.005	393.222	565.862	517.698	485.562	534.319	445.259	450.887	22093.7	26574.2	-0.266316	0.000236683	0.00339901	eEF1alpha2	3R	31738468	31743306	+	2656	-	-	GTP_EFTU
FBgn0000559	47325	31036	40092	46362	35083	39562	32425	35623	711.814	646.668	683.838	687.131	639.425	679.709	663.905	589.809	36375.8	39565.2	-0.121344	0.00725629	0.042762	eEF2	2L	21677913	21682164	-	3056	-	-	GTP_EFTU
FBgn0000562	1964	1852	1954	2059	1787	1781	1823	2052	19.9946	26.1187	22.5588	20.6552	22.0452	20.7112	25.2643	22.9961	2040.34	1775.75	0.199919	0.00840173	0.0468826	egl	2R	23734904	23746829	-	4515	-	-	3_5_exonuc
FBgn0000564	7	1	5	9	1	6	4	4	0.457041	0.0904474	0.370208	0.57903	0.0791177	0.447484	0.355522	0.287489	2.68099	6.11625	-1.18828	0.122679	0.263193	Eh	3R	17446642	17448858	-	704	-	-	-
FBgn0000565	3129	2568	2514	2793	3404	2453	3300	2353	106.222	120.766	96.7821	93.4293	140.029	95.1212	152.502	87.9302	3180.62	2484.68	0.356001	0.0303017	0.106712	Eip71CD	3L	15511052	15513202	+	1354	-	-	PMSR
FBgn0000566	579	558	410	443	514	418	575	541	18.0067	24.0397	14.4597	13.5756	19.3702	14.8491	24.3429	18.5207	597.6	421.781	0.500941	0.000534095	0.00645108	Eip55E	2R	18627918	18629395	+	1478	-	-	Cys_Met_Meta_PP
FBgn0000567	1175	787	1025	1223	982	1076	950	1008	5.78752	5.36993	5.72529	5.93585	5.86116	6.05391	6.36983	5.46538	1008.81	1027.9	-0.0275861	0.699657	0.817118	Eip74EF	3L	17558672	17619325	-	9332	-	-	Ets
FBgn0000568	6831	2949	5721	7610	5580	5762	3909	5054	23.3431	13.9601	22.17	25.6248	23.1061	22.4914	18.184	19.0114	4681.42	5902.36	-0.334223	0.0219764	0.0877337	Eip75B	3L	17950953	18064696	-	13451	-	-	zf-C4
FBgn0000575	4372	2100	3692	4274	3419	3590	2533	3221	98.0771	65.2599	93.9222	94.4764	92.9402	91.9922	77.3521	79.5396	3025.78	3634.38	-0.264122	0.012858	0.0624262	emc	3L	749400	753492	+	2049	-	-	HLH
FBgn0000576	60	40	38	74	50	36	33	40	1.11296	1.02784	0.799339	1.35258	1.12387	0.762781	0.833281	0.816758	44.1513	46.7748	-0.0898891	0.757941	0.855197	ems	3R	13901853	13904620	+	2478	-	-	Homeobox
FBgn0000577	78	54	60	55	44	63	52	70	1.28413	1.23154	1.12017	0.892233	0.877776	1.18474	1.16538	1.26858	59.4487	58.6375	0.0205995	0.928049	0.957934	en	2R	11524006	11528210	-	2792	-	-	Homeobox
FBgn0000578	1198	663	1140	1271	1023	1109	749	991	9.06442	6.94922	9.78154	9.47611	9.37942	9.58481	7.71462	8.25395	919.539	1079.25	-0.229736	0.0222164	0.088184	ena	2R	19141632	19163705	+	6075	-	-	-
FBgn0000579	15579	14252	12819	15556	13186	12230	13345	13054	192.601	244.082	179.719	189.505	197.538	172.709	224.589	177.651	14704.1	12799.1	0.200038	0.0558781	0.156293	Eno	2L	1724768	1729636	-	3718	-	-	-
FBgn0000581	4535	2055	3905	4801	3856	3657	2571	3353	19.0437	11.9543	18.5958	19.8659	19.6213	17.5415	14.6969	15.4993	3168.87	3849.88	-0.280659	0.0513301	0.148296	E(Pc)	2R	11452043	11465270	+	10946	-	-	-
FBgn0000588	314	144	350	400	316	267	186	307	8.47012	5.38098	10.7065	10.6322	10.3291	8.22697	6.83003	9.11598	252.805	303.753	-0.26276	0.255341	0.4304	esc	2L	11827204	11829405	-	1704	-	-	-
FBgn0000592	1421	1888	985	1164	1627	765	1590	1223	35.5561	65.4428	27.9496	28.6995	49.3316	21.8651	54.1585	33.6862	1744.41	982.066	0.828241	0.000203459	0.00302799	Est-6	3L	12188818	12190705	+	1837	-	-	COesterase
FBgn0000594	39	41	40	43	30	53	23	32	1.03026	1.50039	1.19828	1.11931	0.960326	1.59928	0.827099	0.930541	34.3994	40.3424	-0.231576	0.451493	0.62601	Est-P	3L	12190733	12192528	+	1740	-	-	COesterase
FBgn0000606	6	1	2	3	0	2	2	1	0.196153	0.045288	0.0741469	0.0966422	0	0.0746867	0.0890069	0.0359873	1.12205	2.91006	-1.41756	0.223057	1	eve	2R	9979319	9980795	+	1406	-	-	Homeobox
FBgn0000611	3566	1610	3010	3580	2877	3010	1947	2462	49.6402	31.0469	47.5158	49.1063	48.5299	47.8617	36.895	37.7264	2386.25	3004.1	-0.331925	0.0110471	0.0562964	exd	X	15992468	15996509	+	3302	-	-	PBC
FBgn0000615	26	45	23	19	14	17	29	1360	0.363251	0.870934	0.364402	0.26157	0.237017	0.271301	0.551545	20.9159	348.09	19.436	4.16313	NA	1	exu	2R	20667427	20671083	-	3290	-	-	-
FBgn0000617	228	133	210	213	169	188	159	191	9.32391	7.5345	9.73871	8.5831	8.37465	8.78193	8.85136	8.59808	175.725	191.892	-0.12485	0.279417	0.456151	e(y)1	X	17842161	17843348	+	1124	-	-	-
FBgn0000618	150	124	181	180	135	170	130	169	13.7073	15.6972	18.7568	16.2082	14.949	17.7451	16.1717	17.0002	150.442	156.57	-0.0540669	0.713019	0.82581	e(y)2	X	11576118	11576620	-	503	-	-	-
FBgn0000625	176	172	137	181	145	155	191	193	2.56985	3.47907	2.26848	2.6042	2.56555	2.58521	3.79645	3.10211	190.956	147.944	0.364504	0.0220595	0.0878734	eyg	3L	12462537	12468021	-	3148	-	-	PAX
FBgn0000629	668	565	687	742	573	763	575	713	11.5215	13.4996	13.4372	12.6107	11.9758	15.0323	13.5005	13.5371	655.878	656.985	-0.00158778	0.987864	0.99344	E(z)	3L	10634575	10638130	-	2665	-	-	SET
FBgn0000633	2724	1367	2325	2739	2175	2326	1625	2097	20.945	14.5607	20.2729	20.7523	20.2651	20.4292	17.0089	17.7491	1949.5	2308.55	-0.243382	0.0156736	0.0709408	CG17716	2R	13623044	13749367	+	5978	-	-	-
FBgn0000635	2871	1416	2256	2878	2251	1980	1498	2039	18.0627	12.3411	16.0956	17.8419	17.161	14.2293	12.8295	14.1212	1932.97	2267.73	-0.230296	0.0792201	0.197208	Fas2	X	4132887	4206093	-	7306	-	-	I-set
FBgn0000636	1413	949	1252	1566	1220	1181	1029	1103	9.82288	9.13907	9.87007	10.7273	10.2772	9.37811	9.73781	8.44068	1164.98	1233.27	-0.0830614	0.317629	0.496265	Fas3	2L	18320102	18393441	+	6612	-	-	-
FBgn0000640	5	7	2	2	0	4	3	8	0.213991	0.415014	0.0970676	0.0843445	0	0.195548	0.174782	0.376895	4.86576	2.97451	0.709523	0.491675	0.660082	Fbp2	2L	9426784	9427917	+	1074	-	-	adh_short
FBgn0000644	22	25	28	22	18	25	34	26	1.05009	1.65304	1.51559	1.03473	1.0411	1.36305	2.20918	1.3661	28.2952	22.4011	0.33446	0.350684	0.529148	Fcp3C	X	3173376	3174474	-	963	-	-	-
FBgn0000658	46	32	24	38	28	23	20	24	0.595438	0.57381	0.352297	0.48469	0.439191	0.340076	0.352418	0.341976	28.4147	29.4982	-0.0651103	0.850078	0.913462	fj	2R	18232761	18236311	+	3551	-	-	-
FBgn0000659	711	406	586	734	606	650	428	565	7.61979	6.02752	7.12181	7.75124	7.86979	7.95712	6.24405	6.66541	538.84	612.07	-0.182546	0.0826543	0.20293	fkh	3R	28580976	28585264	-	4289	-	-	Fork_head
FBgn0000662	2877	2129	2672	3035	2388	2709	2068	2477	44.4212	45.5371	46.785	46.1754	44.6788	47.7781	43.4661	42.1	2452.52	2583.35	-0.0752037	0.092577	0.218446	fl(2)d	2R	13819624	13824553	-	2977	-	-	-
FBgn0000667	3712	6106	3272	3818	3665	3325	5067	4651	32.364	73.748	32.3509	32.8013	38.7209	33.1142	60.1388	44.6381	5367.67	3227.59	0.733675	0.000116151	0.001914	Actn	X	2023822	2042311	-	5272	-	-	CH
FBgn0000709	1121	667	1037	1252	991	1006	802	971	10.6748	8.79868	11.1982	11.7478	11.4352	10.9426	10.3962	10.1783	923.179	1008.13	-0.126253	0.168638	0.326519	fliI	X	21339741	21345088	+	4827	-	-	-
FBgn0000711	5439	3728	5203	6057	4862	5134	4626	5594	58.467	55.5146	63.4256	64.158	63.3321	63.0401	67.6935	66.1941	5064.78	4991.76	0.0211759	0.775487	0.866721	flw	X	10385960	10409817	+	4276	-	-	Metallophos
FBgn0000715	321	281	338	400	255	314	287	368	10.3398	12.5387	12.3464	12.696	9.9532	11.5532	12.5845	13.0484	321.849	313.894	0.0360699	0.779236	0.868707	FMRFa	2R	9906294	9910457	+	1427	-	-	-
FBgn0000719	964	467	670	1004	715	712	470	576	6.75053	4.5302	5.32053	6.92781	6.06714	5.69521	4.48031	4.44006	600.421	759.662	-0.339648	0.022205	0.0881673	fog	X	22824317	22855194	-	6564	-	-	-
FBgn0000721	2708	2331	2287	2697	2105	2630	2304	1974	17.9642	21.421	17.2046	17.6296	16.9211	19.9289	20.8061	14.4149	2388.85	2361.71	0.0160149	0.90678	0.945868	for	2L	3622074	3656953	-	6929	-	-	Pkinase
FBgn0000723	3589	3707	3289	3951	3041	3310	3548	4214	32.1703	46.0303	33.4322	34.8972	33.0305	33.8905	43.2927	41.5797	3939.79	3229.79	0.286473	0.00667357	0.0404129	FER	3R	9367603	9394546	-	5128	-	-	Pkinase_Tyr
FBgn0000808	9	3	3	5	3	4	5	3	0.182966	0.0844869	0.0691623	0.100161	0.0739039	0.0928876	0.138372	0.067136	3.85603	4.71729	-0.314767	0.668148	0.797044	gd	X	11985154	11987764	-	2261	-	-	Trypsin
FBgn0000810	647	279	541	646	424	522	306	486	9.74427	5.82088	9.23977	9.58692	7.73798	8.98017	6.27359	8.05724	398.921	537.114	-0.426456	0.000717874	0.00806158	fs(1)K10	X	2242138	2246041	+	3052	-	-	-
FBgn0000826	19	35	24	40	24	26	42	35	0.783967	2.00056	1.12299	1.62632	1.19998	1.22542	2.35908	1.58971	37.3258	24.8446	0.580977	0.111654	0.248027	png	X	1356488	1357601	-	1114	-	-	Pkinase
FBgn0000927	11	12	11	12	8	9	5	10	0.226227	0.341879	0.256545	0.243184	0.19937	0.211428	0.139982	0.22639	9.50694	9.8187	-0.0509067	0.916453	0.951035	fs(1)Ya	X	2724286	2726577	+	2235	-	-	-
FBgn0000928	26	22	19	19	25	31	26	34	0.341261	0.400014	0.282804	0.245736	0.397622	0.464776	0.464554	0.491244	28.7783	21.9038	0.401308	0.220207	0.38989	fs(1)Yb	X	2720468	2724158	+	3502	-	-	-
FBgn0000964	339	160	245	341	271	222	177	314	4.46226	2.91753	3.65713	4.42294	4.32256	3.33793	3.1716	4.54978	244.854	259.891	-0.0842832	0.670723	0.798335	tj	2L	19464267	19467758	+	3492	-	-	bZIP_Maf
FBgn0000996	139	70	111	89	88	93	96	97	2.03606	1.42041	1.84382	1.2846	1.56198	1.55607	1.91424	1.56406	95.0148	98.8363	-0.05721	0.786213	0.872994	dup	2R	15376619	15380988	-	3138	-	-	-
FBgn0001075	80	118	73	76	87	78	87	104	0.218207	0.445861	0.225798	0.204265	0.287551	0.24302	0.323033	0.31226	108.099	70.3929	0.616477	0.00231265	0.0191315	ft	2L	4198404	4221796	-	16852	-	-	Cadherin
FBgn0001077	5	5	4	5	9	12	2	16	0.129552	0.179467	0.117532	0.127658	0.282576	0.355162	0.0705432	0.456353	8.22209	6.06845	0.462848	0.548443	0.7056	ftz	3R	6864324	6866244	+	1774	-	-	FTZ
FBgn0001078	3497	1802	3124	3765	2906	3178	2306	2992	18.7321	13.3717	18.9767	19.8728	18.8627	19.4453	16.8151	17.6424	2682.07	3097.7	-0.207448	0.0532468	0.151554	ftz-f1	3L	18750607	18801309	-	8581	-	-	zf-C4
FBgn0001079	369	274	428	413	347	350	288	287	5.21722	5.36664	6.86239	5.75392	5.9451	5.65262	5.54312	4.46683	324.861	357.839	-0.139949	0.309256	0.487959	fu	X	18657755	18661204	+	3251	-	-	Pkinase
FBgn0001083	558	580	560	531	592	556	495	642	5.45947	7.86111	6.21332	5.11932	7.01868	6.21384	6.59282	6.91443	625.017	506.538	0.304131	0.00300007	0.0233712	fw	X	11992915	12003914	-	4698	-	-	Lectin_C
FBgn0001084	146	100	127	142	128	146	119	149	3.97567	3.77221	3.92175	3.81019	4.22361	4.54129	4.41117	4.46631	133.485	128.545	0.0584557	0.670535	0.798266	fy	2L	8401476	8403280	-	1688	-	-	-
FBgn0001085	398	205	372	412	345	326	239	293	4.79281	3.4198	5.08007	4.88884	5.03435	4.48429	3.91791	3.88401	290.801	344.288	-0.242165	0.0811055	0.200368	fz	3L	14274343	14368639	+	3817	-	-	Fz
FBgn0001086	27	8	14	16	21	14	26	45	0.621774	0.25521	0.365608	0.36307	0.58601	0.36827	0.815064	1.14074	26.1647	16.0777	0.707057	0.17804	0.33922	fzy	2L	16310956	16313097	+	1996	-	-	WD40
FBgn0001087	3073	2346	2940	3216	2710	2916	2549	3046	32.0734	33.9195	34.7975	33.075	34.2743	34.7647	36.2161	34.9959	2877.31	2780.4	0.0499053	0.278009	0.454624	g	X	13727204	13736278	-	4404	-	-	-
FBgn0001089	291	73	215	273	170	181	73	111	5.704	1.98221	4.77908	5.27292	4.03787	4.0526	1.94787	2.39505	113.89	217.698	-0.932848	0.000714331	0.00804882	Gal	2L	6003574	6006827	-	2345	-	-	-
FBgn0001090	6410	2839	5209	6423	4124	4996	2961	3467	108.084	66.3145	99.6041	106.719	84.2635	96.2266	67.966	64.3521	3614.19	5246.14	-0.537607	5.78e-08	2.65e-06	bnb	X	18794246	18797687	-	2726	-	-	-
FBgn0001091	11288	11209	8546	11754	8607	8368	10058	9609	350.578	482.252	300.988	359.712	323.919	296.865	425.235	328.512	10819.9	9073.52	0.25381	0.0864698	0.20859	Gapdh1	2R	7791901	7793380	-	1480	-	-	-
FBgn0001092	11743	8415	9567	10928	9809	8610	8557	8807	374.061	371.327	345.588	343.009	378.621	313.282	371.051	308.813	9669.51	9305.17	0.0552334	0.525774	0.688448	Gapdh2	X	15868145	15869661	+	1443	-	-	-
FBgn0001098	13846	10124	13285	15275	11036	12945	10402	14107	271.632	275.137	295.555	295.284	262.353	290.087	277.794	304.647	12297.7	12655.9	-0.0412925	0.481504	0.651886	Gdh	3R	23935958	23943101	-	2343	-	-	-
FBgn0001099	21	16	15	25	16	20	22	34	0.821506	0.867064	0.665429	0.963681	0.758453	0.893698	1.17156	1.46412	23.4654	18.4164	0.35331	0.334575	0.513282	gdl	3L	15509445	15511047	+	1175	-	-	-
FBgn0001104	532	435	433	479	416	394	402	474	11.8304	13.4004	10.9193	10.4961	11.2098	10.0082	12.1693	11.6031	468.693	419.011	0.159159	0.09999	0.23022	Galphai	3L	6972750	6980044	-	2067	-	-	G-alpha
FBgn0001105	8815	3988	7385	9011	7269	6895	4989	6365	72.2896	45.3052	68.6789	72.8163	72.2346	64.5888	55.6951	57.4589	6059.97	7312.44	-0.270952	0.0459073	0.138217	Gbeta13F	X	15860115	15866175	+	5605	-	-	WD40
FBgn0001108	1959	1447	1706	1893	1660	1743	1478	1903	19.7903	20.25	19.5441	18.8439	20.3209	20.1134	20.3255	21.1623	1749.83	1669.5	0.0689743	0.107861	0.2424	DCTN1-p150	3L	13929387	13934656	+	4550	-	-	-
FBgn0001112	859	155	319	652	978	519	499	492	13.6199	3.40449	5.73576	10.1866	18.7904	9.39978	10.7704	8.5872	564.553	529.086	0.0936768	0.84039	0.906698	Gld	3R	7252063	7265703	-	2899	-	-	-
FBgn0001114	2946	1952	2326	2345	2286	2024	1792	1239	40.1463	36.8496	35.9453	31.4889	37.7491	31.506	33.243	18.5862	1998.56	2198.67	-0.137967	0.529777	0.69128	Glt	2L	8672698	8676804	+	3373	-	-	COesterase
FBgn0001122	9547	3273	7832	9507	7509	7356	4159	5705	68.4069	32.4876	63.6392	67.124	65.1976	60.2065	40.5668	44.998	5509.34	7798.05	-0.501146	0.00983467	0.0520937	Galphao	2R	10437985	10465701	+	6415	-	-	G-alpha
FBgn0001123	3037	1838	2806	3344	2497	2817	1870	2432	66.0968	55.4141	69.2536	71.7139	65.8523	70.0312	55.4022	58.2645	2325.4	2742.72	-0.237637	0.000802684	0.00884175	Galphas	2R	23942538	23946936	+	2112	-	-	G-alpha
FBgn0001124	3644	2735	2889	3522	2961	2853	2681	3204	94.6312	98.3904	85.0791	90.1254	93.1776	84.6305	94.7769	91.5912	3135.09	2940.4	0.0916241	0.0848546	0.206272	Got1	2R	16138352	16141928	+	1770	-	-	Aminotran_1_2
FBgn0001125	4392	3378	4003	4124	2842	3207	2731	2968	116.424	124.045	120.333	107.721	91.2896	97.1065	98.5489	86.6063	3254.61	3588.57	-0.141266	0.278192	0.454823	Got2	2L	1984512	1987758	-	1734	-	-	Aminotran_1_2
FBgn0001128	7090	5072	5969	6844	4825	5582	4190	4329	103.393	102.462	98.7106	98.3456	85.2624	92.9827	83.1777	69.4922	5028.37	5811.85	-0.209189	0.0704683	0.182257	Gpdh1	2L	5943643	5948968	+	3152	-	-	NAD_Gly3P_dh_N
FBgn0001133	555	425	466	587	430	496	402	482	13.4692	14.2882	12.8249	14.0375	12.6455	13.7499	13.2808	12.8766	471.26	480.051	-0.0291543	0.703098	0.818851	grau	2R	21009764	21011921	-	1894	-	-	zf-AD
FBgn0001134	316	104	205	250	249	176	133	179	3.56792	1.62668	2.62483	2.78144	3.40678	2.26992	2.04423	2.22478	177.484	214.529	-0.272616	0.306233	0.484619	Grd	3L	17823333	17839767	+	4071	-	-	Neur_chan_LBD
FBgn0001137	531	825	524	556	512	502	602	595	14.2069	30.5773	15.8985	14.6583	16.5994	15.3419	21.9256	17.5238	697.479	483.946	0.526413	0.00948109	0.0508069	grk	2L	8431086	8433598	-	1718	-	-	-
FBgn0001138	186	78	135	196	194	143	101	105	2.09035	1.21434	1.72052	2.17052	2.64195	1.83574	1.54517	1.29897	128.436	149.841	-0.222061	0.431481	0.607305	grn	3R	8147368	8181444	-	4090	-	-	GATA
FBgn0001139	2996	1932	2705	3153	2698	2740	2105	2602	30.9117	27.6139	31.6496	32.0558	33.7319	32.2925	29.5654	29.5525	2515.14	2649.73	-0.0747526	0.279826	0.456644	gro	3R	26041736	26049911	+	4455	-	-	-
FBgn0001142	5475	2218	4585	5649	3556	4726	2499	2828	105.033	58.9445	99.7473	106.786	82.6649	103.563	65.2617	59.721	2993.6	4661.54	-0.638866	2.63e-08	1.32e-06	Gs1	2L	132077	134472	+	2396	-	-	-
FBgn0001145	17878	15408	15080	18544	14090	15186	12709	15116	368.34	439.76	352.331	376.474	351.769	357.39	356.444	342.825	15587.5	15208.4	0.0354162	0.686067	0.807373	Gs2	X	11422832	11430197	+	2231	-	-	-
FBgn0001147	5	2	4	4	5	8	0	19	0.102739	0.0569289	0.0932057	0.0809888	0.124495	0.187768	0	0.429756	6.40758	4.87191	0.418302	0.701704	0.818022	gsb-n	2R	25040383	25052331	-	2237	-	-	PAX
FBgn0001149	4911	4620	3902	4697	3273	3683	3704	3616	267.776	348.966	241.273	252.362	216.254	229.389	274.93	217.038	4176.75	3914.46	0.0932796	0.563305	0.715837	GstD1	3R	12367817	12369268	-	843	-	-	GST_N
FBgn0001150	277	365	313	337	261	338	291	426	7.15302	13.0569	9.16585	8.57513	8.16708	9.97	10.2294	12.1094	363.409	290.841	0.321921	0.0833553	0.203877	gt	X	2427113	2428967	-	1780	-	-	bZIP_2
FBgn0001168	862	1200	668	878	782	756	966	902	16.9687	32.7238	14.9121	17.0309	18.6538	16.9994	25.8863	19.5458	1059.41	721.281	0.553727	0.00349363	0.02606	h	3L	8675759	8679253	+	2335	-	-	HLH
FBgn0001169	732	378	566	682	561	566	478	586	5.60402	4.00885	4.91388	5.14487	5.20438	4.94965	4.98157	4.93846	538.379	580.001	-0.106695	0.312031	0.490633	H	3R	20621938	20628915	+	6004	-	-	-
FBgn0001170	3	8	8	8	4	2	5	7	0.0829697	0.306498	0.250904	0.218017	0.134053	0.0631826	0.188243	0.213109	6.5577	4.79089	0.446199	0.533298	0.693665	H2.0	2L	6013059	6019402	-	1662	-	-	Homeobox
FBgn0001174	5	3	12	2	3	11	8	6	0.373094	0.310105	1.01543	0.147055	0.271261	0.937585	0.812621	0.492839	5.44718	7.1399	-0.381535	0.638954	0.775463	halo	2L	1517533	1518148	-	616	-	-	-
FBgn0001179	351	275	312	332	311	353	229	353	6.13919	6.6631	6.18839	5.72195	6.59146	7.05258	5.45242	6.79648	314.111	309.168	0.025738	0.827413	0.89774	hay	3L	10631079	10633969	+	2628	-	-	-
FBgn0001180	219	215	160	234	152	141	204	191	2.62487	3.56978	2.17472	2.76364	2.20762	1.93042	3.32846	2.52001	208.954	170.631	0.288106	0.180237	0.342288	hb	3R	8690980	8697822	-	3835	-	-	-
FBgn0001185	717	447	672	722	517	607	525	619	13.8592	11.9692	14.7301	13.7517	12.1095	13.4022	13.8142	13.1708	569.093	621.244	-0.126073	0.102017	0.233406	her	2L	16677185	16679691	+	2378	-	-	-
FBgn0001186	7820	5782	6594	8537	6798	6762	5890	7078	86.8442	88.9511	83.0428	93.4202	91.4813	85.7784	89.0428	86.5266	6905.68	6771.52	0.0280213	0.550768	0.707608	Hex-A	X	9585675	9589813	+	4139	-	-	-
FBgn0001187	1408	859	1010	1073	733	985	831	730	43.3483	36.6355	35.2623	32.5515	27.3458	34.6398	34.8273	24.7399	864.482	1020.19	-0.240109	0.135589	0.281697	Hex-C	2R	15218837	15220329	-	1493	-	-	-
FBgn0001189	704	590	716	732	604	697	522	627	10.6516	12.3661	12.285	10.9133	11.0738	12.046	10.7513	10.4427	635.494	653.461	-0.0404113	0.651822	0.784468	hfw	X	1669570	1673608	+	3038	-	-	-
FBgn0001197	1833	1250	1731	1873	1527	1765	1308	1695	68.8352	65.0276	73.7164	69.3086	69.4871	75.7115	66.866	70.0685	1557.14	1649.63	-0.0816075	0.138689	0.285704	His2Av	3R	26866929	26869220	+	1224	-	-	Histone
FBgn0001202	2407	1356	2174	2494	1988	2033	1517	1948	47.7507	37.2651	48.9082	48.753	47.79	46.0691	40.9674	42.54	1830.4	2079.27	-0.183336	0.0264944	0.0989355	hook	2L	19030844	19033498	-	2317	-	-	-
FBgn0001206	378	212	276	403	278	311	213	277	3.69993	2.87459	3.06358	3.88694	3.29734	3.47721	2.83812	2.9846	263.982	310.926	-0.23661	0.0416138	0.129969	Hmr	X	10590920	10595855	-	4696	-	-	-
FBgn0001208	4206	2434	3227	3877	2279	4013	2355	2014	91.4089	73.2789	79.5311	83.0264	60.0178	99.6225	69.6722	48.1819	2489.45	3504.84	-0.493934	0.000647185	0.00745127	Hn	3L	7760453	7763166	+	2115	-	-	-
FBgn0001215	8366	5600	7751	8720	6951	7845	5844	7800	140.191	129.996	147.292	143.986	141.146	150.164	133.31	143.881	7049.03	7477.12	-0.0845523	0.0735657	0.187522	Hrb98DE	3R	28599834	28605777	+	2743	-	-	RRM_1
FBgn0001216	653	1874	566	850	553	560	1535	1400	11.0432	43.9025	10.8546	14.1645	11.3324	10.8178	35.3377	26.0623	1485.72	597.167	1.31462	0.000208865	0.00309347	Hsc70-1	3L	13974061	13977761	+	2718	-	-	HSP70
FBgn0001217	3	11	4	5	12	3	9	321	0.0634295	0.322183	0.0959067	0.10417	0.307446	0.0724536	0.259037	7.47102	85.1743	3.42299	4.63861	NA	1	Hsc70-2	3R	13044759	13047388	+	2174	-	-	HSP70
FBgn0001218	7718	5404	6318	6764	5919	5873	5295	6098	98.8464	95.8762	91.7603	85.3613	91.8589	85.9182	92.3148	85.9703	6156.55	6087.01	0.0161278	0.803539	0.884958	Hsc70-3	X	11801696	11807117	-	3589	-	-	HSP70
FBgn0001220	5820	5257	5148	5794	5271	5117	5033	6359	91.5529	114.558	91.8347	89.8109	100.475	91.9462	107.777	110.114	5928.59	5000.39	0.245527	2.79e-07	1.08e-05	Hsc70-5	2R	14252598	14256192	-	2922	-	-	HSP70
FBgn0001222	1659	1199	1419	1670	1388	1602	1237	1536	26.2049	26.2358	25.4178	25.9929	26.567	28.9047	26.5984	26.7075	1447.11	1452.73	-0.00496125	0.929304	0.958625	Hsf	2R	18130303	18134634	-	2910	-	-	HSF_DNA-bind
FBgn0001224	311	3911	315	331	835	312	1563	3676	16.171	281.711	18.5741	16.9593	52.6115	18.5311	110.633	210.406	2715.14	290.983	3.22209	3.38e-14	5.2e-12	Hsp23	3L	9381882	9382765	+	884	-	-	-
FBgn0001225	182	3645	155	174	593	150	1143	2236	8.28284	229.797	7.99943	7.80295	32.7024	7.79773	70.8115	112.017	2107.95	150.917	3.8039	1.82e-15	3.56e-13	Hsp26	3L	9376418	9377427	-	1010	-	-	-
FBgn0001226	35	1556	60	43	161	60	459	1049	0.985774	60.7097	1.91637	1.19338	5.4948	1.93032	17.5983	32.5229	889.723	46.089	4.27223	1.47e-12	1.72e-10	Hsp27	3L	9384063	9385694	+	1632	-	-	-
FBgn0001227	606	304	490	579	429	480	288	382	16.0732	11.1698	14.7383	15.1325	13.7881	14.5426	10.3986	11.1532	377.746	491.266	-0.378394	0.000603454	0.00707175	Hsp67Ba	3L	9377802	9379534	-	1733	-	-	-
FBgn0001229	176	128	197	173	156	141	72	128	8.19643	8.25775	10.4039	7.93889	8.80347	7.50068	4.56451	6.56187	130.387	157.458	-0.27105	0.263446	0.439354	Hsp67Bc	3L	9371511	9372497	-	987	-	-	-
FBgn0001230	346	6125	272	272	919	276	1797	6230	7.12863	174.814	6.35503	5.52205	22.9436	6.49543	50.3996	141.294	4072.03	266.636	3.93281	1.48e-10	1.23e-08	Hsp68	3R	24055080	24057310	-	2231	-	-	HSP70
FBgn0001233	14725	27048	12642	15217	19533	10935	25091	35379	228.661	581.852	222.624	232.846	367.556	193.966	530.402	604.767	28918	12181.3	1.24728	9.5e-16	1.95e-13	Hsp83	3L	3192969	3197059	+	2960	-	-	HATPase_c
FBgn0001234	5656	5826	4818	5526	5014	4995	5643	6654	11.9751	17.0875	11.5679	11.5287	12.8639	12.0802	16.2641	15.5081	6280.14	4797.54	0.388352	2.13e-05	0.000465685	lncRNA:Hsromega	3R	21296127	21317836	+	21710	-	-	-
FBgn0001235	5125	2231	4464	5219	3882	4420	2727	3112	19.8979	11.9992	19.6543	19.9666	18.2636	19.6022	14.4128	13.3002	3216.78	4390.01	-0.448484	0.000389218	0.00509006	hth	3R	10507561	10639568	-	11839	-	-	Coprinus_mating
FBgn0001247	2519	1744	2364	2591	2230	2271	1878	2269	33.6686	32.2911	35.8314	34.1245	36.1176	34.6724	34.1698	33.3839	2191.34	2228.97	-0.0239069	0.63322	0.771168	Ide	3L	20371672	20375896	-	3439	-	-	-
FBgn0001248	4232	3303	3308	4023	3204	3216	3111	3551	79.9198	86.4086	70.8424	74.8618	73.3193	69.3735	79.9758	73.8184	3576.41	3365.1	0.0872276	0.259421	0.434715	Idh	3L	8356404	8360906	-	2434	-	-	-
FBgn0001250	1593	1860	1224	1546	1526	1216	1710	1405	12.1814	19.7031	10.6141	11.6491	14.1402	10.6215	17.8003	11.8267	1788.04	1269.57	0.493293	0.00274476	0.0217546	if	X	16752189	16783434	-	6011	-	-	FG-GAP
FBgn0001253	45	24	27	58	15	32	13	15	0.33021	0.243965	0.224678	0.41938	0.133379	0.268223	0.129859	0.121164	18.4469	36.4757	-0.997748	0.00999571	0.0526466	ImpE1	3L	8372405	8391171	+	6264	-	-	Ldl_recept_a
FBgn0001255	17	11	7	12	7	6	13	14	0.714268	0.640242	0.333526	0.496815	0.356391	0.28796	0.743541	0.647508	12.242	9.39586	0.366698	0.480572	0.651127	ImpE3	3R	8028453	8029546	-	1094	-	-	-
FBgn0001256	94	19	32	74	40	26	17	21	3.49857	0.979615	1.35062	2.71391	1.80401	1.10536	0.861313	0.860373	26.0766	50.1727	-0.946062	0.0582292	0.160568	ImpL1	3L	13382765	13383999	+	1235	-	-	-
FBgn0001257	1205	1273	1159	1091	786	1160	1139	1109	20.7679	30.393	22.6521	18.5282	16.4152	22.8367	26.7227	21.0399	1182.06	1059.74	0.157175	0.418124	0.595183	ImpL2	3L	4224006	4236147	-	2667	-	-	I-set
FBgn0001258	196	400	125	239	216	145	292	237	4.63913	13.1153	3.35513	5.57416	6.19514	3.92028	9.40833	6.17495	317.582	159.172	0.993947	0.000971356	0.0102461	Ldh	3L	6259105	6262694	-	1942	-	-	-
FBgn0001259	34	30	24	31	28	25	13	26	0.510391	0.623857	0.408559	0.458551	0.50933	0.42868	0.265654	0.429638	26.2394	25.9194	0.0147281	0.96556	0.980699	in	3L	20367198	20370259	+	3062	-	-	-
FBgn0001263	13972	11241	14738	16030	11779	13547	13022	16798	275.515	307.066	329.568	311.474	281.457	305.14	349.554	364.628	14231.4	13346.4	0.0926763	0.351788	0.529902	inaD	2R	22855688	22858794	-	2331	-	-	PDZ
FBgn0001269	130	86	124	141	122	120	104	154	1.00954	0.925165	1.092	1.07895	1.14804	1.06446	1.09942	1.31646	124.527	117.755	0.0867558	0.575815	0.725553	inv	2R	11474465	11509695	+	5919	-	-	Homeobox
FBgn0001276	246	141	201	233	181	193	128	191	15.5536	12.3496	14.4115	14.5162	13.8673	13.9387	11.0168	13.2933	172.154	199.046	-0.206891	0.0872092	0.209633	ix	2R	11359437	11360163	-	727	-	-	-
FBgn0001280	412	378	379	436	328	444	359	483	25.5915	32.5259	26.6966	26.6861	24.6882	31.5028	30.3558	33.0255	418.236	383.144	0.12706	0.330054	0.509142	janA	3R	30038622	30039533	-	740	-	-	-
FBgn0001285	3	2	6	10	7	5	9	4	0.0987084	0.0911596	0.223874	0.324216	0.279092	0.18792	0.403111	0.144877	6.0119	5.46506	0.131079	0.859401	0.918822	Jon44E	2R	8691448	8692844	+	1397	-	-	Trypsin
FBgn0001291	905	961	698	900	793	764	1011	1248	25.3341	37.2665	22.158	24.8256	26.8996	24.4297	38.5263	38.4571	1086.2	744.512	0.544455	4.35e-05	0.000852629	Jra	2R	10096480	10098556	+	1642	-	-	bZIP_1
FBgn0001296	1267	1181	1158	1201	1313	1105	1139	1460	21.7468	28.0807	22.5396	20.3125	27.3087	21.6646	26.6129	27.5852	1375.4	1082.67	0.34614	4.47e-11	4.29e-09	kar	3R	12682186	12689367	-	2678	-	-	MFS_1
FBgn0001297	4270	5249	3819	4255	3554	3759	4551	4460	25.1986	42.9105	25.5574	24.7428	25.4145	25.339	36.5598	28.9726	4886.33	3680.98	0.408466	0.00962752	0.0512988	kay	3R	29765995	29794113	+	7789	-	-	bZIP_1
FBgn0001301	986	600	821	949	775	764	687	725	8.27643	6.97681	7.81499	7.84935	7.88288	7.32535	7.85005	6.69899	754.742	802.41	-0.0895814	0.283306	0.460205	kel	2L	18129884	18138083	-	5476	-	-	BACK
FBgn0001308	3215	2242	2681	3189	2591	2529	2124	2678	39.7467	38.3968	37.5869	38.8487	38.8154	35.714	35.7457	36.4448	2603.32	2646.76	-0.0243681	0.649058	0.782528	Khc	2R	16266960	16271971	-	3718	-	-	Kinesin
FBgn0001311	28	33	24	19	27	23	19	19	0.225754	0.36858	0.219436	0.15095	0.263791	0.211824	0.208536	0.168631	26.9732	21.5875	0.315599	0.393547	0.573208	kkv	3R	5378093	5392866	-	5701	-	-	-
FBgn0001316	4550	4075	4008	4724	4265	4076	4359	4738	17.8494	22.1452	17.8303	18.261	20.2744	18.2649	23.2782	20.4604	4731.21	3965.03	0.254381	5.41e-06	0.000146145	klar	3L	434083	540614	-	11717	-	-	-
FBgn0001319	441	166	363	417	339	342	208	286	4.61641	2.40721	4.30915	4.30134	4.30014	4.08941	2.964	3.29562	266.846	356.351	-0.415444	0.0233082	0.0908733	kn	2R	14772650	14807061	-	4391	-	-	TIG
FBgn0001320	177	133	96	115	153	102	135	131	3.67307	3.82337	2.25916	2.35155	3.84737	2.41783	3.81363	2.99249	150.282	111.092	0.432156	0.0453253	0.137035	kni	3L	20692330	20695378	-	2215	-	-	zf-C4
FBgn0001321	64	41	26	39	49	34	66	45	1.10014	0.976318	0.506828	0.660593	1.02066	0.667599	1.54441	0.851502	55.0516	36.7834	0.57466	0.0985597	0.228301	knk	3R	10122365	10125664	-	2674	-	-	-
FBgn0001323	212	147	143	167	169	121	130	167	2.49287	2.39453	1.90686	1.935	2.40806	1.62524	2.08093	2.16165	165.707	145.826	0.181753	0.284563	0.461239	knrl	3L	20597141	20620659	-	3909	-	-	zf-C4
FBgn0001324	1247	838	1246	1319	1141	1162	881	1226	7.37122	6.86209	8.35238	7.6828	8.17289	7.846	7.08922	7.97754	1097	1138.93	-0.0523858	0.525375	0.688093	kto	3L	19836614	19844944	+	7776	-	-	-
FBgn0001325	117	38	123	117	100	98	53	98	1.21921	0.548549	1.45351	1.20138	1.26273	1.16651	0.751827	1.12415	76.2252	104.202	-0.444673	0.123802	0.265046	Kr	2R	25226611	25231394	+	4411	-	-	-
FBgn0001330	294	217	275	302	266	266	306	300	3.44125	3.51858	3.65023	3.48319	3.77283	3.55647	4.87573	3.8654	295.068	260.074	0.18153	0.154034	0.30659	kz	X	2237858	2242035	-	3927	-	-	DUF1605
FBgn0001341	264	170	202	284	235	195	231	224	3.29751	2.94151	2.86123	3.49544	3.55686	2.78218	3.92774	3.07989	232.934	214.486	0.116348	0.430637	0.606717	Mybbp1A	X	629773	633633	+	3680	-	-	-
FBgn0001404	3312	1722	2593	3295	2524	2615	1901	2378	32.6548	23.5196	28.992	32.0121	30.1553	29.4509	25.5146	25.8092	2294.11	2689.82	-0.229444	0.0113445	0.0573196	egh	X	2588503	2599111	+	4662	-	-	-
FBgn0001491	384	224	308	352	283	328	300	301	18.8979	15.2711	17.1891	17.0697	16.8766	18.4385	20.098	16.3063	300.072	313.393	-0.0636917	0.579473	0.728519	l(1)10Bb	X	11324294	11325308	-	934	-	-	-
FBgn0001565	2088	1767	1886	2269	1752	1972	1516	2075	45.357	53.1728	46.4595	48.568	46.1174	48.9316	44.8294	49.6177	1921.27	1877.42	0.0332713	0.631835	0.770245	Hlc	X	21385518	21387946	-	2116	-	-	Helicase_C
FBgn0001612	585	333	529	577	422	491	367	502	7.53001	5.93777	7.72173	7.31841	6.58217	7.21922	6.43065	7.11293	436.196	498.551	-0.189772	0.0207883	0.0846753	Grip91	X	13736570	13744683	-	3571	-	-	-
FBgn0001624	10393	7118	9700	11471	9008	9388	7964	10186	41.5225	39.3949	43.9475	45.1591	43.6102	42.8435	43.3135	44.7973	9226.48	9353.55	-0.019532	0.715347	0.827259	dlg1	X	11369665	11409776	+	11505	-	-	PDZ
FBgn0001941	1033	901	881	1070	938	905	789	996	21.573	26.066	20.8643	22.0189	23.7372	21.5887	22.4303	22.8968	981.29	887.572	0.143576	0.0304482	0.106919	ifc	2L	5986348	5988854	+	2201	-	-	-
FBgn0001942	26224	17056	23994	26173	19132	23979	17579	21880	486.045	437.92	504.312	478.005	429.69	507.666	443.528	446.406	20427.6	22967	-0.168922	5.58e-08	2.58e-06	eIF4A	2L	5981764	5985909	+	2480	-	-	DEAD
FBgn0001961	2664	2138	2626	2708	2194	2470	2218	2710	70.6994	78.6011	79.0306	70.8161	70.5562	74.8768	80.1295	79.1691	2503.8	2398.01	0.0624805	0.336781	0.515124	Arpc1	2L	13827941	13829741	-	1732	-	-	-
FBgn0001965	2589	1261	2304	2571	2179	2212	1491	2026	21.1187	14.2492	21.3126	20.6652	21.5382	20.6106	16.5563	18.192	1862.78	2210.62	-0.246471	0.0455511	0.137472	Sos	2L	13813816	13819824	+	5635	-	-	RhoGEF
FBgn0001970	504	311	419	477	361	450	383	485	10.7252	9.16802	10.1113	10.0022	9.30893	10.9385	11.0949	11.3612	414.368	422.914	-0.0279989	0.790938	0.875164	Pgant35A	2L	14359252	14361411	+	2160	-	-	Glycos_transf_2
FBgn0001977	659	754	561	649	551	546	645	819	12.8461	20.3609	12.4013	12.4661	13.0153	12.1576	17.1157	17.5742	752.2	551.127	0.447912	0.00133668	0.0128766	CIAPIN1	2L	15036293	15038861	-	2358	-	-	-
FBgn0001978	1294	1654	1051	1278	1248	1150	1837	2179	14.3496	25.4085	13.2168	13.9649	16.7701	14.5671	27.7309	26.5991	1874.78	1089.77	0.782538	8.9e-07	3.08e-05	stc	2L	15113480	15118069	+	4145	-	-	R3H
FBgn0001981	11	28	4	6	11	11	18	13	0.222445	0.784382	0.0917295	0.119559	0.26955	0.254092	0.49551	0.289387	19.5884	7.32718	1.41062	0.0178844	0.0768717	esg	2L	15333866	15336138	+	2273	-	-	-
FBgn0001986	451	266	353	497	406	410	345	435	5.78252	4.72456	5.13256	6.27911	6.30788	6.00473	6.02156	6.13952	389.686	389.776	0.000732678	0.995372	0.99709	Mtr4	2L	15752263	15755900	+	3585	-	-	DEAD
FBgn0001987	602	571	422	540	490	346	584	695	6.19317	8.13751	4.9232	5.47409	6.10843	4.06594	8.17859	7.87057	634.373	432.54	0.55108	0.000788838	0.00873337	Gli	2L	15756002	15762758	-	4468	-	-	COesterase
FBgn0001989	1970	1794	1903	2172	1579	1746	1717	1883	91.2817	115.154	99.9944	99.1697	88.6578	92.4126	108.302	96.0447	1897.58	1779.95	0.0916261	0.338413	0.516633	ND-B17	2L	15749319	15751078	-	992	-	-	-
FBgn0001990	230	124	185	231	180	189	104	158	5.2002	3.88377	4.74333	5.14642	4.93153	4.88116	3.20092	3.93237	151.956	190.282	-0.322593	0.0390079	0.124974	wek	2L	15766133	15768349	-	2033	-	-	zf-AD
FBgn0001991	13846	11024	13434	15565	12331	13511	12342	14583	60.7227	66.9739	66.8115	67.2632	65.5303	67.6836	73.6821	70.401	13586.1	12893.2	0.0755542	0.191479	0.356248	Ca-alpha1D	2L	16165831	16190540	+	10481	-	-	Ion_trans
FBgn0001992	8	18	18	18	20	22	14	25	0.131942	0.411249	0.336654	0.292527	0.399705	0.414461	0.314319	0.453876	20.6262	15.355	0.437683	0.315235	0.493902	Cyp303a1	2L	16294183	16296969	+	2787	-	-	p450
FBgn0001994	3576	1669	3208	3845	2749	3120	2040	2520	37.3402	24.1421	37.9868	39.5619	34.7833	37.2137	28.9974	28.9658	2411.47	3137.95	-0.379606	0.000509575	0.0062517	crp	2L	16263556	16287730	-	4402	-	-	HLH
FBgn0001995	625	343	518	574	422	479	349	511	28.3876	21.5815	26.6807	25.6899	23.2262	24.8515	21.5786	25.5491	436.036	500.891	-0.197862	0.0323631	0.111035	mRpL4	2L	16328059	16329132	-	1012	-	-	-
FBgn0002021	680	431	556	638	537	581	421	552	18.3	16.0679	16.9682	16.9186	17.5119	17.8602	15.4232	16.3526	523.153	560.707	-0.0988825	0.17886	0.340255	l(2)37Bb	2L	19049843	19051612	-	1708	-	-	DAO
FBgn0002022	706	627	620	784	595	671	628	742	19.1116	23.5125	19.0328	20.9127	19.5176	20.7483	23.142	22.1106	702.542	635.08	0.144435	0.0931007	0.219292	Catsup	2L	19041862	19043614	+	1698	-	-	-
FBgn0002023	506	286	450	583	414	484	309	388	5.43294	4.25392	5.47918	6.16814	5.38644	5.93606	4.5164	4.58586	376.04	461.785	-0.295137	0.00485108	0.032516	Lim3	2L	19079256	19108427	-	4281	-	-	Homeobox
FBgn0002031	1513	1389	1337	1455	1742	1316	1550	1912	32.8199	41.7388	32.8889	31.1002	45.7893	32.6079	45.7699	45.6553	1777.17	1285.23	0.468622	2.7e-19	1.19e-16	l(2)37Cc	2L	19121345	19123869	-	2119	-	-	-
FBgn0002036	1080	1055	1064	1189	904	1104	931	1243	24.1922	32.7374	27.0279	26.2443	24.5379	28.2482	28.3891	30.6498	1118.58	1016.63	0.137936	0.195885	0.362053	CG10561	2L	19114401	19116570	+	2052	-	-	Amino_oxidase
FBgn0002044	2459	1693	2135	2435	2043	2078	1771	2185	26.6012	25.3711	26.1915	25.9563	26.7811	25.6778	26.0802	26.0195	2076.01	2079.49	-0.00216742	0.953517	0.973149	swm	2L	19493251	19497978	+	4249	-	-	-
FBgn0002069	1266	1463	1121	1316	1246	1158	1354	1739	25.6805	41.1105	25.7866	26.3043	30.627	26.8316	37.3885	38.8306	1571.28	1110.87	0.499977	4.14e-07	1.54e-05	AspRS	2R	12877004	12883168	+	2266	-	-	tRNA-synt_2
FBgn0002121	1400	1490	1186	1360	1323	1231	1620	1580	10.7503	15.8496	10.3275	10.2904	12.3103	10.7974	16.9339	13.3553	1639.74	1182.92	0.470379	2.7e-05	0.000572375	l(2)gl	2L	9839	21376	-	5986	-	-	-
FBgn0002174	1020	744	916	1017	837	883	754	1073	22.6495	22.8861	23.0661	22.2526	22.5217	22.3969	22.7919	26.2279	916.069	876.658	0.0652185	0.35225	0.530403	CG5504	2R	23706913	23709026	+	2070	-	-	DnaJ
FBgn0002183	1106	777	966	1066	934	949	759	1034	13.7771	13.408	13.6458	13.0846	14.0983	13.5032	12.8705	14.1784	943.455	934.041	0.016298	0.775172	0.866527	dre4	3L	1871574	1876312	-	3690	-	-	Peptidase_M24
FBgn0002283	529	429	508	531	465	511	359	521	17.3188	19.4562	18.8602	17.13	18.4473	19.1096	15.9995	18.7761	478.229	476.515	0.00707503	0.938943	0.965252	l(3)73Ah	3L	16588475	16590132	+	1404	-	-	-
FBgn0002284	969	654	777	949	716	860	678	866	47.1825	44.1138	42.904	45.5329	42.2462	47.8327	44.9404	46.4174	786.252	811.621	-0.0456048	0.484328	0.654125	Prosbeta6	3L	16609400	16610418	-	944	-	-	Proteasome
FBgn0002306	513	253	363	445	330	329	259	271	3.7813	2.58335	3.03423	3.2321	2.9475	2.77005	2.5988	2.19886	301.858	374.606	-0.313527	0.0301298	0.106468	sas	3R	7162808	7183702	+	6236	-	-	fn3
FBgn0002354	302	251	302	340	276	303	225	298	25.1933	29.0062	28.5696	27.9485	27.9	28.8728	25.5511	27.3652	283.597	285.564	-0.00861258	0.929026	0.9585	l(3)87Df	3R	13030913	13031598	+	551	-	-	-
FBgn0002413	3635	2483	3393	4100	3157	3397	2800	3406	34.9328	33.0556	36.977	38.8253	36.7638	37.2901	36.63	36.0312	3193.85	3318.14	-0.0547609	0.324346	0.503115	dco	3R	31054085	31061210	-	4783	-	-	Pkinase
FBgn0002431	4424	2493	3816	4437	3861	3528	3031	3586	22.388	17.4768	21.8992	22.1254	23.6765	20.3938	20.8802	19.9763	3491.03	3695.21	-0.0818781	0.396445	0.575073	hyd	3R	9714623	9725615	-	9083	-	-	HECT
FBgn0002441	1248	992	1144	1190	1074	1082	976	1206	10.627	11.7017	11.0469	9.98493	11.082	10.5243	11.3135	11.3044	1148.58	1067.16	0.106304	0.0474876	0.141211	l(3)mbt	3R	27266326	27273273	-	5398	-	-	MBT
FBgn0002466	13	14	7	7	15	6	7	18	0.0982163	0.146524	0.0599732	0.0521123	0.137325	0.0517798	0.0719926	0.149699	14.4146	7.47282	0.947617	0.059382	0.162616	sti	3L	12507998	12514815	-	6084	-	-	Pkinase
FBgn0002521	1832	1061	1682	2016	1584	1743	1299	1648	35.3668	28.3743	36.8227	38.3497	37.0546	38.4358	34.1373	35.0213	1501.84	1662.38	-0.145723	0.1129	0.249744	pho	4	1172469	1181628	-	2381	-	-	-
FBgn0002522	63	39	60	56	50	51	34	43	0.950692	0.815274	1.02676	0.832701	0.914295	0.879101	0.698438	0.714288	44.8576	52.6657	-0.230264	0.291449	0.468706	lab	3R	6661427	6678590	-	3046	-	-	Homeobox
FBgn0002524	827	541	662	818	758	607	657	782	12.7092	11.5173	11.5369	12.3871	14.1156	10.6554	13.7445	13.2289	737.416	662.875	0.153521	0.116083	0.254032	lace	2L	15499127	15505018	+	2991	-	-	Aminotran_1_2
FBgn0002525	1274	918	1120	1252	1036	1175	965	1181	15.6702	15.6419	15.6222	15.1744	15.4413	16.5087	16.1578	15.9905	1107.43	1102.95	0.00657943	0.897462	0.939768	Lam	2L	5542480	5546642	+	3737	-	-	Filament
FBgn0002526	356	286	291	374	265	268	222	232	1.3998	1.55783	1.29756	1.44907	1.26264	1.2037	1.18828	1.00417	274.64	293.114	-0.0974249	0.538137	0.697892	LanA	3L	6203831	6218022	-	11690	-	-	Laminin_G_2
FBgn0002534	3	6	9	4	3	6	4	7	0.188898	0.523356	0.642641	0.248181	0.2289	0.431546	0.342859	0.485188	5.40657	5.17038	0.0788912	0.911356	0.948067	Lcp3	2R	8435310	8436095	+	730	-	-	Chitin_bind_4
FBgn0002542	125	92	113	111	116	138	86	119	1.62169	1.65343	1.66248	1.419	1.82362	2.04506	1.51882	1.69946	111.174	112.052	-0.00653544	0.969469	0.982902	lds	3R	7920431	7924491	+	3543	-	-	SNF2_N
FBgn0002543	575	161	462	543	496	409	290	367	4.25878	1.6519	3.88042	3.96295	4.4516	3.46027	2.92392	2.99219	349.591	452.635	-0.37184	0.175184	0.335494	robo2	2L	1380086	1420453	-	6206	-	-	I-set
FBgn0002552	465	308	376	404	352	394	346	407	5.84943	5.36724	5.36374	5.00776	5.36563	5.66143	5.92498	5.63586	381.777	374.733	0.0270931	0.762592	0.858141	lin	2R	8914524	8918234	+	3654	-	-	-
FBgn0002563	372	122	446	211	102	348	40	36	6.2201	2.82588	8.45685	3.47647	2.06667	6.64665	0.910467	0.662617	83.3	319.512	-1.94132	5.7e-05	0.00105667	Lsp1beta	2L	898500	901316	+	2749	-	-	-
FBgn0002565	157	292	118	75	36	47	51	24	2.91342	7.5063	2.48316	1.37141	0.809511	0.996255	1.28832	0.490252	117.183	90.133	0.377008	0.645494	0.779934	Lsp2	3L	12129393	12131869	+	2477	-	-	-
FBgn0002566	2135	1694	1985	2415	1769	2145	1738	2006	18.2816	20.0942	19.2751	20.3768	18.3553	20.9804	20.2589	18.9083	1952.66	1985.29	-0.0243015	0.709146	0.822842	lt	2L	22924795	22943135	+	5368	-	-	-
FBgn0002567	8249	8242	8241	8336	8007	7234	7526	9465	92.9104	128.598	105.26	92.5171	109.282	93.0701	115.392	117.351	9001.18	7339.76	0.294366	3.38e-05	0.000694083	Rab32	2R	9177864	9186342	-	4081	-	-	Ras
FBgn0002569	6	143	6	27	20	6	116	112	0.135457	4.47226	0.153611	0.600644	0.54714	0.154729	3.565	2.78339	108.471	9.96599	3.43604	3.19e-06	9.32e-05	Mal-A2	2R	8453627	8455782	+	2036	-	-	-
FBgn0002570	220	6491	39	765	209	83	5352	3742	5.53798	226.35	1.1133	18.9754	6.37517	2.38658	183.398	103.69	4448.43	239.731	4.21354	0.000170795	0.00262121	Mal-A1	2R	8449664	8451904	-	1826	-	-	-
FBgn0002571	5	0	3	8	1	2	1	13	0.128037	0	0.0871175	0.201863	0.03103	0.0585011	0.034859	0.366449	3.63703	4.00028	-0.114594	0.927867	0.957934	Mal-A3	2R	8455909	8457892	-	1795	-	-	-
FBgn0002573	18	36	18	40	27	15	26	56	0.337566	0.935251	0.382805	0.739176	0.613574	0.321326	0.663757	1.15606	38.6952	20.4567	0.916529	0.0293279	0.104919	sens	3L	13396228	13401125	-	2451	-	-	-
FBgn0002576	619	661	690	746	535	756	637	743	8.20429	12.1364	10.371	9.74296	8.59253	11.4457	11.4932	10.8404	699.902	646.289	0.114949	0.443572	0.618531	lz	X	9284649	9303636	+	3468	-	-	Runt
FBgn0002577	13	11	4	5	13	7	7	11	0.175491	0.205705	0.0612338	0.0665095	0.212654	0.107939	0.128635	0.163459	11.3373	6.56148	0.783415	0.16359	0.319715	m	X	11754273	11769508	+	3405	-	-	Zona_pellucida
FBgn0002578	3	218	4	60	2	2	143	117	0.0808772	8.14144	0.122288	1.59389	0.0653359	0.0615891	5.24796	3.47213	135.257	14.8518	3.18313	0.0108719	0.05578	Kaz-m1	3R	26014721	26016487	+	1705	-	-	-
FBgn0002579	15662	11615	14283	15731	12368	14006	12737	14932	1049.43	1078.11	1085.29	1038.64	1004.2	1071.98	1161.77	1101.36	13970.7	13648.8	0.0336045	0.513075	0.67827	RpL36	X	628338	629483	-	686	-	-	-
FBgn0002590	12999	12705	12250	13148	11742	11733	12979	13625	431.098	583.687	460.703	429.663	471.873	444.472	585.945	497.402	13893.6	11470.9	0.276346	0.00107155	0.0109771	RpS5a	X	17143588	17148264	-	1386	-	-	-
FBgn0002592	37	28	22	25	25	41	16	24	1.77713	1.86301	1.19828	1.1832	1.45504	2.24942	1.04613	1.26892	25.2649	28.7406	-0.186159	0.612796	0.755353	E(spl)m2-BFM	3R	26016514	26017470	-	957	-	-	-
FBgn0002593	19258	18969	18507	19606	16433	18161	19358	20510	1152.6	1572.72	1256.1	1156.27	1191.8	1241.59	1577.17	1351.26	20490.7	17300.3	0.244131	0.0148078	0.0684845	RpLP1	2L	419952	420864	+	768	-	-	-
FBgn0002609	46	41	42	45	16	34	21	27	1.62023	2.00052	1.6776	1.56183	0.682898	1.36794	1.0069	1.04686	28.9727	38.0881	-0.403393	0.282325	0.459686	E(spl)m3-HLH	3R	26021823	26023127	+	1305	-	-	HLH
FBgn0002622	16899	11258	15509	17269	12575	15276	11599	14305	685.584	632.703	713.514	690.348	618.194	707.91	640.574	638.841	13435.8	14853.8	-0.144624	2.49e-08	1.26e-06	RpS3	3R	23358812	23360207	+	1133	-	-	-
FBgn0002626	13949	10933	13332	14527	10775	12761	11383	13305	805.489	874.571	873.033	826.597	753.964	841.725	894.793	845.739	12568.4	12485.5	0.00949396	0.881826	0.930983	RpL32	3R	30045229	30046161	-	796	-	-	-
FBgn0002638	668	569	589	648	619	642	599	741	12.983	15.3197	12.9817	12.4101	14.5783	14.2529	15.848	15.8534	682.757	583.316	0.228237	0.00172965	0.0155755	Rcc1	3L	5930262	5932773	-	2365	-	-	-
FBgn0002641	331	555	320	359	359	334	481	558	4.74119	11.0127	5.19791	5.06706	6.23119	5.46481	9.37895	8.79831	532.71	307.87	0.790427	1.16e-05	0.00028117	mal	X	20429675	20433210	+	3209	-	-	MOSC
FBgn0002643	3071	1610	2746	3153	2760	2544	1988	2462	15.916	11.559	16.1389	16.102	17.3333	15.0606	14.0256	14.0458	2367.73	2627.67	-0.150003	0.211908	0.381237	mam	2R	13991203	14060356	+	8869	-	-	-
FBgn0002645	1939	1392	1681	1982	1615	1730	1511	1660	14.7414	14.6602	14.4927	14.848	14.8782	15.0237	15.6378	13.8923	1673.72	1674.77	-0.00200771	0.968118	0.982423	Map205	3R	32055279	32068441	-	6046	-	-	-
FBgn0002673	79	37	59	66	55	43	55	96	1.52638	0.990321	1.29273	1.25655	1.2877	0.949014	1.4466	2.04179	64.2923	56.0223	0.20233	0.495957	0.663387	twe	2L	16259414	16261877	-	2379	-	-	Rhodanese
FBgn0002707	245	176	263	295	238	251	148	203	3.12298	3.10782	3.80171	3.70533	3.67619	3.65466	2.56812	2.84843	206.188	241.41	-0.225951	0.128993	0.272552	mei-9	X	4314230	4318801	-	3606	-	-	-
FBgn0002709	7	11	14	6	3	11	8	11	0.0509915	0.111002	0.11565	0.0430678	0.0264812	0.0915296	0.0793304	0.088206	9.0202	8.90841	0.0223719	0.97196	0.984508	mei-218	X	17135985	17142990	-	6310	-	-	-
FBgn0002715	124	85	97	132	90	126	85	162	3.34685	3.17814	2.96897	3.51067	2.94357	3.88467	3.12308	4.81321	112.201	109.433	0.0405613	0.852555	0.914866	mei-S332	2R	22122101	22124566	+	1703	-	-	-
FBgn0002716	14	10	19	22	10	19	19	15	0.279788	0.276848	0.4306	0.433237	0.242169	0.433735	0.516898	0.329988	14.7233	17.0027	-0.210427	0.614966	0.756659	mei-W68	2R	19456170	19459523	+	2300	-	-	-
FBgn0002719	5592	4319	4361	4966	3808	4211	3432	3849	83.6166	89.464	73.9487	73.1701	68.9985	71.925	69.859	63.3547	4202.07	4360.32	-0.0536511	0.64744	0.781364	Men	3R	12713103	12722442	-	3074	-	-	Malic_M
FBgn0002723	1442	726	1337	1454	1228	1265	852	1147	13.0271	9.0857	13.6972	12.9434	13.443	13.0539	10.4778	11.4065	1059.05	1257.17	-0.246468	0.0430444	0.132817	Met	X	11616124	11621280	+	5088	-	-	HLH
FBgn0002732	10	11	7	7	6	5	7	7	0.679959	1.03613	0.539759	0.46901	0.494369	0.388349	0.647933	0.523945	8.56154	6.58049	0.361199	0.516326	0.680883	E(spl)malpha-BFM	3R	26010893	26011568	+	676	-	-	-
FBgn0002733	228	190	164	231	137	160	146	165	10.7158	12.3704	8.74085	10.698	7.8024	8.58973	9.34099	8.5365	174.404	177.585	-0.0307162	0.871786	0.926297	E(spl)mbeta-HLH	3R	26005046	26006023	-	978	-	-	HLH
FBgn0002736	469	285	449	484	380	441	306	436	19.5446	16.4527	21.2187	19.8747	19.1891	20.9924	17.359	20.0007	377.369	421.975	-0.157015	0.0945407	0.222021	mago	2R	21128577	21129737	+	1103	-	-	-
FBgn0002772	4036	7125	3229	4576	3396	3474	5912	5813	131.199	320.852	119.033	146.578	133.772	128.997	261.616	208.011	6124.88	3484.45	0.81363	0.000592829	0.00696716	Mlc1	3R	27657078	27660177	-	1414	-	-	-
FBgn0002773	15959	29378	13714	16952	14969	12670	25122	21514	320.892	818.304	312.706	335.873	364.723	291.004	687.633	476.189	25143.2	13504.2	0.896722	8.22e-05	0.00144352	Mlc2	3R	30171438	30174551	-	2286	-	-	-
FBgn0002774	3857	2591	3540	4019	3342	3641	2593	3486	38.2004	35.5488	39.7594	39.2227	40.109	41.1915	34.9599	38.0058	3232.64	3444.72	-0.0909483	0.119579	0.25912	mle	2R	5974857	5980778	-	4641	-	-	Helicase_C
FBgn0002775	448	268	357	444	323	382	317	347	10.453	8.66238	9.44606	10.2082	9.13235	10.1811	10.0687	8.91246	339.538	371.967	-0.133336	0.131002	0.275265	msl-3	3L	7123213	7125533	-	1970	-	-	-
FBgn0002778	767	437	600	805	548	618	404	505	13.8473	10.9293	12.284	14.3208	11.9886	12.7447	9.92892	10.0362	511.684	634.751	-0.311886	0.00135464	0.0129975	mnd	3L	14985100	14991667	+	2546	-	-	-
FBgn0002780	1409	1090	1049	1320	1349	1101	1243	1416	28.3188	30.3479	23.9088	26.142	32.8543	25.2767	34.0082	31.3279	1377.71	1110.91	0.309702	2.66e-05	0.000566182	mod	3R	32052060	32054974	+	2287	-	-	RRM_1
FBgn0002781	4845	2842	4461	4967	3943	4279	3012	3961	13.2726	10.7852	13.8585	13.4078	13.089	13.3898	11.2323	11.9446	3699.94	4240.78	-0.19635	0.00384411	0.0277974	mod(mdg4)	3R	21350846	21377401	-	16779	-	-	BTB
FBgn0002783	1822	1092	1714	1956	1557	1632	1122	1513	21.0265	17.4575	22.431	22.2428	21.7733	21.5134	17.6263	19.2204	1420.12	1628	-0.196212	0.0201697	0.0829807	mor	3R	15968134	15972913	-	3983	-	-	SWIRM
FBgn0002787	1394	990	1176	1366	1132	1220	1020	1296	41.8248	41.1477	40.0126	40.3853	41.1561	41.8119	41.6601	42.8036	1197.37	1177.75	0.0244786	0.597092	0.742074	Rpn8	2R	24400028	24404527	+	1532	-	-	Mov34
FBgn0002789	4525	6111	4040	4844	4390	4648	5422	5140	219.402	410.462	222.137	231.434	257.93	257.428	357.874	274.34	5778.47	4133.68	0.48311	0.00194456	0.0169415	Mp20	2R	13246670	13248880	+	948	-	-	CH
FBgn0002791	559	379	483	576	384	492	414	543	10.0566	9.44533	9.85382	10.2109	8.37118	10.1105	10.1388	10.7533	463.509	481.747	-0.055115	0.567761	0.71978	mr	2R	23972431	23975408	+	2555	-	-	Cullin
FBgn0002863	16	4	23	13	18	17	21	176	3.02652	1.04815	4.93367	2.42308	4.12584	3.67317	5.40744	36.6472	53.7862	16.0081	1.75315	0.0626676	0.168682	Acp95EF	3R	24228975	24229279	+	243	-	-	-
FBgn0002868	15505	11453	15411	13545	12904	12408	13885	12933	1018.13	1041.81	1147.58	876.419	1026.77	930.684	1241.16	934.837	13924.9	13033.3	0.0954255	0.4121	0.59023	MtnA	3R	9783407	9784370	-	700	-	-	-
FBgn0002872	224	121	198	215	167	189	124	164	2.5009	1.87143	2.50688	2.36531	2.25934	2.41035	1.8846	2.01557	154.955	188.769	-0.281674	0.0176649	0.0762749	mu2	3L	1942734	1947475	-	4117	-	-	-
FBgn0002873	24	36	23	28	19	23	23	108	0.124021	0.257707	0.134782	0.142575	0.118975	0.135763	0.161793	0.614345	48.058	22.392	1.10656	0.0466276	0.139497	mud	X	14247732	14258595	+	8895	-	-	-
FBgn0002878	246	105	246	261	177	192	134	220	2.32281	1.37343	2.63411	2.4284	2.02521	2.07085	1.7224	2.28669	169.003	215.737	-0.348034	0.0625987	0.168571	mus101	X	13722246	13727113	+	4868	-	-	BRCT
FBgn0002887	407	340	294	416	437	345	420	461	4.73616	5.48088	3.87971	4.7701	6.16213	4.58586	6.65321	5.90525	448.02	332.696	0.427958	8.5e-05	0.00147817	mus201	2L	8438169	8442342	+	3950	-	-	XPG_I
FBgn0002891	637	732	481	635	582	560	630	693	4.33776	6.9052	3.71441	4.2609	4.80248	4.35595	5.84004	5.19474	719.449	527.318	0.446661	0.000892263	0.00963534	mus205	2R	7793625	7801044	+	6750	-	-	DNA_pol_B
FBgn0002899	34	18	40	36	32	24	22	27	0.464571	0.34071	0.619801	0.484705	0.529835	0.374588	0.409209	0.406109	26.5789	30.6434	-0.200844	0.513407	0.678563	mus301	3L	8137808	8142014	+	3364	-	-	DEAD
FBgn0002901	88	93	90	101	82	97	100	98	1.43641	2.1029	1.66594	1.6245	1.62191	1.80858	2.22201	1.76087	101.722	86.2513	0.235327	0.19015	0.354599	mus304	3L	18109814	18112847	+	2816	-	-	-
FBgn0002905	232	116	186	200	175	185	130	167	1.66105	1.15051	1.51017	1.411	1.51827	1.51299	1.26703	1.31618	158.022	183.393	-0.212097	0.115603	0.253273	mus308	3R	12705523	12712299	-	6420	-	-	DEAD
FBgn0002906	226	144	215	243	200	219	203	206	2.16149	1.90786	2.33186	2.2901	2.31789	2.39254	2.64296	2.16879	203.56	206.679	-0.0214498	0.869772	0.924923	Blm	3R	11736810	11741783	-	4806	-	-	DEAD
FBgn0002914	1969	1128	1676	1930	1598	1614	1164	1616	30.9104	24.5305	29.8368	29.855	30.3985	28.9422	24.8749	27.9258	1478.31	1640.43	-0.149297	0.0720069	0.1853	Myb	X	15854832	15857823	-	2928	-	-	Myb_DNA-binding
FBgn0002917	5320	2326	4759	5392	4637	4490	3028	4112	31.0521	18.8074	31.5002	31.012	32.7969	29.936	24.0594	26.4203	3767.62	4558.03	-0.274558	0.0764333	0.192737	na	X	14266367	14277416	+	7875	-	-	Ion_trans
FBgn0002921	84694	39739	68103	86045	67806	61140	46810	57544	582.781	378.799	531.421	583.418	565.377	480.56	438.471	435.871	56931.6	68191.3	-0.260355	0.0451339	0.136747	Atpalpha	3R	20948714	20976239	+	6680	-	-	Cation_ATPase_C
FBgn0002922	22	65	14	20	11	8	60	32	0.660075	2.70161	0.476341	0.591292	0.399927	0.274176	2.45059	1.05688	47.452	14.3733	1.7154	0.00757187	0.0439273	nau	3R	23712814	23718357	-	1532	-	-	HLH
FBgn0002924	111	63	107	103	77	110	69	103	1.87579	1.47483	2.05052	1.71514	1.57677	2.12335	1.5873	1.91603	83.5595	98.9824	-0.236572	0.168499	0.326366	ncd	3R	29804290	29807127	-	2720	-	-	Kinesin
FBgn0002930	2432	1349	1655	2069	1640	1779	1390	1294	68.4553	52.6011	52.8275	57.3859	55.9376	57.199	53.2608	40.0943	1545.14	1805.15	-0.225029	0.0874121	0.209997	nec	2R	7156477	7158241	-	1633	-	-	Serpin
FBgn0002931	82	121	77	96	54	88	87	95	1.694	3.46277	1.80389	1.95421	1.35179	2.07659	2.44663	2.16037	98.2453	78.507	0.320428	0.286548	0.463474	net	2L	82421	87387	-	2225	-	-	HLH
FBgn0002932	341	361	331	389	322	274	425	458	3.63754	5.33457	4.00406	4.08888	4.16223	3.33866	6.17151	5.37803	425.023	304.315	0.480631	0.0011207	0.0113858	neur	3R	9020348	9039471	-	4309	-	-	-
FBgn0002936	4657	4124	4164	4693	4333	4365	4056	5427	245.764	301.488	249.196	244.041	277.088	263.126	291.379	315.265	4838.11	4090.72	0.242427	7e-06	0.000183781	ninaA	2L	877302	878270	+	871	-	-	Pro_isomerase
FBgn0002937	2285	2167	2271	2335	1923	2100	1982	2308	48.5354	63.7633	54.7027	48.8721	49.4958	50.9519	57.3093	53.9651	2277.18	2059.42	0.144699	0.112354	0.249083	ninaB	3R	13700565	13703164	+	2164	-	-	RPE65
FBgn0002938	84756	62927	81156	89783	74223	75968	72018	99796	718.125	738.595	779.775	749.593	762.053	735.24	830.654	930.782	82938	75835.6	0.129179	0.108367	0.243187	ninaC	2L	7377702	7384344	+	5425	-	-	Myosin_head
FBgn0002939	35	34	23	19	19	22	21	22	0.899767	1.21082	0.670516	0.481301	0.591878	0.646031	0.734904	0.622572	26.4812	22.6051	0.21958	0.573285	0.723857	ninaD	2L	18081628	18083608	+	1788	-	-	-
FBgn0002940	770560	684044	777972	839311	685886	821742	706580	977169	22304.1	27428.5	25536.5	23938.9	24057.4	27169.6	27841.3	31135.3	822099	736413	0.1588	0.097393	0.226324	ninaE	3R	19886255	19888206	-	1588	-	-	7tm_1
FBgn0002941	174	119	163	179	155	192	116	149	2.99549	2.83795	3.18218	3.0365	3.23346	3.77562	2.71848	2.82364	145.323	162.544	-0.158236	0.260127	0.435352	slou	3R	21548661	21557182	-	2670	-	-	Homeobox
FBgn0002945	681	365	624	757	552	612	410	508	6.18378	4.59134	6.42556	6.77337	6.07384	6.34787	5.06805	5.07781	493.713	610.422	-0.304999	0.00285143	0.0223836	nkd	3L	19003741	19045449	-	5062	-	-	-
FBgn0002948	1180	1657	1334	1149	1150	1182	1561	1484	22.1474	43.0827	28.3933	21.2502	26.155	25.3412	39.8835	30.6605	1604.35	1114.83	0.524965	0.00380844	0.0276208	nod	X	11580772	11585750	+	2449	-	-	Kinesin
FBgn0002962	2	1	2	3	2	7	3	8	0.039136	0.0271073	0.0443808	0.0578455	0.0474235	0.156464	0.079913	0.172322	3.59732	3.27872	0.16867	0.86048	0.919136	nos	3R	19157238	19160202	+	2349	-	-	-
FBgn0002973	2131	1298	1809	2194	1764	1723	1379	1876	19.9251	16.8125	19.1812	20.2142	19.9863	18.4023	17.5522	19.3088	1697.08	1790.68	-0.076837	0.29631	0.474255	numb	2L	9437469	9464184	+	4916	-	-	PID
FBgn0002985	52	65	63	55	43	47	60	55	1.0184	1.76347	1.39919	1.0614	1.02047	1.05144	1.59962	1.18573	61.2593	49.8324	0.293467	0.268863	0.445196	odd	2L	3604224	3606756	-	2347	-	-	-
FBgn0002989	168	133	161	188	151	154	149	148	2.68317	2.94259	2.91597	2.95868	2.92235	2.8095	3.23947	2.60199	157.897	153.323	0.0388406	0.758603	0.855787	okr	2L	2989594	2992759	-	2878	-	-	SNF2_N
FBgn0003002	145	75	133	121	77	103	57	70	2.26776	1.62491	2.35885	1.86473	1.45928	1.84008	1.21354	1.20513	75.7961	114.757	-0.601211	0.00148583	0.0138899	opa	3R	4852813	4869979	+	2939	-	-	-
FBgn0003008	351	228	325	377	262	319	251	314	19.6036	17.6402	20.5841	20.7478	17.7316	20.3512	19.0833	19.3048	284.498	313.529	-0.138841	0.110535	0.246472	or	2R	23967939	23968943	+	823	-	-	-
FBgn0003011	496	243	415	487	425	388	294	394	10.5648	7.17007	10.0241	10.2214	10.9694	9.44015	8.52462	9.23803	363.104	407.08	-0.163346	0.249354	0.423521	ort	3R	19659748	19663672	+	2158	-	-	Neur_chan_LBD
FBgn0003016	2023	1289	1631	1922	1696	1608	1538	1775	13.5828	11.9891	12.4184	12.7159	13.7986	12.3324	14.0572	13.1189	1699.32	1637.9	0.0529995	0.443304	0.618422	osp	2L	14599196	14689340	-	6846	-	-	PH
FBgn0003023	4	8	4	12	8	10	7	7	0.0537605	0.148947	0.0609653	0.158923	0.13029	0.153523	0.128071	0.103563	8.18836	6.84679	0.252246	0.677264	0.802566	otu	X	8485008	8489535	-	3420	-	-	-
FBgn0003028	202	166	168	216	170	140	175	187	1.25473	1.42838	1.18339	1.32207	1.27957	0.993333	1.47974	1.27863	189.577	164.856	0.196533	0.156372	0.309596	ovo	X	5048273	5070929	+	7400	-	-	-
FBgn0003041	298	263	284	340	217	261	310	242	2.36942	2.89682	2.56073	2.66383	2.09076	2.37048	3.35535	2.1181	283.424	269.97	0.0672804	0.715989	0.827461	pbl	3L	7896109	7911954	-	5781	-	-	RhoGEF
FBgn0003042	840	355	760	1004	798	767	507	610	15.6827	9.18141	16.0907	18.4704	18.0535	16.3571	12.8854	12.5365	607.577	768.47	-0.338339	0.0878082	0.210496	Pc	3L	21306138	21318020	-	2462	-	-	Chromo
FBgn0003044	878	380	770	911	630	714	412	611	9.20563	5.51927	9.15522	9.41193	8.00417	8.55118	5.88038	7.05189	543.562	746.316	-0.45577	0.000513046	0.0062755	Pcl	2R	18135426	18139990	+	4384	-	-	-
FBgn0003046	29	43	24	22	31	27	37	36	1.85653	3.8134	1.74235	1.38781	2.40483	1.97441	3.22445	2.53695	40.3113	23.424	0.779007	0.00884207	0.0484815	Pcp	2L	7021682	7022470	+	718	-	-	Chitin_bind_4
FBgn0003048	1477	838	1262	1474	1287	1170	995	1140	5.602	4.40297	5.42802	5.50886	5.91505	5.06894	5.1373	4.75962	1148.15	1227.26	-0.0959933	0.34855	0.527156	pcx	X	2225296	2238045	+	12119	-	-	-
FBgn0003053	764	547	688	804	659	589	664	763	4.71628	4.67771	4.81631	4.89062	4.92957	4.15328	5.57987	5.18485	710.911	648.254	0.132539	0.139838	0.28756	peb	X	4617564	4627206	+	7446	-	-	-
FBgn0003060	7	14	4	10	14	7	11	15	0.378092	1.04753	0.245007	0.532233	0.916315	0.431884	0.808802	0.891859	14.6152	6.3303	1.19733	0.0113086	0.0571614	CG9757	3R	13611583	13612433	-	851	-	-	-
FBgn0003062	416	450	341	435	459	376	489	552	14.508	21.7403	13.4861	14.9487	19.3974	14.9786	23.2152	21.1913	528.403	357.778	0.560709	2.69e-10	2.08e-08	Fib	2R	23072909	23074725	-	1318	-	-	-
FBgn0003068	7520	7104	7289	7466	6134	7735	6419	7403	76.3549	99.922	83.9278	74.6979	75.4709	89.7115	88.7229	82.7431	7359.06	6888.76	0.0952247	0.360335	0.538863	per	X	2685580	2692780	+	4527	-	-	PAS
FBgn0003071	6217	5584	5273	6219	5110	4917	4808	5253	65.2881	81.234	62.7957	64.3539	65.0266	58.9824	68.7333	60.7247	5655.89	5157.45	0.132767	0.169772	0.328096	Pfk	2R	10109740	10117457	+	4377	-	-	PFK
FBgn0003074	5850	5205	4901	5669	4555	4768	4499	5004	109.308	134.727	103.848	104.376	103.133	101.765	114.435	102.924	5248.26	4834.1	0.118261	0.217637	0.387405	Pgi	2R	8910900	8914069	-	2460	-	-	-
FBgn0003076	3807	3276	3465	3598	2684	3048	2772	2822	94.9482	113.185	98.0001	88.4233	81.1155	86.8337	94.1124	77.4758	3160.33	3180.34	-0.00949186	0.940721	0.966005	Pgm1	3L	16126018	16128531	-	1843	-	-	PGM_PMM_III
FBgn0003079	1012	546	872	1048	902	810	615	832	10.9529	8.18614	10.7024	11.1766	11.8296	10.0139	9.06091	9.91233	776.038	852.803	-0.135258	0.273931	0.451096	Raf	X	2295466	2343870	+	4247	-	-	Pkinase_Tyr
FBgn0003082	923	845	873	953	754	866	795	885	21.5469	27.3262	23.1109	21.9219	21.3291	23.0925	25.2639	22.7422	891.985	827.489	0.107195	0.253305	0.427849	phr	2R	7825289	7827319	+	1969	-	-	-
FBgn0003087	27	27	28	33	18	32	13	50	1.26898	1.7579	1.49234	1.52829	1.02513	1.71795	0.831732	2.58682	28.425	27.5357	0.0544595	0.899436	0.940752	pim	2L	10362989	10364092	+	978	-	-	-
FBgn0003089	20	24	17	29	20	17	15	18	0.0838475	0.139383	0.0808218	0.119801	0.101603	0.0814101	0.0856054	0.0830688	21.05	18.8004	0.151345	0.675556	0.801681	pip	3L	19298623	19337609	-	10964	-	-	-
FBgn0003090	462	411	432	496	318	477	379	412	3.147	3.87825	3.33701	3.32918	2.62481	3.71143	3.51433	3.08928	414.502	427.719	-0.0467142	0.740015	0.843018	pk	2R	7150703	7223378	+	6748	-	-	LIM
FBgn0003091	8544	5296	7806	9527	7419	7780	6224	8069	68.4312	58.7598	70.8991	75.1884	72.0038	71.1774	67.8598	71.1407	7255.7	7684.21	-0.0825848	0.273293	0.450445	Pkc53E	2R	16924655	16945126	+	5739	-	-	Pkinase
FBgn0003093	7026	3836	6417	7385	5838	5997	4488	5458	55.9514	42.3176	57.9501	57.9502	56.3358	54.5514	48.6525	47.8456	5279.07	6124.46	-0.214151	0.0160159	0.0718831	Pkc98E	3R	29039156	29049148	+	5772	-	-	Pkinase
FBgn0003116	562	355	456	515	426	497	370	441	15.7707	13.8001	14.5111	14.2405	14.4858	15.9309	14.1341	13.6226	430.22	464.079	-0.109151	0.162793	0.318766	pn	X	2181211	2182916	+	1638	-	-	-
FBgn0003117	30	13	17	27	30	30	31	22	0.316202	0.189813	0.203194	0.28042	0.383161	0.361188	0.44479	0.255253	26.0183	23.729	0.131395	0.737352	0.841278	pnr	3R	16026079	16041796	+	4361	-	-	GATA
FBgn0003118	276	232	211	288	244	211	232	239	2.07328	2.41422	1.79742	2.13178	2.22104	1.81051	2.37239	1.9763	257.636	224.056	0.19632	0.107032	0.241356	pnt	3R	23290231	23346167	-	6119	-	-	Ets
FBgn0003124	8	19	9	8	2	16	5	108	0.123397	0.405981	0.157425	0.121592	0.0373818	0.281905	0.104986	1.83376	33.2687	9.55726	1.80571	0.0869353	0.209302	polo	3L	20309654	20313466	+	2980	-	-	Pkinase
FBgn0003129	9	61	19	18	15	15	36	36	0.161219	1.51371	0.385963	0.317722	0.325598	0.306926	0.877859	0.709873	41.213	14.0922	1.54728	0.00481941	0.0324275	Poxm	3R	8319025	8333792	-	2566	-	-	PAX
FBgn0003130	43	11	55	48	34	45	15	25	0.804111	0.284957	1.16635	0.884485	0.770448	0.961234	0.381846	0.514627	22.485	43.9612	-0.954781	0.00904961	0.0492897	Poxn	2R	15826693	15835055	-	2458	-	-	PAX
FBgn0003132	8	3	8	12	8	9	4	108	0.194356	0.100965	0.220403	0.287271	0.235513	0.249758	0.132287	2.88827	29.767	8.43957	1.82359	NA	1	Pp1-13C	X	15359101	15361061	-	1892	-	-	Metallophos
FBgn0003134	5426	2406	4346	5494	3228	4673	2479	2994	77.697	47.7265	70.5721	77.5202	56.0112	76.4345	48.3226	47.1934	2997.58	4546.66	-0.600997	9.37e-17	2.26e-14	Pp1alpha-96A	3R	24518270	24522331	+	3210	-	-	Metallophos
FBgn0003137	1930	1371	1893	1925	1360	1726	1153	1246	9.29515	9.14694	10.3388	9.13548	7.93697	9.4953	7.55924	6.60575	1397.73	1711.54	-0.292865	0.00664451	0.0402766	Ppn	3R	28520665	28540324	-	9544	-	-	I-set
FBgn0003139	776	580	616	834	613	694	572	697	21.2949	22.0487	19.1697	22.5519	20.3841	21.7542	21.3678	21.0549	666.121	665.456	-0.000168901	0.998205	0.998773	PpV	X	6371065	6372915	-	1675	-	-	Metallophos
FBgn0003141	1878	2075	1979	1973	1646	1795	1878	1912	80.4499	123.137	96.1379	83.2834	85.443	87.8341	109.515	90.1618	2053.01	1748.52	0.231251	0.0822975	0.202377	pr	2L	20073719	20075458	-	1073	-	-	-
FBgn0003149	4931	9413	4075	4959	4554	3782	8028	6435	42.3179	111.907	39.6584	41.9358	47.3586	37.0749	93.7877	60.7915	7877.96	4041.01	0.963001	9.43e-05	0.00160576	Prm	3L	8732858	8745310	-	5356	-	-	Myosin_tail_1
FBgn0003159	1206	773	816	1002	906	858	751	933	9.81134	8.71164	7.52819	8.03249	8.93154	7.97329	8.31707	8.35541	908.656	882.962	0.040643	0.681432	0.804832	CG2841	X	2344949	2366356	-	5650	-	-	-
FBgn0003162	5928	6740	5803	7074	5456	5326	5608	5906	126.618	199.428	140.559	148.886	141.214	129.944	163.059	138.863	6480.64	5506.8	0.234725	0.0669261	0.176172	Pu	2R	21175315	21182608	+	2152	-	-	GTP_cyclohydroI
FBgn0003165	6333	2632	5162	6515	5267	4898	3130	4433	24.6735	14.2052	22.8065	25.0113	24.8657	21.7976	16.6003	19.0118	4129.42	5213.48	-0.336173	0.0421138	0.131046	pum	3R	9066343	9237682	-	11798	-	-	PUF
FBgn0003169	1854	1186	1565	1918	1553	1608	1311	1574	21.2359	18.8185	20.328	21.6476	21.555	21.0385	20.4415	19.8459	1517.02	1584.52	-0.0626576	0.271259	0.448017	put	3R	14619030	14625703	-	4013	-	-	Pkinase
FBgn0003174	125	128	76	109	125	117	92	152	0.988925	1.40282	0.681846	0.849731	1.19834	1.05732	0.990811	1.32374	133.851	97.4213	0.458695	0.0242636	0.0934106	pwn	2R	7282572	7300806	+	5810	-	-	EGF_CA
FBgn0003175	3495	1912	3209	3582	3005	2948	2208	2655	14.9496	11.3295	15.5658	15.0977	15.5756	14.4039	12.8568	12.5012	2632.09	3022.59	-0.199342	0.048877	0.143571	px	2R	22494297	22562065	-	10746	-	-	-
FBgn0003187	31	21	16	15	17	25	27	128	0.375771	0.35263	0.219938	0.179165	0.249705	0.346155	0.445527	1.70795	48.9753	19.9225	1.3024	0.0559914	0.156468	qua	2L	17486806	17497208	-	3792	-	-	-
FBgn0003189	841	585	771	835	764	841	675	700	5.42475	5.22732	5.63971	5.30728	5.97165	6.19653	5.92703	4.97035	737.947	753.708	-0.0303991	0.748799	0.849062	r	X	16655359	16668712	+	7126	-	-	CPSase_L_D2
FBgn0003204	2613	2386	2492	2772	2500	2554	2369	2626	41.9076	53.0106	45.3232	43.8075	48.5859	46.7889	51.7211	46.361	2682.05	2388.54	0.166832	0.00866055	0.0479352	ras	X	10744502	10749097	+	2866	-	-	-
FBgn0003205	2143	1031	1835	2159	1521	1753	1085	1547	50.3082	33.5286	48.8508	49.9426	43.2676	47.0076	34.6734	39.9772	1389.73	1799.57	-0.371984	7.6e-05	0.00134843	Ras85D	3R	9510561	9513067	-	1958	-	-	Ras
FBgn0003206	992	863	843	1065	798	832	775	908	28.1466	33.9207	27.1245	29.7759	27.4369	26.9654	29.9341	28.3599	908.431	850.433	0.0932951	0.283543	0.460449	Ras64B	3L	4139076	4141398	+	1620	-	-	Ras
FBgn0003209	2532	2412	1917	2472	2416	2016	2365	2566	23.2257	30.6494	19.941	22.3437	26.8546	21.1234	29.5315	25.91	2652.48	2034.56	0.381682	2.06e-06	6.39e-05	raw	2L	8709880	8740660	-	5011	-	-	-
FBgn0003210	1614	1197	1478	1569	1433	1450	1319	1523	15.4141	15.8361	16.0069	14.7652	16.5835	15.818	17.1478	16.011	1479.23	1398.6	0.0812597	0.116578	0.254524	rb	X	4535635	4540626	-	4813	-	-	-
FBgn0003218	11252	6736	10044	11593	10142	9189	9026	11666	55.7268	46.2143	56.4106	56.576	60.8661	51.9843	60.8527	63.6007	10070.9	9599.56	0.0692452	0.509298	0.675374	rdgB	X	13762752	13779488	+	9281	-	-	IP_trans
FBgn0003227	183	178	189	203	174	203	193	188	2.03622	2.74368	2.38482	2.22573	2.34607	2.58012	2.92335	2.3027	199.718	178.636	0.159489	0.263477	0.439354	rec	3R	15823019	15832632	-	4131	-	-	MCM
FBgn0003231	5842	5133	4969	5834	4625	4898	4391	5196	112.121	136.469	108.146	110.33	107.56	107.377	114.719	109.774	5258.9	4916.01	0.0969444	0.244788	0.418698	ref(2)P	2L	19542468	19545548	+	2395	-	-	ZZ
FBgn0003248	1121	273	574	456	377	269	271	265	37.7487	12.735	21.9194	15.1308	15.3835	10.3471	12.4227	9.82308	322.191	544.698	-0.757982	0.0447604	0.136131	Rh2	3R	18899423	18901019	+	1365	-	-	7tm_1
FBgn0003249	29938	31637	29411	29802	27142	29236	30795	39305	989.293	1448.23	1102.13	970.397	1086.83	1103.54	1385.26	1429.73	34877.4	27154.3	0.361121	0.000557886	0.00663259	Rh3	3R	20081060	20082450	-	1391	-	-	7tm_1
FBgn0003250	26420	27053	26832	24295	23671	27017	26703	30979	900.223	1276.95	1036.79	815.71	977.352	1051.53	1238.59	1161.96	29429	24051.4	0.291126	0.0122844	0.0606961	Rh4	3L	16852527	16862517	-	1349	-	-	7tm_1
FBgn0003254	21	36	17	34	19	21	24	46	0.206917	0.491383	0.189953	0.33011	0.226855	0.236356	0.321913	0.498931	33.649	21.0614	0.673182	0.0870149	0.209351	rib	2R	19270078	19281396	+	4665	-	-	BTB
FBgn0003255	209	141	200	226	196	188	199	212	1.78365	1.66695	1.93558	1.90052	2.02692	1.83269	2.31188	1.99161	201.87	188.115	0.102515	0.432616	0.608238	rk	2L	13982743	14001248	-	5386	-	-	7tm_1
FBgn0003256	2703	1283	2245	2641	2098	2208	1808	2028	16.3673	10.7621	15.4158	15.758	15.3941	15.2721	14.9032	13.5177	1941.64	2234.64	-0.202574	0.0806762	0.199717	rl	2R	1071462	1125927	+	7591	-	-	Pkinase
FBgn0003257	349	254	233	304	324	222	289	249	7.86752	7.93205	5.95645	6.75285	8.85063	5.71655	8.86869	6.17898	304.171	251.259	0.272856	0.114317	0.251628	r-l	3R	21070557	21073319	-	2039	-	-	Pribosyltran
FBgn0003261	20670	15107	19503	21841	18314	19763	15630	19683	176.402	178.6	188.749	183.67	189.393	192.657	181.582	184.91	18539.9	18716.4	-0.0135006	0.73195	0.837711	Rm62	3R	6000426	6008579	-	5386	-	-	DEAD
FBgn0003268	204	78	200	235	136	242	116	180	1.44728	0.766576	1.60905	1.64282	1.16917	1.96113	1.12029	1.40572	135.479	202.236	-0.572976	0.00683972	0.041226	rod	3R	31580951	31588244	+	6479	-	-	-
FBgn0003274	15453	14349	14111	15744	13250	13348	14746	15963	1175.99	1512.7	1217.78	1180.62	1221.87	1160.32	1527.62	1337.25	15850.4	13402.6	0.241907	0.00246283	0.0199971	RpLP2	2R	16586129	16586732	+	604	-	-	-
FBgn0003275	428	352	367	406	329	390	285	494	36.3644	41.4299	35.3604	33.9907	33.8723	37.85	32.963	46.2024	391.646	364.004	0.107309	0.430584	0.606717	RpII18	3R	5371795	5372397	+	541	-	-	-
FBgn0003277	1700	1112	1485	1821	1584	1418	1195	1477	11.6005	10.5117	11.4914	12.2444	13.0978	11.0528	11.1006	11.0946	1446.01	1464.46	-0.0180896	0.829281	0.898736	RpII215	X	11562800	11570326	-	6736	-	-	-
FBgn0003278	222	187	222	252	252	203	235	212	2.86315	3.34097	3.24686	3.20253	3.9383	2.99059	4.12581	3.00977	240.772	205.5	0.226836	0.104786	0.237756	RpI135	2L	404285	407969	+	3564	-	-	RNA_pol_Rpb2_6
FBgn0003279	24189	21545	23120	25236	19892	23851	21216	25085	794.181	979.913	860.812	816.439	791.402	894.493	948.232	906.61	23792.1	22084.7	0.107422	0.174099	0.334198	RpL4	3R	27922821	27924888	+	1400	-	-	-
FBgn0003285	376	254	352	349	322	283	259	369	2.76483	2.58734	2.93523	2.52876	2.86915	2.37703	2.59256	2.98684	323.307	310.709	0.0597218	0.588388	0.735141	rst	X	2950399	2973834	-	6251	-	-	I-set
FBgn0003292	358	178	324	354	258	311	171	326	5.03536	3.46822	5.16787	4.90628	4.39728	4.99663	3.27411	5.04743	247.918	307.942	-0.308634	0.0532344	0.151554	rt	3L	11584122	11587770	-	3268	-	-	-
FBgn0003295	165	126	148	152	180	142	128	173	4.21817	4.46221	4.29063	3.829	5.57608	4.14665	4.4545	4.86845	163.148	138.906	0.235843	0.0791551	0.197192	ru	3L	1370628	1387437	+	1798	-	-	Rhomboid
FBgn0003300	58	33	57	74	51	75	40	53	0.847689	0.668132	0.944719	1.06572	0.903225	1.2521	0.795826	0.852687	47.4589	60.5822	-0.345622	0.133696	0.278894	run	X	20690670	20697321	+	3145	-	-	Runt
FBgn0003301	9110	5400	8119	9616	8035	7990	6317	7832	43.5375	35.7501	44.0014	45.2836	46.5316	43.6175	41.0965	41.2024	7418.61	7953.17	-0.100244	0.215596	0.385629	rut	X	14787478	14826073	-	9618	-	-	Guanylate_cyc
FBgn0003302	270	163	336	284	235	273	194	273	8.48299	7.09434	11.9714	8.79235	8.94685	9.79753	8.29729	9.44176	231.615	267.707	-0.205152	0.205871	0.373657	rux	X	6035753	6037800	-	1463	-	-	-
FBgn0003308	811	746	598	725	828	535	881	859	8.5953	10.9526	7.18721	7.57146	10.6338	6.47683	12.7106	10.0216	900.812	606.336	0.569468	2.13e-06	6.58e-05	ry	3R	13032528	13038020	+	4337	-	-	Fer2
FBgn0003310	1476	946	1184	1504	1202	1164	943	1208	13.032	11.5706	11.8549	13.085	12.8602	11.7394	11.3341	11.7408	1159.07	1212.88	-0.0657379	0.354236	0.53248	S	2L	1049674	1077815	-	5206	-	-	-
FBgn0003312	10	11	14	19	12	14	10	15	0.259251	0.395051	0.411593	0.485373	0.376981	0.414589	0.352915	0.428072	12.9046	13.0524	-0.0116474	0.977577	0.987548	sad	3R	11877235	11879754	+	1773	-	-	p450
FBgn0003317	1047	668	1001	1173	957	925	720	955	16.7978	14.8464	18.212	18.544	18.6052	16.9518	15.7249	16.866	886.761	946.689	-0.0932151	0.296872	0.474854	sax	2R	7806484	7810067	+	2865	-	-	Pkinase_Tyr
FBgn0003319	11	10	11	9	14	9	13	12	0.120961	0.152333	0.137172	0.0975208	0.186551	0.113048	0.194601	0.145258	13.2966	9.18189	0.534909	0.213145	0.382733	Sb	3R	16116161	16145284	+	4180	-	-	Trypsin
FBgn0003321	4422	3575	4243	4884	3869	4613	3494	4502	57.3366	64.2138	62.3886	62.4008	60.7896	68.3228	61.6717	64.2575	4169	4160.97	0.00305984	0.960803	0.977744	sbr	X	10832752	10847092	-	3545	-	-	-
FBgn0003326	773	314	699	863	650	713	428	496	9.36015	5.26711	9.59842	10.2971	9.53748	9.86193	7.05499	6.61135	506.508	695.917	-0.457594	0.00988152	0.0522467	sca	2R	12780541	12802010	+	3796	-	-	Fibrinogen_C
FBgn0003330	593	357	425	565	475	522	358	418	17.6766	14.7419	14.3666	16.5957	17.1576	17.774	14.5271	13.716	434.635	479.949	-0.143591	0.211226	0.380567	Sce	3R	27680431	27682029	-	1542	-	-	-
FBgn0003334	1609	668	1400	1630	1247	1323	884	1114	18.176	10.4534	17.9345	18.1439	17.0697	17.0715	13.5939	13.8526	1048.26	1360.17	-0.3752	0.00867913	0.0479948	Scm	3R	9633359	9637611	-	4069	-	-	MBT
FBgn0003339	370	84	204	317	365	213	157	178	3.71578	1.1686	2.32326	3.13696	4.44179	2.44341	2.14634	1.96777	208.597	249.244	-0.256417	0.517942	0.681772	Scr	3R	6823120	6849981	-	4577	-	-	Homeobox
FBgn0003345	2279	1418	1926	2292	1840	1898	1599	1927	11.9501	10.3002	11.4526	11.8425	11.6913	11.3682	11.4137	11.1228	1829.33	1915.01	-0.0658581	0.221334	0.391194	sd	X	15804370	15827682	+	8766	-	-	TEA
FBgn0003346	258	217	209	269	203	240	189	249	4.9392	5.75488	4.53735	5.07448	4.70923	5.24829	4.92548	5.24737	232.219	222.793	0.0582693	0.606342	0.749725	RanGAP	2L	19441959	19447317	+	2401	-	-	-
FBgn0003353	2022	1467	1815	2092	1767	1905	1536	1874	28.3532	28.4964	28.8613	28.9057	30.0244	30.513	29.3198	28.9265	1793.86	1791.8	0.00238385	0.956698	0.975262	sei	2R	24047411	24053035	+	3278	-	-	Ion_trans
FBgn0003360	33156	27899	28622	35713	26453	26640	27207	28848	759.732	885.577	743.734	806.355	734.498	697.271	848.65	727.645	30050.2	28270.7	0.0879879	0.299744	0.4773	sesB	X	10780893	10786958	-	2006	-	-	Mito_carr
FBgn0003366	1903	935	1328	1667	1347	1216	1055	1240	10.7052	7.28627	8.47172	9.24041	9.18203	7.8137	8.07897	7.67858	1234.07	1387.44	-0.169257	0.17195	0.331521	sev	X	11071441	11086299	-	8171	-	-	Pkinase_Tyr
FBgn0003371	9969	5404	9239	10655	8722	8359	6604	8394	36.8202	27.6496	38.6971	38.7784	39.0362	35.2661	33.2041	34.1278	7816.56	8723.17	-0.158205	0.131587	0.276087	sgg	X	2633952	2679553	+	12445	-	-	Pkinase
FBgn0003372	43	44	36	22	30	39	36	40	0.500381	0.709291	0.475066	0.252265	0.423029	0.518401	0.570275	0.512386	41.004	32.3242	0.342773	0.306622	0.485048	Sgs1	2L	4937409	4941423	+	3950	-	-	-
FBgn0003380	21304	13128	19741	24648	18513	19695	15960	19576	43.4216	37.0666	45.6281	49.5026	45.7234	45.8532	44.282	43.9211	18072.7	19490.3	-0.108894	0.170891	0.329998	Sh	X	17924307	18063247	-	22552	-	-	Ion_trans
FBgn0003386	4532	1997	4057	5101	3777	3997	2483	3250	41.6629	25.4318	42.2945	46.2079	42.0749	41.9723	31.0732	32.8888	3080.71	4033.71	-0.388635	0.0076888	0.0443364	Shaw	2L	3718185	3729145	+	5000	-	-	Ion_trans
FBgn0003388	40	39	53	51	43	35	56	30	0.609618	0.823383	0.915995	0.765896	0.794115	0.609306	1.16181	0.503297	46.3991	41.0025	0.172412	0.601985	0.746427	shd	3L	14614458	14622205	+	3016	-	-	p450
FBgn0003390	722	403	629	678	504	613	372	417	18.4782	14.2879	18.2555	17.0984	15.6304	17.9206	12.9603	11.748	459.801	603.953	-0.394284	0.000182457	0.00276225	shf	X	6771463	6779659	-	1796	-	-	-
FBgn0003391	1447	960	1113	1430	1236	1097	1029	1273	10.3925	9.55125	9.06492	10.1202	10.7568	8.99964	10.0604	10.0643	1212.75	1157.09	0.067322	0.3724	0.551183	shg	2R	21049654	21057197	-	6400	-	-	Laminin_G_2
FBgn0003392	19741	7773	16597	19930	15407	15123	9907	12963	151.511	82.6425	144.452	150.725	143.288	132.581	103.506	109.518	12320.6	16259	-0.400116	0.0101807	0.0533693	shi	X	15892116	15906716	+	5989	-	-	PH
FBgn0003396	1949	1315	1546	1926	1703	1609	1556	1548	8.14642	7.61413	7.32797	7.93255	8.62555	7.68211	8.85349	7.12248	1660.35	1602.29	0.0506372	0.563533	0.715948	shn	2R	11159086	11217394	+	10997	-	-	-
FBgn0003410	1036	532	906	1065	833	848	618	813	14.6208	10.4007	14.4997	14.8103	14.2454	13.6703	11.8727	12.6301	750.223	879.239	-0.227839	0.0301714	0.106488	sina	3L	16853751	16858712	+	3257	-	-	-
FBgn0003415	5113	2823	4271	5262	4188	4081	3294	3796	19.0965	14.6059	18.0895	19.3655	18.954	17.4106	16.7475	15.6066	3801.79	4265.99	-0.166194	0.066287	0.174964	skd	3L	20992814	21027434	-	12307	-	-	-
FBgn0003416	388	184	312	417	322	333	232	376	3.14098	2.06344	2.86423	3.32638	3.15869	3.07927	2.55665	3.35063	296.16	330.26	-0.154717	0.364804	0.543686	sl	X	16350315	16356482	+	5678	-	-	PI-PLC-X
FBgn0003423	9393	4727	8281	10027	7704	7248	5642	6592	100.291	69.9168	100.267	105.494	99.6758	88.3982	82.0047	77.478	6639.38	7958.37	-0.261395	0.0257239	0.0973296	slgA	X	21374002	21385159	+	4305	-	-	-
FBgn0003429	17636	9716	16132	19153	14626	16111	11421	13958	79.8427	60.9343	82.8214	85.4424	80.2375	83.3156	70.3864	69.5606	13376.5	15770.1	-0.237416	0.00501257	0.0331649	slo	3R	24662491	24711595	+	10153	-	-	Ion_trans
FBgn0003430	189	116	173	198	147	142	94	139	6.09644	5.18337	6.32819	6.29334	5.74578	5.23205	4.12755	4.93554	133.516	159.948	-0.259833	0.087917	0.210716	slp1	2L	3825675	3827099	+	1425	-	-	Fork_head
FBgn0003435	10366	4644	8601	11216	8684	8305	5782	7994	28.643	17.7762	26.951	30.5384	29.0766	26.2129	21.7487	24.3151	7243.94	8758.63	-0.273842	0.0597991	0.163326	sm	2R	19517864	19631508	-	16635	-	-	RRM_1
FBgn0003444	438	288	345	398	365	392	329	332	5.02315	4.57545	4.48683	4.49766	5.07238	5.13519	5.13626	4.19126	356.432	359.578	-0.0139453	0.89743	0.939768	smo	2L	277582	282167	+	4008	-	-	Fz
FBgn0003447	2733	2862	2994	3324	3020	3127	2799	3790	35.8206	51.964	44.5005	42.9295	47.9642	46.8156	49.9397	54.6812	3361.96	2795.2	0.266705	0.00490991	0.0327491	sn	X	7964024	7986601	+	3507	-	-	-
FBgn0003449	773	513	731	758	601	666	460	635	42.5522	39.1201	45.633	41.1163	40.0899	41.878	34.4707	38.4788	595.449	669.88	-0.168452	0.0278344	0.10178	snf	X	5309242	5310501	+	835	-	-	RRM_1
FBgn0003459	249	172	248	222	239	225	198	228	2.64083	2.52702	2.98271	2.32004	3.07153	2.72579	2.85861	2.66183	225.846	216.714	0.0620493	0.627356	0.766788	stwl	3L	14402930	14409939	-	4334	-	-	BESS
FBgn0003460	588	780	660	702	609	703	593	813	9.7012	17.8272	12.3484	11.4127	12.1754	13.2487	13.3184	14.7654	758.427	609.9	0.314589	0.0424443	0.13156	so	2R	7419350	7434872	+	2786	-	-	Homeobox
FBgn0003462	8245	5375	7241	7799	6072	6578	5063	6211	487.752	440.48	485.765	454.62	435.268	444.5	407.724	404.46	6146.6	6819.2	-0.149978	0.00457854	0.0312291	Sod1	3L	11112281	11113740	-	777	-	-	-
FBgn0003463	1028	981	879	1110	982	844	971	1180	7.33503	9.69655	7.11241	7.80429	8.49058	6.87892	9.43143	9.26821	1113.65	879.487	0.339006	1.67e-06	5.37e-05	sog	X	15603283	15633434	-	6442	-	-	VWC
FBgn0003464	4685	3399	4673	5110	4191	4438	3529	4850	37.6218	37.8112	42.5544	40.4345	40.7816	40.7086	38.5772	42.8723	4293.32	4327.58	-0.0108411	0.860186	0.918992	sol	X	21350280	21357912	+	5724	-	-	Peptidase_C2
FBgn0003475	6793	4406	6270	7280	5719	6313	4631	6132	48.0003	43.1287	50.2422	50.6892	48.9688	50.955	44.5458	47.6968	5619.86	6093.82	-0.116348	0.0288963	0.1039	spir	2L	20311219	20348386	+	6505	-	-	-
FBgn0003479	325	247	257	281	237	270	222	262	11.1317	11.7196	9.98227	9.48385	9.83654	10.5635	10.3509	9.87833	262.806	258.881	0.0192597	0.861371	0.919729	spn-A	3R	30054696	30056037	-	1342	-	-	-
FBgn0003480	33	46	58	44	57	29	71	75	1.09599	2.11637	2.18444	1.43995	2.29396	1.10017	3.20997	2.74195	67.2123	37.7537	0.834983	0.00767742	0.0443364	spn-B	3R	14328051	14329608	+	1384	-	-	-
FBgn0003483	53	42	58	47	70	52	74	79	0.520769	0.571686	0.646274	0.45506	0.833459	0.583635	0.989807	0.854479	71.2404	48.3585	0.564346	0.0231641	0.0905136	spn-E	3R	15837419	15844415	+	4678	-	-	Helicase_C
FBgn0003486	4	6	6	7	3	2	4	11	0.0738694	0.153495	0.125654	0.127381	0.067134	0.0421894	0.100557	0.223616	6.35511	4.30546	0.566305	0.435699	0.611351	spo	3L	5590083	5592571	-	2489	-	-	p450
FBgn0003495	648	361	405	534	453	418	333	357	12.5996	9.72363	8.9301	10.2312	10.6733	9.28383	8.81405	7.64109	408.289	454.74	-0.156988	0.329062	0.508314	spz	3R	27064990	27070070	-	2364	-	-	-
FBgn0003499	398	253	237	389	338	317	367	243	2.25492	1.98567	1.5227	2.1717	2.3205	2.05152	2.8305	1.51551	328.978	304.212	0.111033	0.622752	0.762791	sr	3R	18090803	18135583	+	8113	-	-	-
FBgn0003502	742	497	682	702	654	660	551	587	3.78034	3.5077	3.94031	3.52424	4.03758	3.84096	3.82145	3.29208	619.812	637.868	-0.0414919	0.643266	0.778467	Btk29A	2L	8258373	8301079	-	9022	-	-	Pkinase_Tyr
FBgn0003507	1041	762	946	954	700	1023	773	598	8.4421	8.5604	8.69981	7.62341	6.87883	9.47642	8.53353	5.33834	778.611	909.588	-0.225302	0.179036	0.340485	srp	3R	15986152	16004081	+	5668	-	-	GATA
FBgn0003512	519	282	428	533	429	445	300	451	15.4308	11.6147	14.4305	15.6152	15.4559	15.1129	12.142	14.7605	391.062	439.001	-0.164372	0.165366	0.322017	Sry-delta	3R	30043341	30044886	+	1546	-	-	-
FBgn0003513	168	81	104	141	149	98	84	116	1.48761	0.99358	1.04431	1.23027	1.59875	0.991228	1.01253	1.13068	115.207	115.642	-0.00530013	0.982071	0.989882	ss	3R	16374434	16403690	-	5191	-	-	PAS
FBgn0003514	3074	2987	2941	3190	2516	2836	2951	3260	89.5419	120.531	97.1486	91.5619	88.8076	94.3621	117.015	104.531	3186.59	2755.66	0.209351	0.0422799	0.131332	sqh	X	6223061	6225140	-	1578	-	-	-
FBgn0003515	562	569	597	654	501	587	574	727	12.0375	16.8831	14.5008	13.8032	13.0033	14.3617	16.7364	17.1411	641.303	550.176	0.221404	0.0683725	0.178337	st	3L	16497651	16500460	+	2146	-	-	ABC2_membrane
FBgn0003517	23123	20699	23205	23124	17353	22816	20181	23383	794.36	985.059	904.012	782.777	722.379	895.327	943.769	884.257	22169.8	21172.8	0.0663688	0.540455	0.6998	sta	X	1481797	1483413	-	1338	-	-	-
FBgn0003520	5773	3126	5237	5939	4798	4965	3872	5111	49.424	37.0736	50.8438	50.1015	49.7752	48.5539	45.1254	48.1667	4532.78	5005.39	-0.142791	0.134178	0.27963	stau	2R	18117896	18125779	-	5369	-	-	-
FBgn0003525	15	18	7	14	7	14	11	10	0.225026	0.37407	0.119085	0.206952	0.127249	0.239904	0.224638	0.165138	12.7959	11.3581	0.155768	0.765566	0.860247	stg	3R	29251826	29255800	-	3064	-	-	Rhodanese
FBgn0003557	3402	2120	3021	3352	2753	2828	2452	2770	32.5914	28.1348	32.82	31.6428	31.9589	30.9469	31.9771	29.2115	2727.2	2878.28	-0.0778179	0.18235	0.345026	Su(dx)	2L	2037714	2044372	+	4798	-	-	HECT
FBgn0003559	1174	865	1021	1312	988	1089	906	1208	17.9042	18.2743	17.6576	19.7161	18.2583	18.9707	18.8089	20.2795	1068.18	1048.79	0.0271132	0.684583	0.806589	su(f)	X	23096771	23101431	+	3014	-	-	-
FBgn0003567	668	530	556	625	594	599	545	605	8.33916	9.1656	7.87118	7.68825	8.98564	8.54164	9.26172	8.31393	616.507	559.792	0.137977	0.0612515	0.166034	su(Hw)	3R	14304455	14308589	-	3682	-	-	-
FBgn0003575	1897	1336	1779	1975	1620	1744	1313	1684	17.2768	16.8555	18.3735	17.7241	17.8784	18.1431	16.2784	16.8828	1605.94	1691.63	-0.0739498	0.128331	0.271762	su(sable)	X	635890	643760	+	5047	-	-	-
FBgn0003598	1091	641	850	1006	858	945	619	885	9.92834	8.08071	8.77183	9.02094	9.46142	9.8232	7.66818	8.86544	806.644	888.751	-0.138596	0.130834	0.275005	Su(var)3-7	3R	13264364	13270038	+	5051	-	-	BESS
FBgn0003607	1529	1014	1408	1624	1212	1412	1087	1386	63.3732	58.2204	66.1789	66.3263	60.872	66.85	61.3306	63.2363	1266.41	1365.52	-0.10721	0.0273268	0.100698	Su(var)205	2L	8209626	8211122	-	1109	-	-	Chromo
FBgn0003612	2102	1353	2111	2344	1787	2035	1384	1874	19.1742	17.0971	21.837	21.069	19.7527	21.204	17.1858	18.8174	1720.49	1966.83	-0.191991	0.00875037	0.048179	Su(var)2-10	2R	9116122	9122000	+	5039	-	-	zf-MIZ
FBgn0003638	12852	11194	12931	13843	11111	13160	10475	12772	104.409	125.977	119.129	110.815	109.38	122.121	115.843	114.217	12341.4	12104.3	0.0279947	0.690515	0.810304	su(w[a])	X	1012779	1046040	+	5658	-	-	-
FBgn0003651	1313	787	1039	1233	1015	1086	947	855	10.7868	8.95661	9.67975	9.98146	10.1044	10.1913	10.5908	7.73216	980.268	1065.63	-0.12144	0.27567	0.452323	svp	3R	12258737	12302785	+	5595	-	-	Hormone_recep
FBgn0003654	1380	753	1211	1385	1164	1191	839	1051	19.1986	14.5119	19.1052	18.9863	19.6227	18.9265	15.8892	16.0952	1023.82	1180.18	-0.204305	0.0398038	0.126555	sw	X	20227961	20236382	-	3304	-	-	-
FBgn0003655	2	5	5	10	4	5	2	4	0.0454651	0.157455	0.128895	0.224001	0.110186	0.129834	0.061891	0.100095	4.07129	5.00535	-0.30298	0.694046	0.813027	swa	X	6363418	6365708	-	2022	-	-	-
FBgn0003656	4577	2961	3944	4653	3861	3733	3165	3720	35.2814	31.6186	34.4763	35.3427	36.0646	32.8694	33.2115	31.5655	3701.77	3855.74	-0.0589154	0.31484	0.493413	sws	X	7956820	7968236	-	5963	-	-	cNMP_binding
FBgn0003660	1470	1412	1292	1504	1237	1248	1495	1654	54.6232	72.6832	54.4429	55.0692	55.6989	52.9716	75.6224	67.6551	1574.9	1258.64	0.322735	0.00162277	0.01483	Syb	2R	10249435	10252417	-	1237	-	-	-
FBgn0003676	928	1110	809	863	857	777	1012	1484	21.5433	35.6966	21.2977	19.7413	24.1081	20.6041	31.9812	37.9231	1203.63	771.927	0.640954	1.06e-05	0.000261221	CCT1	3R	22489105	22491439	-	1980	-	-	-
FBgn0003687	250	179	235	257	207	255	163	228	8.28501	8.21761	8.83161	8.39243	8.31267	9.653	7.35343	8.3175	209.318	228.565	-0.123404	0.260249	0.435415	Tbp	2R	21686192	21687642	-	1387	-	-	-
FBgn0003701	5	6	15	21	8	15	8	17	0.0502023	0.0834535	0.170791	0.207766	0.0973331	0.172034	0.109344	0.187892	10.2561	12.8902	-0.31625	0.593873	0.739814	thr	2R	17861273	17865963	-	4578	-	-	-
FBgn0003710	1642	827	1437	1797	1435	1366	881	1260	18.4806	12.894	18.3409	19.9294	19.571	17.5616	13.498	15.6106	1178.53	1422.35	-0.270753	0.0544086	0.153616	tipE	3L	4188499	4193788	+	4084	-	-	-
FBgn0003714	476	375	441	530	356	426	361	419	13.7089	14.9612	14.403	15.0409	12.4241	14.0144	14.1532	13.2836	410.06	427.602	-0.063001	0.479164	0.649936	tko	X	2442313	2443976	-	1596	-	-	Ribosomal_S12
FBgn0003716	1809	1122	1412	1809	1442	1567	1313	1506	18.7573	16.1162	16.603	18.483	18.1182	18.5596	18.533	17.1894	1453.41	1504.22	-0.0498078	0.477719	0.648675	tkv	2L	5219000	5271384	-	4433	-	-	Pkinase
FBgn0003719	174	210	223	197	166	245	275	270	2.38105	3.98087	3.46054	2.65636	2.75261	3.82961	5.12273	4.06713	250.67	194.064	0.369854	0.131219	0.275503	tld	3R	24749731	24753510	+	3359	-	-	Astacin
FBgn0003721	6990	10443	5950	7871	6590	6022	9140	9204	33.953	70.2692	32.7745	37.6732	38.7885	33.4126	60.4361	49.2133	9699.53	6111.94	0.666178	0.000112978	0.00187427	Tm1	3R	15281371	15308779	+	9463	-	-	-
FBgn0003731	1668	883	1316	1497	904	1375	855	709	11.0364	8.09342	9.87432	9.76013	7.24799	10.3921	7.70101	5.16397	918.34	1336.92	-0.542986	0.000191618	0.00287965	Egfr	2R	21522420	21559977	+	6947	-	-	Pkinase_Tyr
FBgn0003741	500	547	510	594	377	570	451	631	26.662	40.4063	30.8398	31.2112	24.3602	34.7189	32.7377	37.0388	543.534	498.647	0.124347	0.47829	0.649108	tra	3L	16590059	16591050	-	862	-	-	Transformer
FBgn0003742	608	475	558	596	505	647	491	587	15.1556	16.4022	15.7733	14.6392	15.2538	18.4222	16.6609	16.1069	556.757	553.01	0.0105746	0.912604	0.948718	tra2	2R	14602004	14604337	-	1844	-	-	RRM_1
FBgn0003744	2309	1383	1913	2341	1893	1928	1512	1898	37.6895	31.2722	35.4104	37.653	37.4425	35.9478	33.5968	34.1034	1800.33	1936.08	-0.104519	0.118012	0.256764	trc	3L	19830864	19834304	-	2816	-	-	Pkinase
FBgn0003747	12	9	4	6	14	7	6	8	0.37019	0.384614	0.139934	0.182388	0.523345	0.246667	0.251967	0.271668	9.99689	6.55832	0.60235	0.29814	0.476102	Gr5a	X	5680617	5682488	+	1490	-	-	-
FBgn0003748	4831	3379	3930	4854	3689	4222	3472	3679	50.8258	49.2465	46.8877	50.3209	47.0298	50.7382	49.7252	42.6071	3861.91	4070.03	-0.0763594	0.232258	0.403763	Treh	2R	21074018	21088945	+	4369	-	-	-
FBgn0003751	23	22	32	19	30	23	15	21	1.19864	1.58826	1.89117	0.975699	1.89452	1.36917	1.06415	1.20472	23.775	22.4647	0.0880314	0.813823	0.891586	trk	2L	10271443	10272324	-	882	-	-	Noggin
FBgn0003861	108350	90671	107207	117108	93919	102161	101460	144399	1200.37	1391.53	1346.88	1278.42	1260.83	1292.83	1530.14	1760.98	115570	99527.8	0.215599	0.0404185	0.127729	trp	3R	29914521	29920289	-	4149	-	-	Ion_trans
FBgn0003862	5352	2890	4557	5669	4671	4403	3459	4170	17.5068	13.0957	16.904	18.2726	18.5148	16.4516	15.4025	15.0152	4084.95	4552.97	-0.156391	0.145266	0.294652	trx	3R	14263358	14286903	-	14052	-	-	SET
FBgn0003866	224	266	198	290	210	178	251	273	2.17587	3.57936	2.18107	2.77578	2.47184	1.97503	3.31901	2.91912	272.541	201.983	0.428961	0.0136184	0.0649678	tsh	2L	21828593	21837011	+	4732	-	-	-
FBgn0003867	1334	1215	1206	1202	1215	1141	1301	1121	29.7803	37.5741	30.5309	26.4411	32.8675	29.0956	39.5367	27.5476	1327.09	1117.9	0.246705	0.0500516	0.145623	tsl	3R	21778114	21782536	-	2059	-	-	-
FBgn0003870	2766	2239	2130	2765	2177	2195	2350	2940	16.8241	18.8657	14.6919	16.5721	16.0456	15.2505	19.458	19.6849	2622.75	2243.24	0.225137	0.00970029	0.0515992	ttk	3R	31713867	31735392	+	7557	-	-	BTB
FBgn0003882	838	587	743	870	669	764	592	778	19.2018	18.6327	19.3066	19.6435	18.5755	19.9968	18.4659	19.6238	707.901	734.703	-0.0520937	0.362076	0.540926	tub	3R	4387742	4389813	+	2006	-	-	-
FBgn0003884	25230	19529	23176	24214	20193	20962	20113	22677	661.931	709.765	689.53	625.984	641.968	628.199	718.326	654.917	22374.6	21394.8	0.0645328	0.260637	0.435801	alphaTub84B	3R	7086599	7088839	+	1752	-	-	Tubulin
FBgn0003885	2433	1520	2177	2415	2106	1975	1720	2174	56.4815	48.8818	57.3115	55.2437	59.2434	52.3721	54.3553	55.5557	2023.26	2054.56	-0.0216006	0.762013	0.857666	alphaTub84D	3R	7530753	7532732	+	1980	-	-	Tubulin
FBgn0003886	5	17	6	16	13	6	15	35	0.147324	0.693894	0.200482	0.464543	0.464157	0.201941	0.601652	1.13521	21.1651	7.4156	1.50985	0.00745911	0.0436435	alphaTub85E	3R	9731221	9733250	-	1560	-	-	Tubulin
FBgn0003888	149	144	128	140	86	119	102	117	2.71994	3.64146	2.64974	2.51828	1.90234	2.48136	2.53468	2.35107	123.078	122.367	0.00424668	0.984752	0.991513	betaTub60D	2R	24305881	24313099	+	2518	-	-	Tubulin
FBgn0003889	51	65	40	53	39	33	56	1068	1.27334	2.24817	1.13254	1.30393	1.17993	0.941149	1.90333	29.353	299.259	40.1287	2.89904	NA	1	betaTub85D	3R	9408383	9410282	-	1841	-	-	Tubulin
FBgn0003890	1605	1367	1309	1704	1324	1416	1275	1531	39.4725	46.5723	36.5072	41.2944	39.4571	39.7789	42.6855	41.4477	1490.5	1375.67	0.114476	0.114073	0.251578	betaTub97EF	3R	27967008	27988384	-	1869	-	-	Tubulin
FBgn0003891	9583	6530	8400	9524	8651	7770	7676	9239	49.885	47.0892	49.5869	48.8528	54.5698	46.2018	54.3943	52.9418	8648.79	8050.05	0.103578	0.0875756	0.210162	tud	2R	21183322	21192913	+	8830	-	-	-
FBgn0003892	160	146	115	195	175	128	145	178	1.33208	1.68385	1.08575	1.59973	1.7655	1.21728	1.64335	1.63131	173.982	135.45	0.357649	0.0218129	0.0873155	ptc	2R	8649649	8665223	+	5521	-	-	-
FBgn0003896	715	370	616	777	604	602	444	541	9.91706	7.10916	9.68895	10.6194	10.1515	9.53767	8.38319	8.25999	526.575	617.577	-0.229255	0.0565714	0.157606	tup	2L	18859507	18881261	-	3314	-	-	Homeobox
FBgn0003900	4	8	5	2	6	7	4	38	0.0769937	0.213317	0.10914	0.0379338	0.139947	0.153908	0.10481	0.805163	14.1377	4.23016	1.76209	0.0462215	0.13868	twi	2R	22985374	23048325	+	2388	-	-	HLH
FBgn0003930	30	47	24	22	28	16	34	37	9.64305	20.9281	8.7483	6.96815	10.9061	5.87466	14.8772	13.0918	40.0793	20.9327	0.928832	0.00663621	0.0402649	snRNA:U4:39B	2L	21215036	21215178	-	143	-	-	-
FBgn0003941	13556	13409	13101	13999	11494	12226	12953	14490	945.531	1295.63	1036.26	962.15	971.476	974.086	1229.88	1112.54	14236.4	12100.7	0.234426	0.0133287	0.0639289	RpL40	2L	4227699	4228561	+	659	-	-	ubiquitin
FBgn0003942	12977	10995	11777	13004	10238	10941	11121	12118	1007.59	1182.61	1036.96	994.916	963.252	970.362	1175.44	1035.72	12088.5	11125.1	0.119663	0.121479	0.261606	RpS27A	2L	10408352	10410456	+	592	-	-	ubiquitin
FBgn0003943	9164	6464	7600	8201	7233	7418	7172	8843	134.234	131.165	126.244	118.371	128.384	124.117	143.01	142.587	8017.24	7396.9	0.116227	0.0549898	0.154583	Ubi-p63E	3L	3899259	3903184	-	3138	-	-	ubiquitin
FBgn0003944	25	75	25	27	16	20	67	80	0.268363	1.11528	0.304328	0.285593	0.208123	0.245235	0.979055	0.945318	65.1765	22.1455	1.55567	0.00233837	0.0192794	Ubx	3R	16656623	16734426	-	4282	-	-	Homeobox
FBgn0003950	5	4	5	2	4	4	6	17	0.0481311	0.0533403	0.0545815	0.0189709	0.0466587	0.043983	0.0786243	0.18014	8.02861	3.70738	1.13833	0.136703	0.283258	unc	X	21111414	21116914	-	4775	-	-	-
FBgn0003963	383	296	361	412	297	383	291	271	2.62521	2.81059	2.80603	2.78269	2.46683	2.9987	2.71524	2.04475	315.46	352.395	-0.162538	0.197523	0.363931	ush	2L	476220	540560	+	6706	-	-	-
FBgn0003964	1429	853	1296	1596	1160	1350	920	1144	21.6209	17.8785	22.2365	23.7945	21.2675	23.3316	18.9487	19.0534	1098.43	1295.42	-0.237226	0.00106499	0.010919	usp	X	2038798	2042311	-	3038	-	-	Hormone_recep
FBgn0003965	388	438	419	363	482	358	440	332	13.6663	21.3714	16.736	12.5987	20.5723	14.4036	21.097	12.8725	464.287	351.088	0.402389	0.0372299	0.121365	v	X	10923972	10925631	+	1305	-	-	-
FBgn0003969	2296	1334	1992	2378	1878	2078	1487	2014	23.6787	19.0582	23.2967	24.1657	23.4693	24.4794	20.876	22.864	1801.97	1997.35	-0.147549	0.0530941	0.1514	vap	X	15999951	16005812	-	4457	-	-	SH2
FBgn0003975	155	210	147	190	145	178	184	168	2.05735	3.86132	2.21265	2.48503	2.33218	2.69877	3.32464	2.45466	194.315	153.433	0.338057	0.110804	0.246984	vg	2R	12884632	12899385	+	3463	-	-	-
FBgn0003977	755	505	711	734	654	681	512	714	5.91508	5.4808	6.31687	5.66645	6.20881	6.09438	5.46051	6.15767	640.879	659.714	-0.0389037	0.621838	0.762213	vir	2R	23360192	23366355	-	5867	-	-	-
FBgn0003978	189	130	172	188	149	162	125	186	6.63162	6.31889	6.84393	6.50006	6.33522	6.49295	5.9706	7.18416	158.452	162.503	-0.0323044	0.78798	0.873807	vls	2L	20064261	20065679	-	1310	-	-	-
FBgn0003984	426	399	445	493	392	395	394	472	3.73758	4.84946	4.42752	4.26216	4.16758	3.95865	4.70573	4.55857	448.864	402.326	0.157199	0.0963658	0.224659	vn	3L	5813338	5845664	-	5239	-	-	I-set
FBgn0003996	11	6	5	15	12	9	10	18	0.214973	0.162436	0.110811	0.288858	0.284178	0.200911	0.266037	0.387231	12.1239	8.98977	0.434743	0.404484	0.583605	w	X	2790599	2796466	-	2352	-	-	ABC2_membrane
FBgn0003997	317	252	279	335	282	263	213	266	3.62643	3.99355	3.61945	3.77629	3.90918	3.43672	3.31702	3.3497	274.355	272.273	0.00891631	0.933542	0.961472	hid	3L	18167745	18185641	-	4018	-	-	-
FBgn0004003	67	50	40	37	70	52	73	84	2.33485	2.41376	1.58075	1.27054	2.95597	2.06994	3.46304	3.22232	74.5202	44.8545	0.734352	0.0060751	0.0380444	wbl	2R	19249395	19250917	+	1319	-	-	-
FBgn0004045	9	4	10	4	4	11	0	6	0.256789	0.158101	0.323559	0.112459	0.138296	0.358505	0	0.188447	3.66064	7.93754	-1.09207	0.185047	0.348572	Yp1	X	10053811	10055498	+	1611	-	-	Lipase
FBgn0004047	1080	922	939	1022	931	909	823	1174	26.5752	31.4284	26.2022	24.7802	27.76	25.5497	27.5678	31.7999	1037.91	902.661	0.202006	0.00612414	0.038293	Yp3	X	13759546	13761547	+	1868	-	-	Lipase
FBgn0004049	1576	1147	1469	1733	1349	1581	1244	1603	16.2279	16.3609	17.1532	17.5835	16.8319	18.5954	17.4371	18.1695	1439.36	1455.27	-0.0147437	0.818397	0.893715	yrt	3R	13428867	13434984	-	4464	-	-	Band_41
FBgn0004050	1063	691	991	1066	838	996	753	978	18.7999	16.9294	19.8754	18.5773	17.9591	20.1211	18.1287	19.04	877.693	942.45	-0.100381	0.111676	0.248027	z	X	2447769	2450550	+	2599	-	-	-
FBgn0004055	3072	1147	2367	3020	2432	2223	1415	1875	34.3231	17.7528	29.9904	33.2486	32.9265	28.3709	21.5214	23.0607	1836.71	2428.08	-0.402494	0.0295192	0.105119	uzip	2R	25012062	25031737	+	4114	-	-	-
FBgn0004057	777	687	629	765	578	552	562	586	14.2177	17.4143	13.0521	13.7934	12.8161	11.5377	13.999	11.8035	659.662	619.258	0.0892938	0.535086	0.695252	Zw	X	19667252	19672353	+	2512	-	-	G6PD_C
FBgn0004066	1094	723	855	975	790	884	650	921	42.7602	39.1471	37.8972	37.5516	37.4168	39.4678	34.5848	39.6266	830.991	869.028	-0.0640995	0.402037	0.580894	Prosalpha4	X	16276270	16277587	+	1176	-	-	Proteasome
FBgn0004087	82	72	82	113	83	65	71	77	5.69358	6.92538	6.45661	7.73128	6.98339	5.1553	6.71088	5.88528	82.2325	77.6775	0.0773409	0.696119	0.814524	Dhfr	3R	16481167	16481878	+	662	-	-	-
FBgn0004101	340	275	316	388	296	322	251	294	3.26199	3.6549	3.43803	3.66806	3.44122	3.52881	3.27813	3.10496	302.656	312.034	-0.0462385	0.629573	0.7686	bs	2R	24342861	24376473	+	4791	-	-	SRF-TF
FBgn0004102	1496	1075	1295	1462	1365	1315	1194	1537	13.6409	13.5788	13.3906	13.136	15.0821	13.6964	14.8206	15.4274	1391.73	1272.55	0.130632	0.0201991	0.0830461	oc	X	8630159	8650681	-	5041	-	-	Homeobox
FBgn0004103	6416	4445	5794	6645	5316	5646	4746	5643	133.869	128.477	137.092	136.619	134.405	134.563	134.801	129.607	5444.07	5597.41	-0.0401091	0.176935	0.337702	Pp1-87B	3R	12423621	12425917	-	2203	-	-	Metallophos
FBgn0004106	9	15	8	11	13	7	6	17	0.382336	0.88274	0.3854	0.460465	0.66921	0.339679	0.346979	0.79498	13.6606	7.95058	0.781421	0.108939	0.243899	Cdk1	2L	10384739	10386262	-	1082	-	-	Pkinase
FBgn0004107	207	142	204	234	182	178	150	157	4.13867	3.93295	4.6253	4.61007	4.40939	4.06518	4.08255	3.45538	171.102	187.899	-0.137294	0.287925	0.465046	Cdk2	3R	20735623	20738414	+	2299	-	-	Pkinase
FBgn0004108	1133	584	925	1155	1118	887	736	912	12.1651	8.68633	11.2628	12.2199	14.546	10.8787	10.7575	10.7791	898.217	933.477	-0.0551683	0.726508	0.834462	Nrt	3L	16766072	16777465	+	4281	-	-	COesterase
FBgn0004117	4407	8297	3965	4645	4335	3870	7042	6545	77.5234	202.186	79.0956	80.5151	92.4051	77.7625	168.63	126.737	7224.7	3856.26	0.905635	2.65e-05	0.000565629	Tm2	3R	15310193	15315197	+	2613	-	-	-
FBgn0004118	2337	1355	2090	2433	1927	2091	1420	1740	26.7349	21.4733	27.1135	27.426	26.7127	27.3239	22.1135	21.9116	1736.41	2044.99	-0.235632	0.00372144	0.0271339	nAChRbeta2	3R	24509228	24515106	-	4018	-	-	Neur_chan_memb
FBgn0004132	592	405	602	578	460	534	435	519	38.6526	36.6312	44.5731	37.1866	36.3942	39.826	38.663	37.3018	491.574	528.686	-0.103855	0.215838	0.385736	boca	2R	7565873	7566738	-	704	-	-	-
FBgn0004133	512	426	418	496	428	368	373	572	8.26341	9.52442	7.65041	7.88811	8.37048	6.78432	8.19498	10.1623	483.874	408.249	0.245178	0.0291739	0.104467	blow	2R	7580488	7587079	-	2848	-	-	PH
FBgn0004167	7617	6429	6831	8073	7132	6133	7269	8869	24.2229	28.322	24.6346	25.2975	27.4834	22.2784	31.4677	31.0471	8015.04	6532.42	0.295029	1.04e-05	0.000257509	kst	3L	3336860	3368133	+	14454	-	-	CH
FBgn0004168	1451	573	1268	1565	1268	1214	719	1091	13.2886	7.26953	13.1689	14.123	14.0718	12.6999	8.96377	10.9987	971.551	1253.27	-0.366708	0.0587451	0.161671	5-HT1A	2R	19067155	19121958	+	5019	-	-	7tm_1
FBgn0004169	8457	18469	7868	9498	9372	8222	15949	14230	153.647	464.827	162.104	170.037	206.328	170.63	394.45	284.59	16009.4	7783.22	1.04044	3.65e-06	0.000104237	up	X	13593474	13602578	-	2530	-	-	-
FBgn0004177	7165	5172	6816	7453	5979	6891	5754	6465	106.17	106.166	114.535	108.823	107.358	116.638	116.067	105.454	6324.61	6486.29	-0.0363994	0.482337	0.652645	mts	2L	7827650	7833576	+	3102	-	-	Metallophos
FBgn0004179	6718	3925	5948	6947	5874	5798	4465	5495	100.225	81.1179	100.63	102.126	106.191	98.8064	90.6794	90.2424	5317.05	5801.59	-0.125663	0.132799	0.277871	Csp	3L	22267382	22273745	+	3081	-	-	DnaJ
FBgn0004188	4	2	4	3	2	3	5	3	1.71833	1.19019	1.94861	1.2699	1.0411	1.4721	2.92392	1.41864	3.29657	3.21387	0.0275336	0.972694	0.984815	snRNA:U6:96Aa	3R	24556088	24556194	+	107	-	-	-
FBgn0004191	4	5	3	4	2	2	1	5	0.957609	1.6582	0.814458	0.943604	0.580197	0.546924	0.325895	1.31766	3.4931	2.93578	0.24598	0.773275	0.865291	snRNA:U2:34ABa	2L	13211925	13212116	-	192	-	-	-
FBgn0004197	33	37	29	29	24	18	40	42	0.260136	0.404043	0.259241	0.225261	0.229253	0.162079	0.429236	0.364452	38.9961	24.7784	0.647688	0.0474101	0.141117	Ser	3R	27172090	27194267	-	5831	-	-	EGF
FBgn0004198	3484	1382	2750	3430	2797	2621	1842	2346	12.8701	7.07216	11.5201	12.4853	12.5203	11.0596	9.26283	9.53976	2239.02	2795.36	-0.319971	0.0517936	0.14911	ct	X	7608428	7678859	+	12443	-	-	CUT
FBgn0004227	5140	2387	4486	5167	4147	4232	2919	3913	29.426	18.9304	29.1237	29.1479	28.7686	27.6747	22.7484	24.6594	3578.76	4341.32	-0.278424	0.0233437	0.0909265	nonA	X	16361569	16371547	+	8029	-	-	RRM_1
FBgn0004228	2	46	3	5	3	3	32	44	0.0754146	2.40283	0.128282	0.185779	0.137077	0.129216	1.64258	1.82635	34.3283	2.96328	3.53164	4.73e-05	0.000906868	mex1	3L	15517424	15519592	-	1219	-	-	-
FBgn0004237	2999	2203	2770	3117	2387	2758	2332	2702	49.9637	50.8431	52.3331	51.1701	48.1889	52.4857	52.8878	49.5528	2605.11	2663.04	-0.0320914	0.465927	0.638675	Hrb87F	3R	13656846	13660531	-	2759	-	-	RRM_1
FBgn0004240	79	10	146	2500	4	13	13	18	7.32107	1.28377	15.3433	228.291	0.449185	1.37613	1.63999	1.83622	12.109	586.56	-5.59807	NA	1	DptA	2R	18865765	18866260	+	496	-	-	-
FBgn0004242	33271	15890	29106	35539	27722	27566	19181	25100	212.699	140.723	211.01	223.876	214.754	201.3	166.925	176.636	23555.3	28604.6	-0.280167	0.0227955	0.0896565	Syt1	2L	2772327	2799979	-	7190	-	-	C2
FBgn0004244	11183	4278	9312	11987	9048	8821	5905	7584	57.1524	30.287	53.9683	60.3655	56.0333	51.4948	41.0815	42.6658	7168.58	9398.96	-0.390746	0.0219349	0.0876326	Rdl	3L	9145838	9182149	-	8994	-	-	Neur_chan_memb
FBgn0004359	294	209	233	289	250	230	221	221	5.51808	5.43408	4.95925	5.34491	5.68588	4.93103	5.64654	4.56602	244.844	238.196	0.0355883	0.75966	0.855815	T48	3R	26881734	26910997	+	2449	-	-	-
FBgn0004360	59	23	14	40	21	27	26	35	1.21069	0.653806	0.325783	0.808803	0.522177	0.63287	0.72628	0.790596	28.2697	31.2646	-0.149722	0.737131	0.841278	Wnt2	2R	9494166	9503188	+	2240	-	-	wnt
FBgn0004362	1488	902	1208	1565	965	1227	862	914	34.8073	29.2289	32.0445	36.073	27.3534	32.7854	27.4488	23.5352	990.599	1249.78	-0.337171	8.58e-05	0.00148382	HmgD	2R	21701458	21716727	+	1965	-	-	HMG_box
FBgn0004363	11863	9094	10135	12059	10248	9407	9861	10890	190.793	202.61	184.846	191.109	199.721	172.817	215.893	192.797	10863.1	9905.97	0.132797	0.0135608	0.0647794	porin	2L	10847227	10850848	-	2858	-	-	-
FBgn0004364	1251	677	1034	1106	864	937	611	727	10.6054	7.95057	9.94053	9.23904	8.87566	9.07358	7.05116	6.78437	779.14	987.427	-0.342197	0.00185424	0.0163516	18w	2R	20111511	20116932	+	5422	-	-	TIR
FBgn0004367	230	163	212	244	184	186	190	200	1.3384	1.31397	1.39898	1.3991	1.29745	1.23634	1.50508	1.28113	199.818	198.899	0.0035768	0.974938	0.986331	mei-41	X	16391698	16399850	+	7899	-	-	PI3_PI4_kinase
FBgn0004368	3538	2485	3313	3739	3280	3438	2755	3476	22.4962	21.8886	23.8887	23.4265	25.2721	24.9704	23.8464	24.3297	3229.96	3211.16	0.00910395	0.88115	0.930742	Ptp4E	X	4939128	4955916	+	7229	-	-	Y_phosphatase
FBgn0004369	4750	2266	4064	4965	3995	3899	2981	3563	23.8905	15.7881	23.1795	24.6066	24.3481	22.4003	20.41	19.7266	3438.16	4029.4	-0.228785	0.0701509	0.181627	Ptp99A	3R	29377646	29487131	+	9139	-	-	Y_phosphatase
FBgn0004370	1968	1129	1594	1869	1620	1564	1343	1628	10.3881	8.25552	9.54154	9.72124	10.362	9.43011	9.65021	9.45955	1539.69	1594.93	-0.0505346	0.537374	0.697197	Ptp10D	X	11622015	11677338	+	8708	-	-	Y_phosphatase
FBgn0004373	4046	2596	3828	4493	3520	3805	3094	3728	25.0101	22.2297	26.8337	27.3671	26.3663	26.8667	26.0351	25.3671	3484.9	3696.76	-0.0847993	0.214631	0.384559	fwd	3L	305393	319884	-	7436	-	-	PI3_PI4_kinase
FBgn0004374	74	87	96	81	66	76	83	157	0.946945	1.54224	1.3931	1.02136	1.02342	1.1109	1.44584	2.21156	104.761	75.2883	0.480663	0.0909871	0.215907	neb	2L	20075757	20089698	+	3592	-	-	Kinesin
FBgn0004379	5	7	15	10	5	12	5	50	0.0744738	0.144435	0.253363	0.146769	0.0902445	0.204166	0.10138	0.819801	16.7171	9.81701	0.781884	0.373961	0.552802	Klp67A	3L	9362636	9367046	-	3086	-	-	Kinesin
FBgn0004380	1649	808	1466	1669	1305	1329	953	1278	29.971	20.3438	30.2158	29.8909	28.7414	27.5915	23.5789	25.5692	1164.3	1394.67	-0.25967	0.0200636	0.0827657	Klp64D	3L	5356864	5359392	-	2529	-	-	Kinesin
FBgn0004381	1927	850	1606	1962	1406	1507	954	1340	29.5447	18.0533	27.923	29.6414	26.1216	26.3925	19.9111	22.6156	1218.2	1594.75	-0.387958	0.00160766	0.0147265	Klp68D	3L	11795614	11798875	+	2998	-	-	Kinesin
FBgn0004387	1997	1367	1808	2084	1857	1757	1623	1734	16.599	15.7403	17.0421	17.0688	18.7039	16.6819	18.3642	15.8657	1779.82	1746.59	0.0270451	0.719125	0.829165	Klp98A	3R	27547775	27559145	-	5530	-	-	Kinesin
FBgn0004390	2000	1149	1845	2067	1649	1900	1388	1609	16.9176	13.4638	17.698	17.2287	16.9024	18.3583	15.9827	14.982	1561.92	1787.85	-0.194313	0.0165299	0.0731897	RasGAP1	3L	9839093	9855285	-	5434	-	-	C2
FBgn0004391	343	222	329	338	279	309	215	295	2.43266	2.18112	2.64608	2.36214	2.39778	2.50331	2.07575	2.30311	272.082	302.044	-0.147146	0.123603	0.264668	shtd	X	15455544	15462441	-	6481	-	-	-
FBgn0004394	176	141	223	230	179	186	159	192	1.74954	1.94165	2.51383	2.2529	2.15616	2.112	2.15158	2.10096	180.96	186.982	-0.0450501	0.759121	0.855815	pdm2	2L	12657165	12686306	+	4624	-	-	Pou
FBgn0004395	3103	1751	2713	3254	2506	2867	1922	2506	22.5395	17.6193	22.3477	23.2907	22.0577	23.7881	19.0049	20.0378	2334.58	2727.42	-0.223769	0.00357525	0.0264891	unk	3R	23149653	23157862	-	6328	-	-	-
FBgn0004396	481	336	327	451	379	364	403	429	4.91536	4.75651	3.78946	4.54138	4.69317	4.24894	5.60615	4.82583	419.113	368.804	0.182197	0.119255	0.258554	CrebA	3L	15535395	15553214	+	4498	-	-	bZIP_1
FBgn0004397	3812	3436	3529	3474	3262	3251	3352	3828	44.5511	55.6286	46.771	40.0071	46.1962	43.4002	53.3285	49.2473	3767.6	3220.69	0.226086	0.00488094	0.0326272	Vinc	X	2214347	2222567	-	3933	-	-	-
FBgn0004400	8	12	4	3	2	10	7	6	0.234218	0.486688	0.132803	0.0865471	0.070954	0.334425	0.278983	0.193369	7.57867	5.79804	0.378424	0.630875	0.769241	rhi	2R	17628491	17633516	-	1570	-	-	Chromo
FBgn0004401	8870	6969	8698	9404	7532	8757	6885	8415	146.028	158.937	162.387	152.556	150.259	164.679	154.301	152.501	8060.34	8186.65	-0.0223382	0.657488	0.788822	Pep	3L	17638103	17645036	-	2792	-	-	-
FBgn0004403	10034	8991	9599	10225	8243	9368	9627	10394	525.901	652.796	570.525	528.074	523.519	560.849	686.863	599.677	10122.7	8982.13	0.172394	0.0571671	0.158707	RpS14a	X	7933742	7934677	+	877	-	-	-
FBgn0004404	3225	2487	2864	3131	2596	2826	2465	3086	248.305	265.259	250.062	237.542	242.201	248.54	258.358	261.551	2874.48	2754.39	0.0615655	0.164187	0.320678	RpS14b	X	7934898	7935792	+	597	-	-	-
FBgn0004406	157	149	133	152	112	157	160	204	1.96155	2.57885	1.88439	1.87131	1.69564	2.24062	2.72125	2.80566	168.996	137.21	0.30088	0.12601	0.268529	tam	2L	13823980	13827772	-	3679	-	-	-
FBgn0004419	1723	1007	1443	1755	1350	1447	1104	1449	42.9258	34.7538	40.7679	43.0836	40.7553	41.1785	37.4414	39.7381	1320.27	1452.28	-0.136584	0.0367242	0.120258	me31B	2L	10239341	10242172	+	1845	-	-	DEAD
FBgn0004428	7	9	2	2	2	2	8	73	0.554753	0.98806	0.179742	0.156183	0.192065	0.181051	0.86306	6.36839	22.8646	2.91321	2.97092	0.00722228	0.0426638	LysE	3L	1212827	1213406	+	580	-	-	-
FBgn0004430	12	4	10	4	4	8	6	12	1.1211	0.517683	1.05946	0.368236	0.452836	0.853735	0.763071	1.2341	6.84294	7.8456	-0.179487	0.780907	0.87005	LysS	3L	1227747	1228238	+	492	-	-	-
FBgn0004432	8602	5360	7408	7850	6826	6816	6197	6592	322.244	278.156	314.706	289.772	309.862	291.664	316.021	271.836	6761.84	7006.29	-0.0513411	0.469827	0.641803	Cyp1	X	16317673	16320370	-	1227	-	-	Pro_isomerase
FBgn0004435	5043	4483	5140	5731	4423	5264	4611	5733	33.546	41.3104	38.7734	37.565	35.6521	39.9978	41.7538	41.9796	5204.05	4853.86	0.100594	0.217515	0.387243	Galphaq	2R	12612740	12623197	+	6910	-	-	G-alpha
FBgn0004436	4456	3887	4122	5039	4098	3994	3945	4679	94.5619	114.268	99.1969	105.37	105.38	96.8162	113.964	109.302	4496.11	4019.32	0.161308	0.00174932	0.0156509	Ubc6	3R	4948755	4952682	-	2166	-	-	UQ_con
FBgn0004449	8251	3025	6794	8271	6339	6347	3915	5065	28.9312	14.6935	27.015	28.5772	26.9338	25.4213	18.6871	19.5499	4906.6	6754.64	-0.461058	0.00675654	0.0408549	Ten-m	3L	22293044	22407863	-	13109	-	-	-
FBgn0004456	749	501	574	669	632	579	574	628	6.61567	6.13012	5.74941	5.82264	6.76435	5.84171	6.90166	6.106	631.73	586.056	0.107053	0.207891	0.376489	mew	X	13214409	13258490	-	5204	-	-	FG-GAP
FBgn0004463	469	365	332	403	366	322	353	406	6.10354	6.58023	4.89966	5.16791	5.77174	4.78667	6.25364	5.81621	404.257	346.916	0.217745	0.0530736	0.1514	RpIII128	2R	12039041	12042623	+	3532	-	-	RNA_pol_Rpb2_6
FBgn0004465	742	533	614	815	647	584	492	667	24.1545	24.036	22.6664	26.1429	25.5221	21.7158	21.8027	23.9015	630.397	626.542	0.00833795	0.926767	0.957619	Su(P)	3L	16610662	16612199	-	1412	-	-	-
FBgn0004507	9859	11365	8552	9702	9168	7943	9618	8951	144.138	230.174	141.786	139.769	162.42	132.648	191.417	144.053	10727.8	8226.99	0.382791	0.00638631	0.0391807	GlyP	2L	2130813	2137296	+	3144	-	-	-
FBgn0004509	3556	2457	2979	3644	3514	3072	3260	3415	17.9067	17.1395	17.0115	18.0815	21.4424	17.6703	22.3471	18.93	3416.31	3023.22	0.176298	0.0540498	0.15306	Fur1	3R	25347431	25473058	-	9128	-	-	Peptidase_S8
FBgn0004510	294	220	274	314	244	285	229	222	7.27329	7.53956	7.68694	7.65447	7.3146	8.05374	7.71203	6.04563	249.144	267.052	-0.103168	0.366136	0.544935	Ets97D	3R	26910775	26912886	-	1858	-	-	Ets
FBgn0004511	70	69	71	89	59	67	85	88	0.789587	1.07818	0.908195	0.989221	0.806438	0.863268	1.30518	1.09267	81.7863	67.8029	0.267453	0.204385	0.37178	dy	X	11769769	11778784	-	4075	-	-	Zona_pellucida
FBgn0004512	629	349	486	586	447	406	354	411	6.57692	5.05518	5.76272	6.03769	5.66365	4.84916	5.03877	4.73063	422.105	478.52	-0.182346	0.134588	0.28028	Mdr49	2R	12940323	12946347	-	4396	-	-	ABC_membrane
FBgn0004513	1985	554	1182	1626	1035	1066	525	766	22.0655	8.53106	14.9001	17.8105	13.9416	13.5357	7.94443	9.3732	771.1	1323.82	-0.779554	0.000546232	0.00655443	Mdr65	3L	6240500	6245746	-	4135	-	-	ABC_membrane
FBgn0004514	507	253	481	571	477	477	334	383	6.32927	4.37528	6.80942	7.02398	7.21574	6.80194	5.67599	5.2632	388.783	465.304	-0.258182	0.104263	0.237112	Oct-TyrR	3L	22035003	22065279	+	3682	-	-	7tm_1
FBgn0004516	18930	6674	15337	18858	13723	14508	7995	10351	236.189	115.355	217.005	231.85	207.48	206.769	135.793	142.166	10373	15397.6	-0.56983	0.000844469	0.00921123	Gad1	3L	4074077	4088744	-	3684	-	-	-
FBgn0004552	6	190	7	39	1	6	119	83	0.514536	22.5714	0.680741	3.29557	0.103916	0.58774	13.8919	7.83516	111.54	12.7575	3.12425	0.00467619	0.0316718	Akh	3L	4141467	4142070	+	536	-	-	-
FBgn0004554	32	41	17	11	32	64	24	50	2.43524	4.32231	1.4671	0.824872	2.95093	5.56342	2.4863	4.18859	39.4831	29.1298	0.442899	0.461084	0.634798	Edg91	3R	17610856	17611511	-	604	-	-	-
FBgn0004556	147	147	126	146	145	120	168	157	3.0588	4.23731	2.9732	2.99356	3.65611	2.85223	4.75875	3.59616	168.214	122.967	0.447001	0.00203875	0.0174894	Dbp73D	3L	16728496	16730818	-	2209	-	-	DEAD
FBgn0004567	109	51	65	119	95	88	44	81	2.13564	1.38424	1.44422	2.29747	2.2555	1.96949	1.17356	1.74699	72.1289	86.2741	-0.255906	0.355557	0.533749	slp2	2L	3836840	3839185	+	2346	-	-	Fork_head
FBgn0004569	618	588	498	690	516	525	560	643	10.0661	13.2675	9.19858	11.0745	10.1845	9.76789	12.4168	11.5289	626.864	530.44	0.238869	0.0315322	0.109186	aos	3L	16470386	16483650	-	2822	-	-	-
FBgn0004573	578	229	501	585	451	486	308	424	5.9224	3.25046	5.82139	5.90646	5.59969	5.68821	4.29606	4.78235	376.932	490.671	-0.37867	0.0219639	0.0877201	5-HT7	3R	30968236	31016875	-	4486	-	-	7tm_1
FBgn0004574	8060	3212	6418	7663	6031	5960	3990	5003	140.44	77.53	126.816	131.569	127.339	118.623	94.6405	95.96	4889.3	6397.36	-0.387759	0.00831976	0.0465944	Rop	3L	4136359	4138996	-	2638	-	-	Sec1
FBgn0004575	17448	9115	15963	18066	14270	15603	10534	13880	138.205	100.017	143.387	141.007	136.968	141.174	113.585	121.024	12825.6	15332.6	-0.257467	0.00637992	0.039175	Syn	3R	10190689	10222442	+	5803	-	-	-
FBgn0004580	7064	2664	6264	7330	5770	5667	3573	4475	117.901	61.5941	118.56	120.551	116.697	108.041	81.1798	82.2174	4410.14	6002.39	-0.444605	0.0116965	0.0585922	Cbp53E	2R	16973927	16996057	+	2754	-	-	efhand
FBgn0004581	4	5	3	10	2	7	15	24	0.044208	0.0765508	0.0375994	0.108904	0.0267847	0.0883706	0.225674	0.291983	12.1041	5.43975	1.15604	0.174059	0.334195	bgcn	2R	23853270	23858921	-	4159	-	-	HA2
FBgn0004583	570	460	398	602	462	422	471	511	3.92689	4.39006	3.10939	4.08669	3.85685	3.32089	4.41717	3.87525	517.169	451.646	0.192726	0.113799	0.25129	ex	2L	431227	448701	+	6672	-	-	Band_41
FBgn0004584	190	90	186	221	167	132	95	138	3.42352	2.24647	3.80059	3.92385	3.6463	2.71683	2.33019	2.73718	131.034	165.761	-0.33733	0.122091	0.262252	Rrp1	2L	2969773	2972508	-	2551	-	-	Exo_endo_phos
FBgn0004587	16136	12835	15516	17709	12802	16223	12491	14508	171.967	189.49	187.521	185.971	165.327	197.492	181.216	170.201	14275.4	15017.5	-0.0731797	0.257244	0.432126	B52	3R	13661311	13666891	+	4313	-	-	RRM_1
FBgn0004595	16510	5694	13671	18127	13079	12576	8227	10823	30.4871	14.5655	28.6279	32.9835	29.2659	26.5266	20.6805	22	10092.4	13838.7	-0.455397	0.0176586	0.0762744	pros	3R	11328480	11407627	+	24892	-	-	Prox1
FBgn0004597	297	162	239	318	222	238	149	226	11.9542	9.0327	10.9089	12.6122	10.8276	10.9423	8.16393	10.0133	203.581	248.432	-0.285459	0.0270077	0.100062	CycC	3R	14889004	14890205	-	1142	-	-	-
FBgn0004598	3726	2527	3332	3684	3374	3211	2947	3343	26.4545	24.8543	26.8275	25.7738	29.0281	26.0415	28.483	26.1275	3291.8	3188.77	0.0460004	0.451454	0.62601	Fur2	X	16373086	16381782	+	6474	-	-	Peptidase_S8
FBgn0004606	555	338	449	548	448	463	368	372	3.68918	3.11239	3.38456	3.58938	3.60855	3.5155	3.32993	2.72198	413.941	459.5	-0.152375	0.154083	0.306595	zfh1	3R	30765926	30789202	+	6915	-	-	Homeobox
FBgn0004607	2775	910	2222	2850	1965	2099	1269	1549	10.2667	4.6639	9.32247	10.39	8.80943	8.87053	6.39115	6.30848	1523.96	2262.08	-0.569592	0.00171119	0.0154696	zfh2	4	501810	540874	+	12424	-	-	Homeobox
FBgn0004611	7913	3536	6739	8095	6405	6521	4430	5516	46.7871	28.9625	45.1855	47.1632	45.8903	44.0421	35.6565	35.9016	5334.29	6673.85	-0.323111	0.0139515	0.0660221	Plc21C	2L	305935	355566	+	7774	-	-	PI-PLC-X
FBgn0004618	2609	2185	2417	2726	2261	2278	2250	2880	35.2819	40.9326	37.0659	36.325	37.0507	35.1885	41.42	42.8722	2585.01	2291.68	0.17387	0.00256147	0.0205402	gl	3R	18367927	18372738	-	3399	-	-	zf-C2H2
FBgn0004619	1381	813	1170	1532	1283	1164	857	1141	16.6609	13.5873	16.007	18.2123	18.7563	16.0408	14.0746	15.1529	1099.41	1194.94	-0.119806	0.311424	0.490122	GluRIA	3L	6624032	6635059	+	3810	-	-	ANF_receptor
FBgn0004620	254	153	222	251	179	255	158	182	3.58905	2.99486	3.55728	3.49479	3.06489	4.1158	3.03915	2.83088	181.876	224.977	-0.306539	0.00614478	0.0383441	GluRIIA	2L	5555072	5558994	+	3253	-	-	ANF_receptor
FBgn0004622	503	296	510	578	391	489	321	466	8.02795	6.54437	9.23052	9.09005	7.5619	8.91487	6.97415	8.18706	395.036	475.965	-0.265459	0.00941575	0.0506147	TkR99D	3R	29950796	29969447	-	2880	-	-	7tm_1
FBgn0004623	21689	19669	21719	24702	18889	21202	20809	26826	680.041	854.313	772.244	763.184	717.664	759.349	888.17	925.884	23264	20438.7	0.186812	0.0382094	0.123445	Gbeta76C	3L	19687637	19689992	+	1466	-	-	WD40
FBgn0004629	6732	4313	4983	5594	5090	4462	4178	4140	639.335	567.418	536.654	523.49	585.759	484.042	540.135	432.802	4822.7	4952.92	-0.0386613	0.756578	0.854286	Cys	3R	14569103	14569644	-	484	-	-	-
FBgn0004635	345	214	275	372	272	287	220	205	5.286	4.54215	4.77815	5.61633	5.05003	5.02295	4.5886	3.45754	247.992	291.087	-0.234229	0.103867	0.236659	rho	3L	1463811	1468944	+	3000	-	-	Rhomboid
FBgn0004636	2302	1197	1979	2230	1692	1902	1328	1455	35.1301	25.3051	34.2483	33.5337	31.289	33.1554	27.5881	24.4423	1533.35	1920.74	-0.325078	0.000214382	0.00316516	Rap1	3L	1859115	1862239	-	3012	-	-	Ras
FBgn0004638	1636	1091	1341	1661	1376	1439	1168	1397	25.5258	23.5809	23.7271	25.5369	26.0155	25.6464	24.8078	23.9938	1358.56	1386.7	-0.0297102	0.592314	0.738434	drk	2R	13495222	13502841	-	2946	-	-	SH2
FBgn0004643	568	366	548	643	493	611	386	516	10.1707	9.07871	11.1276	11.3453	10.6971	12.4972	9.40893	10.1709	473.469	543.069	-0.195429	0.0479976	0.14207	Zw10	X	2604197	2606824	+	2567	-	-	-
FBgn0004644	32	26	11	20	27	23	26	33	0.620628	0.698544	0.241932	0.382219	0.634544	0.50954	0.686442	0.704531	30.2569	19.4857	0.630446	0.0804971	0.199547	hh	3R	23128169	23141906	-	2370	-	-	-
FBgn0004646	1836	940	1343	1655	1250	1267	1041	1050	21.4193	15.1915	17.7676	19.0254	17.671	16.8841	16.5323	13.4843	1161.08	1386.67	-0.25691	0.0269157	0.0998116	ogre	X	6973620	6991318	-	3940	-	-	-
FBgn0004647	799	363	609	826	649	588	425	535	3.61835	2.27724	3.12752	3.68591	3.56144	3.04165	2.62	2.667	529.238	640.919	-0.275876	0.0798967	0.198539	N	X	3134870	3172221	+	10150	-	-	EGF
FBgn0004648	7596	3328	6419	7521	6235	6206	4305	5233	40.6795	24.6895	38.9831	39.6888	40.4617	37.9639	31.3843	30.8494	5124.08	6328.03	-0.304359	0.0288179	0.103736	svr	X	496446	509072	+	8583	-	-	-
FBgn0004650	19	11	18	11	15	23	24	45	0.132706	0.106431	0.14257	0.0757063	0.126954	0.183499	0.228191	0.345983	24.9072	16.4848	0.607058	0.248036	0.422079	fs(1)N	X	1322513	1329438	+	6581	-	-	-
FBgn0004652	2881	1626	2442	2818	2679	2085	2038	2446	7.18417	5.61686	6.90555	6.9243	8.09512	5.93893	6.9181	6.71421	2362.23	2328.42	0.0209145	0.86384	0.921404	fru	3R	18414273	18545586	-	18433	-	-	BTB
FBgn0004654	1431	1200	1032	1217	929	1086	989	1023	34.7104	40.3219	28.387	29.0879	27.3057	30.0898	32.6562	27.315	1133.22	1085.94	0.0604981	0.684869	0.806736	Pgd	X	2145136	2148566	+	1895	-	-	NAD_binding_2
FBgn0004655	2245	1300	1938	2343	2005	1942	1432	1873	14.6289	11.7348	14.3208	15.0442	15.8316	14.4548	12.7024	13.435	1775.41	1932.27	-0.121656	0.211582	0.380954	wapl	X	2149936	2158983	-	7054	-	-	-
FBgn0004656	6584	3289	5817	6921	5411	5956	4135	5092	19.2946	13.3521	19.3314	19.9855	19.215	19.9374	16.4957	16.4263	4814.06	5774.09	-0.262155	0.0137392	0.0653891	fs(1)h	X	8037808	8061436	-	15685	-	-	Bromodomain
FBgn0004657	2440	2549	2081	2611	2228	2102	2628	2648	25.0235	36.2132	24.2019	26.3855	27.6879	24.624	36.6887	29.8938	2740.86	2105.47	0.379883	0.000344728	0.00459127	mys	X	8061645	8070237	+	4482	-	-	-
FBgn0004666	135	63	114	125	122	106	86	113	1.74945	1.13096	1.6753	1.59617	1.91578	1.56907	1.51711	1.61195	102.663	109.548	-0.0895692	0.640355	0.776491	sim	3R	13057755	13078124	+	3547	-	-	PAS
FBgn0004687	2652	2334	2622	2805	2274	2528	2396	2767	87.1335	106.231	97.693	90.8126	90.5356	94.8763	107.164	100.075	2648.89	2429.31	0.124683	0.0870732	0.209429	Mlc-c	X	5619136	5622539	-	1399	-	-	-
FBgn0004698	2638	1536	2171	2800	2296	2167	1747	2105	25.1048	20.2494	23.4294	26.2568	26.4771	23.5565	22.6321	22.0516	2069.19	2226.23	-0.10545	0.263641	0.439569	Xpc	2R	15311510	15318239	+	4830	-	-	-
FBgn0004777	3	6	3	2	1	5	2	3	0.125703	0.348268	0.142549	0.0825761	0.0507738	0.239311	0.114078	0.138372	3.34946	3.03402	0.135198	0.882618	0.931412	Ccp84Ag	3R	6686728	6688039	+	1097	-	-	Chitin_bind_4
FBgn0004784	15648	12183	15486	15511	13728	14395	13490	17279	305.94	329.967	343.349	298.826	325.238	321.483	359.036	371.878	15272.6	13988.7	0.126799	0.0634143	0.169911	inaC	2R	16898535	16901575	+	2351	-	-	Pkinase
FBgn0004795	2071	1692	1856	1811	1735	1868	1605	1903	21.2629	24.0648	21.6092	18.3216	21.5853	21.9073	22.4319	21.5073	1879.76	1743.62	0.108424	0.164626	0.321129	retn	2R	23632610	23654820	+	4477	-	-	ARID
FBgn0004797	352	243	324	369	317	387	348	283	6.01702	5.75419	6.28062	6.21536	6.56621	7.55646	8.09781	5.32513	324.425	328.535	-0.0189344	0.908286	0.946395	mdy	2L	16816660	16826964	+	2689	-	-	MBOAT
FBgn0004811	534	313	470	516	427	467	384	457	10.0803	8.18492	10.0611	9.59802	9.76732	10.0697	9.86759	9.49624	425.847	454.298	-0.0915049	0.287267	0.464376	fs(2)ltoPP43	2L	19792773	19795851	-	2435	-	-	-
FBgn0004828	14328	7968	13013	15087	12159	13304	9449	11689	258.068	198.81	265.794	267.765	265.377	273.716	231.678	231.756	11094.6	12741.7	-0.199604	0.0224647	0.0887683	His3.3B	X	9152523	9156669	-	2552	-	-	Histone
FBgn0004832	343	244	292	400	287	360	221	315	13.3838	13.189	12.9207	15.3796	13.5701	16.0456	11.7389	13.5301	287.238	318.716	-0.148594	0.19798	0.364555	Xpac	X	4102955	4104197	-	1178	-	-	-
FBgn0004837	443	234	389	435	382	373	278	316	6.90257	5.05083	6.87347	6.6788	7.21253	6.63873	5.8966	5.42	326.005	374.582	-0.199533	0.120755	0.260886	Su(H)	2L	15039488	15043334	+	2950	-	-	-
FBgn0004838	13767	7851	11894	14167	11909	11599	9563	10877	72.7946	57.5075	71.3193	73.8141	76.3048	70.0566	68.8341	63.3102	10835.3	11732.7	-0.114771	0.19737	0.363703	Hrb27C	2L	6920704	6932057	+	8693	-	-	RRM_1
FBgn0004839	159	81	164	194	152	139	92	153	1.5325	1.0815	1.79252	1.84249	1.77526	1.53033	1.20709	1.6233	127.11	149.7	-0.231513	0.256687	0.431655	otk	2R	12001473	12019846	-	4769	-	-	Pkinase_Tyr
FBgn0004841	202	96	188	179	141	182	115	137	2.88085	1.89662	3.04051	2.5155	2.43672	2.9649	2.23263	2.15077	131.666	172.223	-0.383708	0.00593225	0.0374167	TkR86C	3R	10737592	10751228	-	3223	-	-	7tm_1
FBgn0004842	35	24	34	50	28	41	28	27	0.698863	0.663857	0.769878	0.983775	0.677484	0.935141	0.761082	0.593462	29.0848	36.548	-0.333872	0.21532	0.385569	RYa-R	3R	26996980	27057935	+	2302	-	-	7tm_1
FBgn0004852	2111	1576	1761	2035	1867	1707	1708	1714	18.2392	18.8631	17.2543	17.3254	19.547	16.8469	20.0889	16.3017	1864.99	1736.96	0.101662	0.194336	0.360546	Ac76E	3L	19939287	19977960	+	5320	-	-	Guanylate_cyc
FBgn0004854	138	113	124	158	120	111	109	150	2.01884	2.29003	2.05714	2.27762	2.12726	1.85488	2.1707	2.41557	132.58	120.873	0.132633	0.336417	0.514951	B-H2	X	17314581	17324175	+	3142	-	-	Homeobox
FBgn0004855	447	372	455	487	372	431	355	483	19.8516	22.8861	22.915	21.3118	20.0193	21.8643	21.4618	23.6125	426.758	416.877	0.0353313	0.701534	0.817902	RpII15	3R	14309089	14310178	+	1035	-	-	-
FBgn0004856	1112	732	969	1190	896	1012	818	1029	21.2706	19.3966	21.0193	22.4297	20.7683	22.1119	21.2999	21.6669	936.223	977.89	-0.0618275	0.298719	0.476414	Bx42	X	9103870	9106604	-	2403	-	-	-
FBgn0004858	1075	703	884	1038	927	879	793	929	14.8565	13.4587	13.8541	14.1353	15.524	13.876	14.9187	14.1328	904.617	884.163	0.0328939	0.623334	0.76318	elB	2L	14390628	14409549	-	3326	-	-	-
FBgn0004859	723	621	664	756	674	675	652	666	5.88088	6.99738	6.12479	6.05937	6.64326	6.27158	7.2194	5.96326	710.389	644.532	0.138564	0.0848134	0.206272	ci	4	47710	57041	-	5651	-	-	-
FBgn0004860	1210	712	1183	1327	1011	1172	794	1166	9.079	7.40068	10.066	9.81126	9.19222	10.045	8.11003	9.63066	985.724	1119.73	-0.182159	0.0676155	0.177265	ph-d	X	2115727	2123286	-	6126	-	-	SAM_1
FBgn0004861	1781	1261	1652	1936	1607	1527	1216	1710	11.8868	11.6588	12.5034	12.7323	12.9967	11.6415	11.048	12.5632	1557.89	1573.94	-0.0139817	0.842146	0.907861	ph-p	X	2126210	2138371	-	6887	-	-	SAM_1
FBgn0004862	10	22	15	17	13	13	11	21	0.31722	0.96677	0.539599	0.531388	0.499714	0.471057	0.475011	0.733306	18.1643	12.6261	0.525361	0.225016	0.395329	bap	3R	21388880	21390449	+	1449	-	-	Homeobox
FBgn0004863	62	17	35	64	38	54	25	50	1.53548	0.58323	0.982966	1.56183	1.14039	1.52762	0.842832	1.3631	34.1805	48.7793	-0.504568	0.139913	0.287616	C15	3R	21499986	21512814	+	1856	-	-	Homeobox
FBgn0004864	949	625	884	995	850	830	623	830	8.62928	7.87277	9.11548	8.91524	9.36579	8.62096	7.71162	8.3079	787.911	835.834	-0.0838737	0.293714	0.471177	hop	X	11360930	11368098	-	5055	-	-	Pkinase_Tyr
FBgn0004865	1033	408	959	1200	849	931	533	725	8.07793	4.41977	8.50428	9.24661	8.04497	8.31608	5.67383	6.24084	671.601	940.62	-0.485149	0.0061843	0.0384005	Eip78C	3L	21226609	21266503	+	5878	-	-	zf-C4
FBgn0004867	18739	20607	18458	19453	17781	17374	20043	21231	713.032	1086.22	796.464	729.375	819.852	755.147	1038.19	889.279	21703.3	16950.4	0.356546	0.000324806	0.00436376	RpS2	2L	9896265	9897552	-	1208	-	-	-
FBgn0004868	5201	2426	4484	5108	3782	4135	2936	3649	95.5878	61.7655	93.4546	92.5056	84.2276	86.8081	73.455	73.8235	3437.5	4317.58	-0.328637	0.000691248	0.00784627	Gdi	2L	9491176	9494876	-	2501	-	-	-
FBgn0004870	340	110	342	354	295	312	183	219	2.92662	1.31166	3.33836	3.00257	3.077	3.06769	2.14432	2.07509	215.43	308.708	-0.517271	0.034951	0.116658	bab1	3L	1036369	1101089	-	5340	-	-	BTB
FBgn0004872	48	17	33	27	39	42	32	54	0.717973	0.352253	0.559758	0.397953	0.706885	0.717605	0.651578	0.889131	37.4429	34.468	0.12833	0.732945	0.838395	piwi	2L	10982205	10987420	-	3073	-	-	Piwi
FBgn0004875	8200	3545	7046	8344	6582	6547	4288	5899	41.6113	24.9203	40.547	41.7228	40.4736	37.9497	29.6211	32.9519	5432.36	6869.93	-0.338579	0.0164279	0.072958	enc	3L	3818679	3842326	+	9058	-	-	R3H
FBgn0004876	2742	2289	2550	2958	2422	2300	2425	3010	19.313	22.3341	20.3677	20.5297	20.6716	18.5046	23.2511	23.3375	2740.22	2407.48	0.186598	0.00252202	0.0203433	cdi	3R	19044882	19094270	-	6526	-	-	Pkinase_Tyr
FBgn0004880	5800	2109	4832	6177	4572	4820	2988	3849	29.3772	14.7979	27.7542	30.8292	28.0612	27.8868	20.6022	21.4603	3611.8	4927.11	-0.447879	0.0103811	0.0541429	scrt	3L	3983896	3994003	+	9075	-	-	-
FBgn0004882	1322	548	1228	1514	1168	1162	794	1357	6.36227	3.65343	6.7019	7.17973	6.81146	6.38787	5.20176	7.18895	1023.06	1192.09	-0.219861	0.285202	0.462044	orb	3R	23260610	23280856	-	9551	-	-	-
FBgn0004885	4801	2441	4274	4905	4295	4325	2975	3611	40.7834	28.7249	41.1723	41.0575	44.2112	41.9669	34.4024	33.7664	3578.31	4183.77	-0.225336	0.0730917	0.186758	tok	3R	24719697	24749125	+	5411	-	-	Astacin
FBgn0004888	6266	4472	5753	5978	4487	5414	4279	4827	194.738	192.532	202.756	183.071	168.98	192.198	181.031	165.137	4905.28	5356.41	-0.127248	0.0478969	0.141947	Scsalpha1	3L	3814211	3818383	+	1479	-	-	CoA_binding
FBgn0004889	3627	2718	3211	3721	3191	3302	2787	3368	32.9543	34.21	33.0845	33.3139	35.1325	34.2697	34.4708	33.6854	3260.03	3168.13	0.0413164	0.201766	0.368695	tws	3R	10126129	10139772	-	5059	-	-	-
FBgn0004892	45	35	26	41	37	43	28	43	0.7922	0.853552	0.519057	0.711227	0.789299	0.864689	0.671012	0.83329	38.5109	35.3296	0.124828	0.640369	0.776491	sob	2L	3578013	3580769	-	2611	-	-	-
FBgn0004893	418	374	314	438	331	334	371	404	4.48913	5.56412	3.82415	4.63512	4.30755	4.09733	5.42387	4.77609	402.611	341.915	0.232539	0.058697	0.16164	bowl	2L	3771700	3784121	+	4280	-	-	-
FBgn0004896	410	148	333	411	277	321	208	243	8.45859	4.22976	7.79072	8.35522	6.92486	7.56464	5.84154	5.51856	235.093	335.903	-0.513518	0.00127159	0.0123864	fd59A	2R	22868159	22870706	+	2228	-	-	Fork_head
FBgn0004897	7	3	8	5	3	3	0	4	0.146586	0.0870273	0.189978	0.103173	0.076126	0.0717605	0	0.0922062	2.62691	5.26184	-0.982333	0.255628	0.430706	fd96Ca	3R	25082684	25084878	+	2195	-	-	Fork_head
FBgn0004898	21	13	12	16	8	12	2	7	0.887196	0.760822	0.574911	0.666073	0.409551	0.579096	0.115022	0.32554	8.21421	13.8045	-0.759162	0.195504	0.361838	fd96Cb	3R	25095012	25096099	+	1088	-	-	Fork_head
FBgn0004901	145	106	109	116	89	112	89	146	3.16625	3.20644	2.69912	2.49596	2.35496	2.7936	2.64556	3.50942	115.586	110.047	0.0722953	0.699484	0.817118	Prat	3R	7909598	7911779	-	2105	-	-	-
FBgn0004903	1759	1177	1566	1973	1464	1674	1138	1586	24.6052	22.8075	24.8412	27.1951	24.8153	26.7477	21.6697	24.4214	1443.21	1592.22	-0.140832	0.0395353	0.12595	Rb97D	3R	26872129	26875742	-	3286	-	-	RRM_1
FBgn0004907	36068	20157	31921	36387	31069	29761	24395	29449	455.836	352.9	457.49	453.142	475.807	429.638	419.698	409.696	28262.6	30615	-0.115314	0.201788	0.368695	14-3-3zeta	2R	10099677	10109687	+	3637	-	-	-
FBgn0004908	281	170	294	270	207	225	184	274	19.6894	16.5011	23.361	18.6419	17.5757	18.0085	17.5506	21.134	223.699	245.033	-0.127883	0.363147	0.542148	Arl2	3R	8341100	8341872	+	656	-	-	Arf
FBgn0004910	2808	2403	2416	3068	2587	2296	2547	2700	36.4091	43.1625	35.5246	39.1986	40.6468	34.0059	44.9564	38.5374	2779.58	2411.33	0.204128	0.00454198	0.031071	Eip63F-1	3L	3909973	3935617	-	3545	-	-	-
FBgn0004911	20	24	15	16	26	10	27	25	0.721023	1.19859	0.613239	0.568383	1.13582	0.411802	1.32505	0.99212	27.7952	13.8298	0.996305	0.00344809	0.0258775	asRNA:Eig63F-2	3L	3934718	3935992	+	1275	-	-	-
FBgn0004913	819	581	698	873	647	661	573	714	11.4983	11.2997	11.1128	12.0772	11.0071	10.6004	10.951	11.0345	679.62	694.909	-0.0337201	0.609221	0.752376	Gnf1	3R	4906622	4910081	+	3274	-	-	BRCT
FBgn0004914	1408	1196	1211	1318	1120	1195	1161	1193	12.0363	14.1632	11.7396	11.1021	11.6018	11.6688	13.5105	11.2263	1272.64	1172.97	0.116436	0.211033	0.380386	Hnf4	2L	8687226	8709611	-	5377	-	-	Hormone_recep
FBgn0004915	596	383	531	615	500	542	370	546	17.0793	15.2042	17.2559	17.3661	17.3625	17.7416	14.4337	17.2236	482.792	522.025	-0.10971	0.20407	0.371429	TfIIB	2L	10431338	10433116	+	1604	-	-	TFIIB_Zn_Ribbon
FBgn0004919	9342	8479	9257	10338	8154	9973	8620	10845	103.322	129.909	116.103	112.666	109.28	125.994	129.781	132.035	9758.34	8922.37	0.129261	0.141355	0.289661	gol	2R	25072627	25084347	-	4156	-	-	-
FBgn0004921	29265	15867	26332	30949	24451	26419	18817	23930	485.096	364.346	494.974	505.508	491.126	500.224	424.6	436.644	22310.4	25807.4	-0.210016	0.0184153	0.0781697	Ggamma1	2R	8901404	8904791	+	2773	-	-	-
FBgn0004924	3345	2003	2796	3259	2786	2828	2258	2875	24.6006	20.4066	23.3188	23.6176	24.8283	23.7573	22.606	23.2751	2668.91	2791.29	-0.0641965	0.341426	0.519577	Top1	X	15319479	15328029	+	6250	-	-	-
FBgn0004926	1619	1469	1392	1519	1536	1494	1482	1838	65.9731	82.9243	64.3248	60.993	75.8453	69.5408	82.2088	82.4463	1709.78	1378.89	0.310609	4.17e-07	1.54e-05	eIF2beta	3L	12525093	12526731	-	1128	-	-	-
FBgn0004956	3	4	2	7	2	6	2	18	0.0441266	0.081504	0.0333602	0.101456	0.0356473	0.100809	0.040046	0.291445	6.57066	4.09715	0.698313	0.461837	0.635055	upd1	X	18305354	18309291	-	3125	-	-	-
FBgn0004957	348	304	355	324	322	351	283	378	6.85343	8.29357	7.92823	6.28746	7.68425	7.89596	7.5869	8.19456	347.4	316.836	0.135351	0.224665	0.395073	por	X	18377521	18379854	-	2334	-	-	MBOAT
FBgn0004959	13	6	2	15	9	9	3	3	0.271243	0.173423	0.0473221	0.308395	0.227549	0.2145	0.0852091	0.0689035	5.73102	8.68774	-0.611612	0.423147	0.599764	phm	X	18685766	18688433	+	2203	-	-	p450
FBgn0005198	1642	1088	1512	1702	1419	1392	1144	1450	13.0241	11.9549	13.6003	13.3026	13.6388	12.612	12.3524	12.6604	1374.42	1426.9	-0.0532859	0.368444	0.547478	gig	3L	20129181	20139010	+	5795	-	-	-
FBgn0005278	7022	4712	5977	7203	6007	6304	5512	5314	90.6906	84.3036	87.5395	91.6677	94.0104	93.0008	96.9081	75.5489	5850.74	6053.02	-0.0492305	0.564664	0.716866	Sam-S	2L	106903	114432	+	3559	-	-	-
FBgn0005322	866	550	643	796	661	730	535	793	23.1564	20.373	19.4977	20.9734	21.4177	22.2969	19.4741	23.3417	681.613	692.232	-0.0210287	0.819608	0.894164	nmd	2L	10302173	10303947	-	1719	-	-	AAA
FBgn0005355	437	262	368	413	368	343	283	354	12.5857	10.4529	12.0189	11.7206	12.8428	11.2839	11.0951	11.2229	341.183	356.108	-0.0607745	0.534398	0.694656	Su(fu)	3R	12689873	12691468	-	1596	-	-	-
FBgn0005386	2194	1244	1950	2235	1798	1877	1381	1947	13.2433	10.4021	13.3479	13.2935	13.1512	12.9417	11.3476	12.9369	1707.26	1885.3	-0.142152	0.0987399	0.228546	ash1	3L	19590773	19598755	-	7615	-	-	SET
FBgn0005390	26	61	54	47	38	50	34	49	0.210034	0.682632	0.494687	0.374125	0.371978	0.461377	0.373892	0.435731	49.7131	41.0728	0.276507	0.457833	0.631879	fs(1)M3	X	5958207	5964247	-	5690	-	-	-
FBgn0005391	27	13	23	22	7	21	20	11	0.767034	0.511604	0.740965	0.61585	0.240972	0.681458	0.773447	0.343992	14.1802	21.2725	-0.600333	0.173389	0.333251	Yp2	X	10050951	10052636	-	1618	-	-	Lipase
FBgn0005411	1604	1045	1321	1550	1338	1375	1214	1463	44.7924	40.4255	41.8332	42.6514	45.2765	43.8603	46.1496	44.9727	1364.05	1335.61	0.0308938	0.606773	0.750107	U2af50	X	16356696	16359039	-	1646	-	-	RRM_1
FBgn0005427	4160	2248	3738	4588	3392	3985	2508	3285	27.4222	20.5279	27.9427	29.8013	27.0946	30.0059	22.5054	23.8369	3070.75	3763.79	-0.293219	0.00150918	0.0139912	ewg	X	268509	279718	-	6973	-	-	-
FBgn0005533	13136	12643	12306	13411	10829	12168	12330	13661	1128.6	1504.75	1198.98	1135.37	1127.41	1194.16	1442.08	1292	13455	11676.9	0.204403	0.0308576	0.107948	RpS17	3L	9428795	9429821	-	535	-	-	-
FBgn0005536	6446	5336	5738	6829	5331	5731	5212	5664	38.0007	43.577	38.3603	39.6699	38.0827	38.5924	41.8269	36.7562	5855.51	5650.16	0.051064	0.425964	0.602229	Mbs	3L	16051959	16082026	+	7797	-	-	-
FBgn0005558	1881	1349	1695	2045	1556	1687	1328	1751	23.2421	23.0907	23.7506	24.899	23.2977	23.8106	22.3375	23.8165	1613.4	1668.49	-0.0478218	0.291331	0.468604	ey	4	697689	721173	+	3720	-	-	Homeobox
FBgn0005561	1012	941	950	1110	938	970	968	1106	8.92323	11.494	9.49914	9.6442	10.0222	9.76973	11.6189	10.735	1071.8	924.39	0.212644	0.00273347	0.0217006	sv	4	1088798	1113317	+	5213	-	-	PAX
FBgn0005564	4142	1786	3450	4184	3219	3230	2194	2973	41.3348	24.6903	39.0431	41.1433	38.9263	36.8194	29.8052	32.6592	2721.65	3418.02	-0.328425	0.0158085	0.0712891	Shal	3L	19566851	19584568	-	4606	-	-	Ion_trans
FBgn0005585	7545	4612	6140	6901	5167	6030	4800	5626	206.802	175.116	190.846	186.385	171.614	188.792	179.097	169.747	5466.81	6073.98	-0.152281	0.000961011	0.010158	Calr	3R	9628691	9630851	-	1677	-	-	-
FBgn0005586	10745	4692	9449	10878	8756	9131	5574	7480	131.46	79.5217	131.097	131.141	129.811	127.607	92.8335	100.738	7094.18	9178.94	-0.371585	0.00804869	0.0455957	Rab3	2R	10721335	10729203	-	3757	-	-	Ras
FBgn0005593	18251	14310	16393	18262	13581	16906	14110	16749	718.861	780.796	732.211	708.775	648.198	760.621	756.546	726.194	15925.1	15972.8	-0.00437755	0.947143	0.969462	RpL7	2L	10201004	10202321	+	1167	-	-	-
FBgn0005596	404	342	371	422	407	353	312	375	4.38074	5.13726	4.56204	4.509	5.34783	4.3723	4.60543	4.47613	388.722	354.103	0.133643	0.145868	0.295393	yem	3R	29118330	29122879	-	4239	-	-	-
FBgn0005612	751	728	673	660	516	772	641	618	9.64512	12.9521	9.80171	8.35244	8.03035	11.3254	11.2066	8.73698	686.468	656.253	0.0642017	0.720326	0.829972	Sox14	2R	23978801	23985177	+	3579	-	-	HMG_box
FBgn0005613	61	49	60	71	71	47	60	76	0.767976	0.854581	0.85662	0.8808	1.08316	0.675903	1.0283	1.05326	68.7735	54.4346	0.338784	0.0884239	0.211601	Sox15	2R	14201390	14212413	-	3651	-	-	HMG_box
FBgn0005614	70883	56398	68928	64056	54099	67153	58182	62266	836.926	922.461	922.911	745.258	774.018	905.69	935.154	809.284	62779.5	62229.7	0.0126842	0.89456	0.938463	trpl	2R	9753697	9765518	+	3893	-	-	Ion_trans
FBgn0005616	1785	1139	1644	1854	1413	1591	1220	1604	21.35	18.8722	22.2987	21.851	20.4794	21.7369	19.8641	21.1188	1446.88	1571.19	-0.117214	0.0213075	0.0861338	msl-2	2L	3462218	3466112	-	3843	-	-	-
FBgn0005617	1085	590	892	1054	930	812	675	784	9.93274	7.48222	9.26026	9.50783	10.3167	8.49111	8.41187	7.90061	802.69	875.181	-0.124668	0.296502	0.474382	msl-1	2L	18683720	18688800	-	5021	-	-	-
FBgn0005619	2344	2141	2354	2724	2205	2159	2158	2916	28.1606	35.632	32.0708	32.2473	32.1004	29.6283	35.2927	38.5636	2538.82	2189.5	0.213797	0.00628895	0.0387999	Hdc	2R	10237988	10246077	+	3826	-	-	-
FBgn0005624	421	250	312	422	290	307	320	351	3.05612	2.51402	2.5684	3.01858	2.55096	2.54563	3.16219	2.80479	327.38	332.032	-0.0222443	0.858016	0.91814	Psc	2R	12965997	12980994	-	6332	-	-	-
FBgn0005626	787	376	556	744	547	517	558	478	9.50463	6.29054	7.61473	8.85391	8.00507	7.13215	9.1737	6.35468	531.977	590.509	-0.151745	0.361306	0.540004	ple	3L	6713356	6719525	-	3806	-	-	-
FBgn0005631	2331	1145	2147	2424	1948	1930	1259	1720	15.7775	10.736	16.4796	16.167	15.9772	14.9218	11.6003	12.8153	1627.27	2016.1	-0.308642	0.0160064	0.0718831	robo1	2R	22692524	22700970	-	6791	-	-	I-set
FBgn0005632	10410	6196	9213	10646	8960	8612	7037	8779	45.6234	37.6173	45.7886	45.9753	47.5841	43.1132	41.983	42.3533	8333.31	8872.17	-0.090285	0.232818	0.404019	faf	3R	31777020	31790681	+	10488	-	-	UCH
FBgn0005633	27	165	28	159	11	19	127	79	0.954662	8.08183	1.1227	5.53968	0.471298	0.767377	6.11279	3.07481	108.087	51.0829	1.07893	0.219168	0.389098	fln	3L	19989551	19991220	-	1300	-	-	-
FBgn0005636	1060	454	917	1098	838	901	521	698	13.9129	8.25484	13.649	14.2009	13.3283	13.5085	9.30895	10.085	672.536	907.143	-0.430845	0.00405181	0.0286917	nvy	2R	24275734	24291084	+	3502	-	-	zf-MYND
FBgn0005638	26	89	26	42	18	14	52	49	0.428965	2.03413	0.486453	0.682809	0.359864	0.263843	1.16789	0.889917	58.1266	24.3128	1.2518	0.0261472	0.0984686	slbo	2R	24331522	24334307	-	2786	-	-	bZIP_2
FBgn0005640	3021	1677	2610	3091	2535	2611	2147	2387	21.2196	16.3177	20.7896	21.3937	21.5765	20.9489	20.529	18.4563	2357.83	2587	-0.133682	0.147254	0.297338	Eip63E	3L	3515751	3610521	+	6544	-	-	Pkinase
FBgn0005642	806	680	706	862	755	765	697	911	11.6357	13.5989	11.5579	12.2621	13.2075	12.615	13.6974	14.477	820.434	717.319	0.194784	0.00219527	0.0184083	wdn	3R	28807983	28811337	-	3184	-	-	-
FBgn0005648	813	584	783	927	693	767	687	907	17.4788	17.393	19.0899	19.6383	18.0539	18.8359	20.1061	21.4652	771.72	751.927	0.0387521	0.671079	0.798604	Pabp2	2R	8131431	8134374	+	2138	-	-	RRM_1
FBgn0005649	3206	2236	2873	3220	2637	2650	2239	2824	36.7493	35.5056	37.3456	36.3699	36.6279	34.6976	34.9372	35.6332	2681.88	2728.08	-0.0245445	0.533161	0.693635	Rox8	3R	24043056	24048265	-	4010	-	-	RRM_1
FBgn0005655	12	9	13	5	4	10	6	15	0.515498	0.535584	0.633298	0.211649	0.20822	0.490698	0.35087	0.70932	9.04644	9.28288	-0.0246832	0.967953	0.982418	PCNA	2R	20261754	20262883	-	1070	-	-	PCNA_C
FBgn0005658	898	323	775	915	748	784	383	591	8.38618	4.17859	8.20746	8.41997	8.4646	8.36321	4.86896	6.07548	544.107	769.919	-0.499799	0.0189019	0.0795757	Ets65A	3L	6097617	6123913	+	4922	-	-	Ets
FBgn0005659	952	748	763	874	679	847	714	780	12.4244	13.5233	11.2923	11.2397	10.7381	12.6268	12.6849	11.2057	794.808	785.42	0.0157446	0.874159	0.927341	Ets98B	3R	27736538	27748366	+	3522	-	-	Ets
FBgn0005660	126	262	76	101	96	63	270	245	1.07113	3.08542	0.732666	0.84605	0.98892	0.611762	3.12454	2.29268	240.521	82.6509	1.53879	5.73e-05	0.00105856	Ets21C	2L	544925	552923	-	5407	-	-	Ets
FBgn0005664	73	150	110	116	83	73	68	88	1.48406	4.22435	2.53595	2.32374	2.04467	1.6952	1.88186	1.96932	107.238	85.1842	0.329963	0.347379	0.526033	Crys	2L	11944129	11947131	+	2261	-	-	Chitin_bind_4
FBgn0005666	9119	21839	8055	11095	9215	7452	18468	12747	14.9597	49.6305	14.9852	17.9352	18.3185	13.9643	41.2426	23.0192	17361.1	8121.04	1.09608	0.000158721	0.0024667	bt	4	724400	776474	+	28019	-	-	Pkinase
FBgn0005670	174	43	171	91	42	104	30	30	3.5002	1.19826	3.90084	1.80379	1.02379	2.38971	0.821512	0.664308	39.7072	124.165	-1.64841	1.18e-06	3.95e-05	Cyp4d1	X	2159145	2162180	-	2285	-	-	p450
FBgn0005671	12344	7536	10227	12615	9518	9434	7850	9250	203.659	172.238	191.344	205.087	190.288	177.792	176.306	167.995	9228.96	10156.7	-0.138314	0.0363447	0.119585	Vha55	3R	12623762	12627829	-	2786	-	-	ATP-synt_ab
FBgn0005672	3281	2387	2848	3479	2665	3090	2125	2661	83.0005	83.6501	81.7022	86.7222	81.6937	89.2898	73.1784	74.1011	2662.17	2901.38	-0.124357	0.0525021	0.150375	spi	2L	19567900	19577315	-	1817	-	-	-
FBgn0005674	1374	1149	1288	1336	1359	1155	1148	1503	11.5819	13.4169	12.312	11.0969	13.8813	11.121	13.173	13.9463	1390.7	1178.44	0.240096	1.58e-05	0.000362713	GluProRS	3R	23952136	23958391	-	5453	-	-	HGTP_anticodon
FBgn0005677	1196	692	1048	1180	1010	1008	790	1029	11.0346	8.84446	10.9649	10.7278	11.2918	10.6232	9.92207	10.4507	945.834	1012.18	-0.0965138	0.252788	0.427268	dac	2L	16466512	16485998	-	4982	-	-	-
FBgn0005683	29	22	31	29	27	30	15	38	0.6381	0.670584	0.773521	0.628768	0.719899	0.754017	0.449295	0.920407	27.0231	27.3582	-0.00385793	0.990397	0.995011	pie	2L	10420625	10422780	-	2089	-	-	-
FBgn0005694	1753	1099	1571	1862	1481	1576	1269	1652	20.1091	17.4641	20.4364	21.0471	20.5865	20.6507	19.8162	20.8605	1478.44	1544.47	-0.0619042	0.366646	0.545466	Aef1	3L	21433422	21438639	+	4007	-	-	zf-C2H2
FBgn0005695	633	392	531	653	489	542	414	537	11.5966	9.94842	11.0317	11.7881	10.8556	11.3422	10.3247	10.8295	493.375	538.062	-0.124014	0.0736705	0.187622	gcl	2R	8724258	8728999	+	2509	-	-	BTB
FBgn0005696	28	23	35	22	23	22	12	35	0.622956	0.70887	0.883052	0.482307	0.620075	0.559102	0.363438	0.857181	24.6862	24.6654	0.0117155	0.975978	0.986765	DNApol-alpha73	3R	27239163	27241228	+	2066	-	-	-
FBgn0005771	1604	942	1431	1654	1283	1488	860	1131	25.7881	20.98	26.09	26.2031	24.9953	27.3267	18.8219	20.0163	1136.42	1412.36	-0.313152	0.00120355	0.0118837	noc	2L	14490859	14494019	+	2859	-	-	-
FBgn0005775	3265	981	2810	3406	2671	2509	1398	2050	25.2357	10.5036	24.6296	25.9405	25.0163	22.1514	14.7092	17.4418	1886.07	2730.19	-0.533372	0.0235472	0.0914585	Con	3L	4936758	5079033	-	5947	-	-	-
FBgn0005777	869	572	657	758	706	659	588	779	15.9202	14.5166	13.6494	13.6836	15.6729	13.7906	14.6641	15.7098	712.148	670.761	0.086749	0.281796	0.459067	PpD3	3R	9747875	9751094	+	2509	-	-	Metallophos
FBgn0005778	3	7	6	2	4	4	4	44	0.107815	0.348495	0.244528	0.0708256	0.174195	0.164206	0.19569	1.74067	14.74	3.52083	2.0855	0.0326882	0.111776	PpD5	2R	22041667	22042945	-	1279	-	-	Metallophos
FBgn0008635	2253	1519	1912	2079	1838	1879	1697	2035	32.3321	30.1974	31.1157	29.3987	31.9621	30.8012	33.1516	32.1471	1913.3	1856.1	0.0441093	0.394364	0.573796	betaCOP	X	18381549	18385242	-	3203	-	-	-
FBgn0008636	301	147	272	261	206	251	160	211	7.69496	5.20591	7.88547	6.57479	6.38152	7.32964	5.56813	5.93782	194.597	248.455	-0.348794	0.00371878	0.0271339	hbn	2R	20954668	20960909	-	1798	-	-	Homeobox
FBgn0008646	74	56	71	96	79	52	38	62	1.60293	1.6804	1.74406	2.04907	2.07362	1.28664	1.12051	1.47836	63.1794	66.4594	-0.0733236	0.784896	0.872263	E5	3R	13867345	13874916	-	2122	-	-	Homeobox
FBgn0008651	93	34	48	87	76	63	52	55	1.55786	0.788976	0.911813	1.43604	1.54268	1.20547	1.18576	1.01418	58.2766	65.73	-0.174381	0.556168	0.711518	lbl	3R	21409979	21434133	-	2744	-	-	Homeobox
FBgn0010014	2666	1231	2411	2573	2163	2361	1483	1937	99.3057	63.5202	101.843	94.4399	97.631	100.457	75.1978	79.4235	1826.2	2290.44	-0.326277	0.0108149	0.0555571	CanB	X	5332499	5334449	+	1234	-	-	-
FBgn0010015	296	528	277	294	259	303	335	360	4.4405	10.9727	4.71237	4.346	4.70823	5.19221	6.84124	5.94495	408.782	268.4	0.606023	0.0205618	0.0839756	CanA1	3R	31039374	31046821	+	3064	-	-	Metallophos
FBgn0010019	159	7847	74	1486	26	89	2734	12697	3.20688	219.244	1.69253	29.5329	0.635441	2.05043	75.0643	281.898	6161.12	389.664	3.98277	0.00547773	0.0353665	Cyp4g1	X	467057	469335	-	2279	-	-	p450
FBgn0010038	83	330	35	64	53	37	69	74	5.1977	28.6277	2.48554	3.94925	4.02185	2.6467	5.88209	5.10118	150.096	49.12	1.60899	NA	1	GstD2	3R	12371971	12372704	+	734	-	-	GST_N
FBgn0010039	191	321	182	207	196	184	173	294	11.7686	27.399	12.7169	12.5679	14.634	12.9502	14.5106	19.9408	267.406	174.823	0.61261	0.00825277	0.0463036	GstD3	3R	12373068	12373813	+	746	-	-	GST_N
FBgn0010041	5	145	5	6	6	2	24	18	0.273603	10.9915	0.31027	0.323521	0.397849	0.125011	1.78777	1.08425	56.1435	4.06432	3.78218	0.000172669	0.0026368	GstD5	3R	12375733	12376572	+	840	-	-	GST_C
FBgn0010044	9	17	7	12	19	7	8	14	0.511989	1.3397	0.451581	0.672668	1.30975	0.454868	0.619523	0.8767	15.6987	7.91856	0.979917	0.0409337	0.128629	GstD8	3R	12380008	12380815	+	808	-	-	GST_N
FBgn0010051	4259	2276	3737	4430	3561	3635	2582	3379	18.9494	14.0281	18.8551	19.4219	19.1989	18.474	15.6384	16.5493	3167.21	3665.21	-0.210376	0.0303607	0.106824	Itp-r83A	3R	5517117	5539411	+	10331	-	-	Ion_trans
FBgn0010053	1936	722	1424	1175	893	1114	712	550	59.8847	30.9376	49.9505	35.8138	33.4718	39.3609	29.9806	18.7274	787.784	1288.46	-0.710304	0.00193566	0.0168879	Jheh1	2R	18853434	18855087	-	1486	-	-	EHN
FBgn0010078	17237	13116	14769	16837	14909	14669	14504	15811	1461.81	1540.89	1420.37	1407.01	1532.13	1421.02	1674.43	1476.03	15808.5	14504.7	0.124021	0.00757883	0.0439273	RpL23	2R	22854383	22855694	+	542	-	-	-
FBgn0010100	12231	12376	10176	12585	10147	9815	10634	11053	181.18	253.961	170.94	183.697	182.139	166.076	214.434	180.232	12081.5	10207.3	0.243053	0.0394228	0.125877	mAcon1	2L	21168570	21173185	+	3103	-	-	Aconitase
FBgn0010105	863	541	815	892	674	816	567	681	15.899	13.8069	17.0269	16.1929	15.0465	17.1719	14.2197	13.8106	665.146	775.143	-0.219636	0.000613789	0.0071685	comm	3L	15721511	15728430	-	2495	-	-	-
FBgn0010113	1638	721	1436	1750	1458	1374	998	1353	4.99841	3.04784	4.96926	5.26208	5.39129	4.78932	4.1457	4.54486	1209.26	1413.23	-0.224337	0.172657	0.33226	hdc	3R	30277932	30372382	+	15063	-	-	-
FBgn0010114	16699	6697	14360	17576	13830	14676	8417	11440	177.187	98.4375	172.788	183.765	177.82	177.876	121.576	133.62	10789.8	14447.5	-0.421094	0.00997718	0.0525886	hig	2R	9227785	9247249	-	4332	-	-	Sushi
FBgn0010173	964	826	739	879	928	761	942	1055	20.7543	24.6349	18.0424	18.6476	24.2101	18.7148	27.6078	25.0028	1015.16	762.041	0.412547	5.54e-08	2.57e-06	RpA-70	3R	8262120	8264451	-	2135	-	-	tRNA_anti
FBgn0010194	813	406	733	861	682	702	452	651	9.33077	6.45494	9.54004	9.73714	9.4848	9.20308	7.06179	8.22457	586.11	709.708	-0.274519	0.0340657	0.114826	Wnt5	X	18501401	18505405	-	4005	-	-	wnt
FBgn0010197	95	68	108	112	90	71	86	136	1.13568	1.12611	1.46412	1.31933	1.30374	0.969528	1.39953	1.78969	101.256	88.0936	0.204725	0.36395	0.542832	Gyc32E	2L	11138759	11149101	-	3845	-	-	Guanylate_cyc
FBgn0010198	10941	8106	9873	10906	8393	9514	8111	9678	532.739	546.768	545.162	523.268	495.213	529.163	537.627	518.738	9283.42	9424.93	-0.0220282	0.589951	0.73642	RpS15Aa	X	13335637	13337705	-	944	-	-	-
FBgn0010213	2023	1779	1689	2002	1494	1597	1752	1691	91.6135	111.604	86.7386	89.3365	81.9844	82.6109	108.006	84.297	1835.65	1666.34	0.138768	0.25207	0.426465	Sod2	2R	16772785	16773915	-	1015	-	-	-
FBgn0010215	3219	1662	2771	3272	2603	2786	2058	2542	42.4325	30.3492	41.4222	42.5003	41.5785	41.9496	36.9294	36.8857	2381.76	2750.47	-0.207268	0.0304385	0.106919	alpha-Cat	3L	23318646	23338100	-	3487	-	-	-
FBgn0010217	26190	18878	21794	27199	20716	19230	19274	20377	504.539	503.796	476.119	516.314	483.595	423.163	505.453	432.12	21525.4	21471.4	0.00352497	0.966307	0.981152	ATPsynbeta	4	1031484	1034917	+	2386	-	-	ATP-synt_ab
FBgn0010220	450	346	400	490	371	427	343	495	12.3858	13.1925	12.4851	13.2896	12.3738	13.4249	12.8516	14.9977	418.065	403.74	0.0523258	0.573899	0.724029	Dbp45A	2R	9087834	9089802	+	1670	-	-	DEAD
FBgn0010222	337	619	264	408	465	578	772	758	10.2179	25.9992	9.07723	12.1897	17.0844	20.0183	31.8638	25.2991	712.241	365.924	0.960989	0.000987999	0.010363	Nmdmc	3R	9042508	9050555	-	1516	-	-	-
FBgn0010223	19	44	25	21	20	16	37	50	0.478542	1.53518	0.714045	0.52118	0.610399	0.460315	1.26858	1.38625	41.0582	18.5951	1.1428	0.0034735	0.0259766	Galphaf	3L	16662557	16667934	-	1825	-	-	G-alpha
FBgn0010225	9828	6036	8076	8445	8113	8204	6751	6183	133.811	113.845	124.693	113.3	133.852	127.591	125.125	92.6683	7365	7901.43	-0.101508	0.396776	0.575276	Gel	3R	4235217	4241057	+	3376	-	-	-
FBgn0010226	1498	1774	1373	1325	1407	1274	1674	2070	30.2663	49.6525	31.4585	26.3794	34.4476	29.4027	46.0419	46.0387	1878.45	1252.86	0.584232	3.97e-06	0.000112297	GstS1	2R	17093246	17099501	-	2275	-	-	-
FBgn0010228	5689	3156	4665	5888	3856	4711	3377	3890	163.028	125.286	151.599	166.263	133.9	154.208	131.736	122.71	3861.13	4774.23	-0.306672	2.43e-09	1.58e-07	HmgZ	2R	21697488	21707861	-	1604	-	-	HMG_box
FBgn0010235	2621	1641	2248	2589	2024	2292	1685	2166	58.3413	50.6008	56.7446	56.7862	54.593	58.2764	51.0574	53.0729	2025.81	2227.34	-0.135843	0.00108567	0.0110849	Klc	3L	12746616	12750056	-	2065	-	-	-
FBgn0010238	1571	1017	1210	1453	1244	1182	1013	1187	33.4932	30.0359	29.254	30.5245	32.1379	28.7851	29.3995	27.8571	1206.77	1233.3	-0.0322824	0.673656	0.800433	Lac	2R	12453190	12465630	+	2156	-	-	I-set
FBgn0010240	1939	995	1661	1910	1508	1604	1125	1480	46.8348	33.293	45.4967	45.4596	44.1376	44.2552	36.9907	39.3512	1371.44	1623.6	-0.242739	0.00834616	0.0466573	Lcch3	X	15925105	15928529	+	1903	-	-	Neur_chan_LBD
FBgn0010241	177	84	108	78	36	85	116	79	1.91162	1.25674	1.32273	0.830088	0.471137	1.04861	1.70544	0.939204	87.2152	101.986	-0.228379	0.6025	0.746777	Mdr50	2R	14246966	14252597	+	4256	-	-	ABC_membrane
FBgn0010246	55	645	30	111	149	76	518	621	0.639213	10.3844	0.395388	1.27118	2.09839	1.00894	8.19525	7.94474	530.539	61.4402	3.10907	1.1e-09	7.55e-08	Myo61F	3L	1318480	1329617	+	3955	-	-	Myosin_head
FBgn0010247	988	451	722	895	731	739	514	703	14.5931	9.22796	12.0933	13.0261	13.0835	12.4682	10.3348	11.4301	642.842	761.041	-0.242697	0.0607676	0.164977	Parp	3R	3461351	3587054	-	3112	-	-	WGR
FBgn0010258	24	31	27	39	19	32	25	56	0.728162	1.30292	0.928966	1.16596	0.698534	1.10901	1.03254	1.87029	34.8215	27.9187	0.323811	0.406957	0.585593	Rbp4	3R	13654556	13656394	-	1515	-	-	RRM_1
FBgn0010263	23046	15142	22012	24517	19242	21075	17998	22368	131.527	119.713	142.461	137.875	133.071	137.39	139.827	140.524	20123.7	20732.1	-0.0428807	0.491289	0.659889	Rbp9	2L	2954762	2968434	+	8054	-	-	RRM_1
FBgn0010265	12708	11188	11522	12610	10301	11073	10778	11668	649.751	792.431	668.062	635.311	638.214	646.702	750.166	656.706	11955.2	10953.7	0.126069	0.110053	0.2458	RpS13	2L	8363477	8364662	-	899	-	-	-
FBgn0010269	830	650	788	918	800	834	681	799	21.2069	23.0065	22.832	23.1123	24.7688	24.3407	23.6862	22.4724	791.977	771.387	0.0385352	0.581236	0.729766	Dsor1	X	9247342	9250037	+	1799	-	-	Pkinase
FBgn0010278	632	674	537	547	675	502	757	945	11.5876	17.1188	11.1653	9.88244	14.9967	10.5135	18.8939	19.0727	823.418	506.969	0.699935	6.64e-11	6.05e-09	Ssrp	2R	23806361	23809004	-	2507	-	-	HMG_box
FBgn0010280	5258	3189	4873	5722	4420	4879	3479	4593	43.8153	36.8128	46.0491	46.9845	44.6318	46.4414	39.4647	42.1315	4214.82	4738.3	-0.168458	0.0143854	0.0671178	Taf4	3L	16113212	16121651	+	5516	-	-	-
FBgn0010282	695	495	602	724	560	622	480	610	16.4839	16.2637	16.1917	16.9206	16.0946	16.8514	15.4977	15.9261	579.311	603.52	-0.0592231	0.331797	0.51055	TfIIFalpha	3R	6380467	6382604	+	1938	-	-	-
FBgn0010287	99	69	96	91	65	114	70	97	4.62925	4.46956	5.09057	4.19294	3.68304	6.08905	4.45578	4.9929	81.088	92.1471	-0.180032	0.365327	0.544125	Trf	2L	8072895	8073948	+	983	-	-	-
FBgn0010288	866	610	734	805	683	770	602	854	33.2825	32.4764	31.9899	30.4857	31.808	33.8032	31.4952	36.1294	739.374	726.215	0.0278913	0.710273	0.823688	Uch	2L	2212738	2214211	-	1196	-	-	-
FBgn0010292	413	279	306	419	345	333	301	421	12.5057	11.7031	10.5075	12.5018	12.6588	11.5178	12.4072	14.0328	361.419	334.604	0.11193	0.28789	0.465046	bys	X	7901880	7903643	+	1518	-	-	-
FBgn0010300	2401	901	2016	2636	1917	1949	1328	1719	8.63016	4.48633	8.21744	9.33628	8.34961	8.00217	6.49792	6.80155	1566.36	2048.85	-0.387089	0.0285308	0.1034	brat	2L	19133816	19179758	+	12788	-	-	NHL
FBgn0010303	2983	1971	2684	3148	2415	2771	2199	2738	22.0618	20.1936	22.5107	22.9416	21.6432	23.4096	22.1393	22.2909	2512.72	2648.36	-0.0750815	0.112232	0.248903	hep	X	13079205	13090434	-	6215	-	-	Pkinase
FBgn0010309	874	371	706	870	684	754	438	641	12.0497	7.08561	11.0379	11.8191	11.4271	11.8742	8.2203	9.72808	569.711	730.959	-0.358215	0.0190119	0.0797585	pigeon	2L	19186043	19189938	+	3334	-	-	-
FBgn0010313	4261	2726	3883	4434	3539	3643	2816	3748	21.0736	18.6764	21.7778	21.6085	21.2092	20.5805	18.9587	20.4048	3451.88	3704.13	-0.101192	0.0650158	0.173071	corto	3R	5077779	5087072	-	9294	-	-	-
FBgn0010314	84	82	85	72	77	82	68	115	3.36624	4.55218	3.86282	2.84315	3.73916	3.75361	3.70958	5.07305	91.7818	74.3213	0.310336	0.123114	0.263849	Cks30A	2L	9330763	9331981	+	1147	-	-	-
FBgn0010315	161	181	142	162	162	147	181	223	3.01688	4.6984	3.01745	2.99122	3.67844	3.14643	4.617	4.59983	202.261	139.932	0.530684	4.48e-05	0.000871019	CycD	X	15906822	15909676	-	2453	-	-	Cyclin_C
FBgn0010316	303	203	285	321	219	294	232	286	5.50493	5.1091	5.87182	5.74666	4.82137	6.10134	5.73781	5.71979	253.601	275.379	-0.117276	0.259404	0.434715	dap	2R	9712321	9716256	+	2530	-	-	-
FBgn0010317	139	73	153	117	117	153	77	119	4.32285	3.14498	5.39592	3.58544	4.40918	5.4352	3.25983	4.07387	103.125	129.804	-0.325703	0.130389	0.274417	CycJ	3L	3466428	3468098	+	1478	-	-	-
FBgn0010323	45	33	51	48	47	38	40	39	0.800478	0.813187	1.02879	0.841356	1.0131	0.772128	0.968604	0.763672	43.0949	41.6924	0.0474266	0.843121	0.908378	Gsc	2L	583540	594685	-	2584	-	-	Homeobox
FBgn0010328	3050	1858	2807	3138	2565	2833	2085	2633	22.1405	18.6842	23.1073	22.4462	22.5628	23.4911	20.6036	21.0399	2459.83	2705.98	-0.136836	0.0385523	0.123966	woc	3R	27256595	27264055	-	6332	-	-	-
FBgn0010329	1150	358	1045	1243	911	991	512	636	13.666	5.89339	14.0825	14.5551	13.1183	13.452	8.28252	8.31965	645.602	1010.73	-0.646091	0.00390545	0.0280431	Tbh	X	7995697	8027394	+	3868	-	-	Cu2_monoox_C
FBgn0010333	1405	955	1317	1519	1137	1341	1007	1291	35.779	33.6895	38.0327	38.1164	35.0857	39.0077	34.9085	36.1896	1183.23	1276.82	-0.108245	0.0382825	0.123551	Rac1	3L	1300879	1302683	-	1805	-	-	Ras
FBgn0010339	474	381	409	525	409	381	391	499	16.7082	18.6044	16.3491	18.2353	17.47	15.3407	18.762	19.3623	453.453	407.219	0.15382	0.0769167	0.193599	128up	2R	12037298	12038851	+	1304	-	-	-
FBgn0010340	327	211	281	328	260	239	233	283	12.5255	11.1962	12.206	12.3801	12.0681	10.4572	12.1494	11.9327	266.273	267.524	-0.00774794	0.939735	0.965631	140up	3R	14124163	14125548	-	1200	-	-	-
FBgn0010341	2144	1590	2092	2508	2000	2043	1699	2064	47.4251	48.7215	52.4765	54.6655	53.6082	51.6204	51.1596	50.2572	1984.24	2008.01	-0.0168848	0.784859	0.872263	Cdc42	X	19697091	19699938	+	2078	-	-	Ras
FBgn0010342	524	263	405	479	429	438	307	366	13.2777	9.23182	11.6377	11.9599	13.1724	12.6775	10.5896	10.2089	367.289	421.274	-0.196955	0.131526	0.276007	Map60	2R	9590867	9592744	+	1814	-	-	-
FBgn0010348	6388	4638	5629	6425	5226	5632	4867	5705	120.24	120.936	120.153	119.168	119.198	121.092	124.708	118.207	5528.36	5500.92	0.00672672	0.812076	0.890613	Arf79F	3L	22868380	22872231	-	2442	-	-	Arf
FBgn0010350	14855	10299	13270	15455	13246	12522	12579	16215	261.715	251.356	265.122	268.303	282.786	251.999	301.683	314.469	14065.1	12803.7	0.135634	0.071574	0.184612	Cds	3L	8127762	8131675	+	2609	-	-	-
FBgn0010352	18641	18144	16689	19942	15115	16249	17055	17093	160.517	216.433	162.967	169.208	157.716	159.826	199.918	162.022	18414.8	16324.1	0.173776	0.115469	0.253022	Nc73EF	3L	16954822	16968724	+	5338	-	-	-
FBgn0010355	3114	2172	2920	3174	2727	2753	2380	2736	20.8167	20.1137	22.1358	20.9075	22.09	21.0217	21.6581	20.1333	2706.75	2735.33	-0.0150278	0.765889	0.860375	Taf1	3R	6646889	6656048	+	6876	-	-	Bromodomain
FBgn0010356	453	310	406	438	442	409	330	391	8.81552	8.357	8.95973	8.39895	10.4229	9.09163	8.74204	8.3759	397.381	390.385	0.0268165	0.793203	0.877111	Taf5	2R	10877312	10879673	-	2362	-	-	WD40
FBgn0010379	1879	1750	1629	1964	1591	1868	1840	1932	17.6659	22.7922	17.368	18.195	18.1258	20.0611	23.5492	19.995	1935.27	1679.28	0.204222	0.0458298	0.138085	Akt1	3R	16099228	16105670	+	4889	-	-	Pkinase
FBgn0010380	3458	1564	2777	3160	2531	2441	1751	2227	49.2403	30.8512	44.8426	44.3389	43.6722	39.7039	33.9415	34.9077	2169	2694.75	-0.312956	0.011044	0.0562964	AP-1-2beta	X	19731004	19734581	+	3228	-	-	-
FBgn0010382	116	83	99	131	84	113	94	148	1.05646	1.04716	1.02247	1.17563	0.927027	1.17556	1.1654	1.48376	109.357	104.787	0.0650451	0.738193	0.841878	CycE	2L	15727581	15748150	-	5047	-	-	Cyclin_C
FBgn0010383	301	130	253	280	118	257	70	95	4.53773	2.71491	4.32525	4.15941	2.15561	4.42562	1.43655	1.57652	112.652	249.323	-1.14887	8.52e-08	3.78e-06	Cyp18a1	X	18688538	18693042	-	3049	-	-	p450
FBgn0010385	408	74	178	648	441	390	176	237	47.002	11.8094	23.2539	73.5585	61.5619	51.3204	27.6006	30.0545	245.014	364.894	-0.574208	0.251631	0.426075	Def	2R	10054178	10054576	-	399	-	-	-
FBgn0010387	1371	1471	1035	1243	808	858	1158	1180	145.876	216.819	124.884	130.322	104.178	104.28	167.727	138.208	1269.3	1023.16	0.310368	0.166683	0.32401	Acbp2	3L	7131863	7133463	+	432	-	-	-
FBgn0010388	118	29	152	2131	39	52	95	47	7.1935	2.44904	10.508	128.01	2.88098	3.62102	7.88372	3.154	57.8387	527.696	-3.19014	NA	1	Dro	2R	14745961	14746714	+	754	-	-	-
FBgn0010389	462	345	305	391	254	383	259	252	5.18709	5.36587	3.8833	4.32574	3.45567	4.9119	3.9585	3.11449	304.968	351.276	-0.206362	0.302946	0.480842	htl	3R	18045216	18052984	-	4094	-	-	Pkinase_Tyr
FBgn0010391	1074	808	950	1028	948	935	909	1009	24.011	25.024	24.0851	22.6465	25.6822	23.8774	27.6643	24.8315	994.42	911.728	0.124805	0.0371737	0.121278	Gtp-bp	X	11126877	11129087	-	2056	-	-	-
FBgn0010395	35	59	29	43	46	28	69	72	0.481672	1.1248	0.452585	0.583113	0.76711	0.440159	1.29265	1.09074	66.9224	30.6417	1.12027	1.97e-05	0.000434877	Itgbn	2L	21053033	21058044	+	3340	-	-	EGF_2
FBgn0010397	1229	943	797	1175	845	872	844	1044	23.0577	24.5084	16.9567	21.7221	19.2104	18.6874	21.5554	21.561	997.058	923.443	0.109524	0.39082	0.57052	LamC	2R	14570810	14575771	-	2450	-	-	Filament
FBgn0010398	144	103	120	140	113	144	95	124	3.53201	3.49975	3.3378	3.38368	3.35858	4.03452	3.172	3.34801	117.498	125.487	-0.0934588	0.500654	0.667231	Lrr47	2L	10517335	10519269	+	1874	-	-	-
FBgn0010399	2476	1218	2210	2439	1952	2042	1415	1832	27.2925	18.5986	27.6252	26.4915	26.073	25.711	21.2324	22.2292	1722.4	2093.47	-0.280933	0.00771654	0.044389	Nmdar1	3R	5508842	5523328	-	4170	-	-	Lig_chan
FBgn0010403	12	217	3	9	178	37	2	104	1.04466	26.1695	0.296166	0.77204	18.7773	3.67931	0.237015	9.9663	136.47	14.3329	3.25341	0.00228399	0.0189838	Obp83b	3R	5976177	5976817	-	528	-	-	-
FBgn0010406	1440	1020	1219	1567	1197	1251	1124	1307	39.8015	39.055	38.2085	42.6784	40.0911	39.4969	42.2915	39.7665	1256.4	1248.46	0.00814044	0.88695	0.933919	RNaseX25	3L	7970588	7972449	+	1663	-	-	Ribonuclease_T2
FBgn0010407	387	215	321	359	294	360	237	302	7.83291	6.02824	7.36778	7.15992	7.21069	8.32308	6.52996	6.72859	282.02	326.575	-0.20883	0.040871	0.128498	Ror	2L	10251843	10254686	+	2271	-	-	Pkinase_Tyr
FBgn0010408	16466	14329	15454	16989	13567	15540	14535	16959	743.481	896.266	791.301	755.877	742.305	801.497	893.401	842.921	16101.5	14752.6	0.126189	0.0762553	0.192482	RpS9	3L	9509793	9511531	-	1018	-	-	S4
FBgn0010409	14483	11137	13182	14410	10614	12601	11061	12334	1048.37	1116.77	1082.07	1027.83	931.005	1041.91	1089.93	982.799	12262.6	12499.7	-0.0277747	0.681072	0.804731	RpL18A	2R	17546406	17547462	-	635	-	-	-
FBgn0010411	18446	14730	16998	18645	14959	16279	16236	17527	1385.42	1532.57	1447.75	1379.88	1361.44	1396.61	1659.99	1449.07	17218.1	16089.7	0.0977074	0.142625	0.291283	RpS18	2R	20263979	20264848	+	612	-	-	-
FBgn0010412	12088	10429	11422	12337	10373	11461	10775	11793	443.084	529.559	474.781	445.598	460.737	479.87	537.649	475.84	11776.3	10833.3	0.120319	0.0726221	0.186299	RpS19a	X	16637894	16639249	+	1254	-	-	-
FBgn0010414	639	336	456	616	519	535	411	422	7.88504	5.74357	6.38098	7.49006	7.76046	7.54095	6.9039	5.73219	456.344	511.456	-0.16501	0.224724	0.395099	SerT	2R	24404595	24411074	-	3725	-	-	SNF
FBgn0010415	7527	3027	6457	7546	5396	6329	3879	4575	82.337	45.8696	80.0983	81.3377	71.5257	79.082	57.7621	55.0896	4534.29	6358.03	-0.487585	0.000123468	0.00200766	Sdc	2R	21392402	21481176	-	4202	-	-	-
FBgn0010416	483	244	422	474	385	458	308	325	9.6653	6.76391	9.57635	9.34649	9.33569	10.4689	8.39013	7.15908	340.704	420.455	-0.302727	0.0162296	0.0725231	TH1	X	16388820	16391438	-	2297	-	-	-
FBgn0010417	565	472	614	652	553	585	440	612	12.6315	14.618	15.5666	14.3633	14.9813	14.9393	13.3909	15.0613	559.364	554.058	0.0158532	0.864687	0.921828	Taf6	3L	19599088	19601382	+	2056	-	-	-
FBgn0010421	292	212	247	291	257	235	206	237	12.0052	12.0743	11.5161	11.7891	12.8038	11.0363	11.5293	10.7261	246.962	242.84	0.0218551	0.831413	0.90049	TfIIFbeta	3R	10766622	10767804	-	1118	-	-	-
FBgn0010422	994	566	904	925	704	839	583	843	25.7696	20.3272	26.5771	23.63	22.1162	24.8457	20.575	24.0577	723.545	837.77	-0.209046	0.0103969	0.0541791	TfIIS	2L	15058919	15060757	-	1773	-	-	-
FBgn0010423	14	32	21	31	16	13	34	30	0.813544	2.57598	1.38386	1.77507	1.12665	0.86291	2.68956	1.91902	30.8106	17.9253	0.773837	0.0837135	0.20445	TpnC47D	2R	11273845	11275286	-	791	-	-	-
FBgn0010424	224	314	193	280	191	175	278	304	9.72258	18.88	9.4997	11.9755	10.0458	8.67642	16.4258	14.5249	297.174	197.9	0.584199	0.0082213	0.0461482	TpnC73F	3L	17046063	17048390	+	1059	-	-	-
FBgn0010433	5	2	8	8	6	15	4	4	0.18792	0.104129	0.340967	0.296275	0.273257	0.643966	0.20465	0.165489	4.28461	8.42064	-0.958905	0.16731	0.324921	ato	3R	8278052	8279274	+	1223	-	-	HLH
FBgn0010434	7573	5379	6337	7791	6025	6214	5600	6374	57.603	56.6784	54.6613	58.3945	55.533	53.9905	57.9848	53.3696	6331.65	6362.33	-0.00754213	0.867372	0.923569	cora	2R	19229063	19243751	+	6043	-	-	Band_41
FBgn0010435	3632	1968	2319	3054	2649	2248	1827	1993	47.4008	35.5799	34.321	39.2745	41.8928	33.5124	32.4585	28.6321	2287.16	2550.36	-0.157407	0.312948	0.49145	emp	2R	24976456	24986070	-	3522	-	-	-
FBgn0010438	212	176	163	177	167	164	151	218	16.9472	19.4901	14.7764	13.9424	16.1769	14.9753	16.4319	19.1833	192.091	163.416	0.233238	0.0787468	0.196515	mtSSB	3R	16204194	16205250	-	575	-	-	-
FBgn0010441	214	233	222	270	222	232	244	281	5.09402	7.68321	5.99266	6.33304	6.4035	6.30818	7.90654	7.36306	265.67	214.734	0.3065	0.0155302	0.0704995	pll	3R	27251131	27253182	-	1931	-	-	Pkinase
FBgn0010452	582	323	561	594	536	510	378	515	7.95	6.11204	8.69013	7.99526	8.8721	7.95763	7.02887	7.74385	469.279	514.006	-0.129284	0.309036	0.487673	trn	3L	13114271	13118077	+	3365	-	-	-
FBgn0010453	302	88	241	268	221	242	129	179	4.12281	1.66421	3.73098	3.60514	3.65591	3.77373	2.39732	2.68995	164.227	240.369	-0.546968	0.0204067	0.0836197	Wnt4	2L	7255419	7277171	-	3367	-	-	wnt
FBgn0010470	1021	900	787	942	925	752	947	714	26.0725	31.8375	22.7903	23.7033	28.623	21.9353	32.9197	20.0706	957.06	797.205	0.262466	0.111419	0.247725	Fkbp14	2R	21487167	21497929	-	1800	-	-	FKBP_C
FBgn0010473	12713	3854	10401	13025	10245	9668	5547	7563	59.0975	24.8183	54.8296	59.6623	57.7099	51.3365	35.1017	38.7008	7244.55	10423.3	-0.524791	0.0191706	0.0802149	tutl	2L	4283148	4323781	+	9888	-	-	I-set
FBgn0010482	2268	6245	2046	2690	1899	1975	4652	3381	10.9563	41.7919	11.2084	12.8048	11.1164	10.8982	30.5921	17.9792	4525.29	2045.39	1.14551	0.000941883	0.00999013	l(2)01289	2R	6721101	6740672	-	9515	-	-	-
FBgn0010488	10260	6084	8848	10444	8210	8508	6914	8394	83.2486	68.3846	81.413	83.5022	80.7216	78.8544	76.3675	74.9728	7976.75	8682.22	-0.122176	0.0361027	0.11908	NAT1	2R	12915994	12923734	+	5665	-	-	-
FBgn0010497	81	89	57	77	91	47	81	83	1.5347	2.33597	1.22471	1.43758	2.08928	1.0172	2.08917	1.7311	93.7492	59.2838	0.652732	0.00180736	0.0160302	dmGlut	2L	12027438	12034122	+	2426	-	-	MFS_1
FBgn0010501	258	163	224	257	195	205	136	229	6.78046	5.93426	6.67585	6.6554	6.21	6.15407	4.86551	6.62491	193.731	215.298	-0.14912	0.246655	0.420721	Dcp-1	2R	23551313	23553547	+	1749	-	-	Peptidase_C14
FBgn0010504	147	279	132	158	137	146	252	420	2.56623	6.74718	2.61319	2.71792	2.89812	2.91139	5.98865	8.0711	292.517	133.378	1.13335	0.000179243	0.00272678	kermit	2R	8146918	8156654	-	2633	-	-	PDZ
FBgn0010516	2723	2001	2366	2463	2036	2259	1909	2015	79.2675	80.6926	78.1054	70.6502	71.8195	75.116	75.6489	64.5695	2166.25	2243.28	-0.0511033	0.537339	0.697197	wal	2R	11688569	11690863	-	1579	-	-	-
FBgn0010520	186	163	176	165	139	143	140	152	11.2791	13.6926	12.103	9.85929	10.2139	9.90525	11.5568	10.1463	162.026	153.276	0.0767341	0.62744	0.766788	Bka	2L	9895287	9896104	+	758	-	-	-
FBgn0010531	352	246	252	312	244	262	242	320	16.5607	16.0328	13.4448	14.4641	13.9105	14.0801	15.4989	16.5726	283.954	268.088	0.0816324	0.474872	0.646247	Ccs	2R	10121486	10122574	-	977	-	-	-
FBgn0010548	3610	1799	2905	3211	2166	2857	1724	2006	46.1827	31.8818	42.1442	40.4775	33.5774	41.7495	30.0233	28.2493	2083.52	2871.96	-0.463382	5.07e-10	3.71e-08	Aldh-III	2R	7466879	7477162	-	3593	-	-	Aldedh
FBgn0010549	18	16	9	24	12	19	16	17	0.183902	0.22645	0.104274	0.241616	0.148563	0.221736	0.222527	0.191191	16.6305	15.846	0.0598063	0.885581	0.933337	l(2)03659	2R	9390165	9395281	+	4499	-	-	ABC_membrane
FBgn0010551	2519	1987	2187	2365	2415	2253	2053	2567	61.2951	66.9784	60.3484	56.7062	71.2085	62.6221	68.0042	68.7588	2434.13	2133.32	0.191104	6.2e-05	0.00113026	Phb2	2R	18819467	18822250	+	1889	-	-	-
FBgn0010583	2826	1492	2528	2833	2460	2373	1768	2386	34.7785	25.4359	35.2805	34.3548	36.6852	33.3584	29.619	32.3232	2171.66	2411.63	-0.150719	0.178626	0.340073	dock	2L	825969	833241	+	3735	-	-	SH2
FBgn0010590	1201	840	974	1142	827	930	827	1119	64.7937	62.7782	59.5893	60.7096	54.0645	57.3115	60.7358	66.4546	974.422	967.917	0.0094574	0.910453	0.947783	Prosbeta1	2R	16013805	16014787	-	852	-	-	Proteasome
FBgn0010591	1088	592	858	1031	716	898	593	676	23.1207	17.4275	20.6766	21.589	18.4375	21.7981	17.1545	15.8134	697.768	883.801	-0.342363	3.25e-06	9.48e-05	Sply	2R	17088441	17091958	-	2163	-	-	-
FBgn0010602	1536	1033	1317	1413	1197	1256	983	1280	37.8769	35.2877	36.8289	34.3342	35.768	35.3787	32.9979	34.7455	1212.53	1261.62	-0.0568423	0.31264	0.491193	lwr	2L	540599	542580	-	1864	-	-	UQ_con
FBgn0010607	301	230	266	303	220	271	217	251	10.767	11.3971	10.7901	10.68	9.536	11.073	10.5666	9.88337	249.221	260.826	-0.0685278	0.489119	0.658254	l(2)05714	2L	4970135	4973921	-	1285	-	-	-
FBgn0010611	1373	985	1061	1266	951	1205	876	1048	22.5797	22.44	19.7871	20.5155	18.9516	22.6362	19.6111	18.972	1047.59	1120.21	-0.0977219	0.256102	0.431054	Hmgs	2R	16336090	16341242	+	2795	-	-	-
FBgn0010612	5855	5994	4979	6382	4783	4721	5696	5744	341.098	483.736	328.938	366.362	337.652	314.163	451.723	368.36	6069.72	4994.02	0.281175	0.0248369	0.0949016	ATPsynG	2L	10975522	10976399	-	789	-	-	-
FBgn0010620	660	421	380	447	562	382	436	499	17.6686	15.6128	11.5362	11.7915	18.2311	11.6813	15.8889	14.705	518.525	423.892	0.289875	0.0937619	0.220629	CG10939	2R	17394593	17405171	+	1717	-	-	PDZ
FBgn0010621	1301	1467	1217	1139	1288	1111	1470	1827	30.1872	47.1536	32.0225	26.0418	36.2141	29.4461	46.4314	46.6647	1638.32	1092.72	0.584395	2.63e-07	1.02e-05	CCT5	2R	12174802	12177516	+	1981	-	-	-
FBgn0010622	464	272	422	446	364	413	298	437	18.1668	14.7526	18.7367	17.2067	17.2695	18.4706	15.8828	18.8342	367.204	399.345	-0.117004	0.25072	0.425059	DCTN3-p24	2R	23061420	23062593	-	1174	-	-	-
FBgn0010638	1381	1108	1287	1402	1168	1347	1035	1372	80.149	89.0807	84.7036	80.1777	82.1418	89.2978	81.77	87.6523	1264.4	1240.96	0.0279121	0.655729	0.787208	Sec61beta	2R	14618771	14619681	+	792	-	-	-
FBgn0010651	1295	933	1019	1258	724	1212	778	655	18.1037	18.0684	16.1544	17.3293	12.2646	19.3539	14.8056	10.0796	850.889	1093.18	-0.362563	0.0447259	0.136093	MFS14	2R	18796975	18803727	-	3288	-	-	MFS_1
FBgn0010660	1193	953	1163	1282	1000	1282	956	1186	10.2806	11.3765	11.3652	10.8859	10.4422	12.6192	11.2146	11.2504	1107.02	1128.7	-0.0273732	0.732973	0.838395	Nup214	2R	22918937	22924742	-	5334	-	-	-
FBgn0010741	864	713	724	924	708	750	719	896	39.9939	45.7203	38.0048	42.1457	39.7128	39.6561	45.3063	45.6555	820.907	743.68	0.14143	0.0573762	0.159108	Pfdn2	3L	11073292	11074388	-	993	-	-	-
FBgn0010747	1288	913	1105	1199	1091	1170	980	1228	29.3812	28.8512	28.5848	26.951	30.1576	30.4866	30.432	30.836	1135.84	1089.82	0.060982	0.303975	0.481915	Srp54k	3L	5152678	5154777	+	2015	-	-	-
FBgn0010750	835	652	801	883	731	838	626	830	18.8142	20.351	20.4668	19.6048	19.9588	21.5681	19.201	20.5865	765.785	769.195	-0.00460436	0.945921	0.968936	atms	3R	4750035	4777490	+	2040	-	-	-
FBgn0010762	2269	1264	1987	2313	1890	1938	1355	1703	20.3146	15.6769	20.1739	20.4057	20.5047	19.8197	16.5144	16.7839	1671.76	1942.06	-0.215812	0.0185533	0.0785633	simj	3L	10664739	10690734	+	5134	-	-	-
FBgn0010768	422	227	298	366	324	317	235	297	5.95375	4.43653	4.76775	5.08816	5.53912	5.10866	4.51332	4.61254	291.66	319.401	-0.130934	0.292194	0.469413	sqz	3R	19164211	19170576	+	3258	-	-	zf-C2H2
FBgn0010770	168	127	173	161	179	138	175	184	5.22827	5.4751	6.1054	4.93715	6.75024	4.90566	7.41373	6.30336	179.577	146.586	0.294105	0.050605	0.14665	ppan	3R	21116254	21117899	+	1477	-	-	-
FBgn0010772	8584	8231	8377	8839	7335	8847	7534	9031	118.666	157.627	131.324	120.404	122.873	139.702	141.779	137.429	8721.91	7948.83	0.133877	0.149269	0.30042	Xe7	3R	5665139	5669334	-	3325	-	-	-
FBgn0010774	2509	2322	2277	2578	2209	2383	2344	2649	86.8424	111.335	89.3745	87.9257	92.6497	94.2159	110.443	100.93	2585.11	2230.36	0.21257	0.00403929	0.0286526	Ref1	3R	7077904	7080387	-	1328	-	-	RRM_1
FBgn0010786	2460	1669	2081	2444	1849	2229	1606	2032	44.2388	41.5781	42.4385	43.3083	40.2923	45.7876	39.3155	40.2251	1933.54	2105.58	-0.122992	0.00429988	0.0299129	l(3)02640	3L	1334889	1339415	+	2556	-	-	-
FBgn0010803	740	554	671	673	670	670	557	764	20.2105	20.9602	20.782	18.1118	22.1736	20.9021	20.7086	22.9691	684.731	631.055	0.120352	0.124212	0.265667	TrpRS	3R	9265027	9266904	-	1683	-	-	-
FBgn0010808	1955	1930	1827	2115	1548	1779	1861	2047	95.5979	130.737	101.312	101.909	91.7254	99.368	123.879	110.186	2011.19	1754.18	0.196769	0.0864565	0.20859	Chchd3	3R	31052616	31053915	-	940	-	-	-
FBgn0010812	710	765	554	716	604	593	947	1108	8.18543	12.2175	7.24289	8.13388	8.43795	7.80921	14.8622	14.0614	926.41	586.191	0.659953	0.000236043	0.00339775	unc-45	3R	8033301	8037403	+	3987	-	-	-
FBgn0010825	6128	3377	5520	6285	4760	5432	3759	4518	31.9396	24.3826	32.6263	32.2788	30.0631	32.3399	26.6705	25.9216	4424.01	5339.35	-0.271103	8.3e-05	0.00145517	Gug	3L	8449922	8472669	+	8819	-	-	Atrophin-1
FBgn0010830	952	578	913	1029	757	924	669	906	17.7233	14.9065	19.2752	18.8767	17.0774	19.6494	16.9545	18.567	781.12	873.913	-0.159749	0.0588143	0.16171	l(3)04053	3L	22738602	22741388	-	2469	-	-	-
FBgn0010877	1665	1121	1400	1632	1315	1379	1142	1462	21.6743	20.2151	20.6671	20.9341	20.7431	20.5052	20.2371	20.95	1359.38	1386.44	-0.0281836	0.524213	0.68679	l(3)05822	3R	18288866	18298879	-	3531	-	-	SH3_1
FBgn0010894	511	415	440	555	442	478	403	523	11.3744	12.7967	11.1066	12.1732	11.922	12.1536	12.2114	12.8149	481.424	452.999	0.0877043	0.240513	0.413399	sinu	3L	5559470	5561598	-	2065	-	-	-
FBgn0010905	5697	2546	4899	6015	4688	4675	3237	4217	25.5079	15.7916	24.8745	26.5378	25.4351	23.91	19.7297	20.7844	3932.77	4851.22	-0.302633	0.0272641	0.100648	Spn	3L	2505245	2554292	-	10266	-	-	PDZ
FBgn0010909	5065	3679	4771	5310	4516	4600	3813	4574	34.072	34.2837	36.3954	35.1977	36.812	35.3464	34.9168	33.8703	4479.55	4515.7	-0.0113974	0.785752	0.872865	msn	3L	2554847	2586540	-	6833	-	-	Pkinase
FBgn0010926	473	314	457	461	352	414	349	423	5.0386	4.63359	5.52057	4.83895	4.54369	5.03753	5.06085	4.96014	388.241	413.265	-0.0888318	0.29743	0.475277	l(3)07882	3R	17535533	17539963	-	4315	-	-	-
FBgn0011016	1103	815	967	1072	975	983	888	1109	53.368	54.6264	53.0581	51.1096	57.1646	54.3286	58.4882	59.0667	1021.11	943.279	0.115864	0.030216	0.106553	SsRbeta	3L	16129617	16130983	+	950	-	-	-
FBgn0011020	193	85	156	192	132	142	108	154	3.16606	1.93161	2.90205	3.10359	2.62393	2.66084	2.41176	2.78091	128.012	155.383	-0.276015	0.0819621	0.201794	Sas-4	3R	7151367	7154219	+	2802	-	-	-
FBgn0011202	1985	1521	1727	1891	1853	1736	1617	2029	13.5816	14.4164	13.3999	12.7492	15.3632	13.5678	15.0608	15.2819	1892.93	1678.08	0.174913	0.000102986	0.0017414	dia	2L	20758144	20768053	+	6718	-	-	FH2
FBgn0011204	1394	1069	1311	1522	1356	1352	1108	1156	22.8759	24.3015	24.3971	24.6112	26.9645	25.3432	24.7517	20.8823	1272.03	1276.32	-0.00526485	0.953504	0.973149	cue	3L	1503226	1517271	-	2801	-	-	-
FBgn0011205	1329	956	1171	1314	872	1152	780	989	17.3891	17.328	17.3751	16.9414	13.8256	17.2176	13.893	14.2447	976.175	1134.75	-0.218142	0.0129002	0.06253	fbl	3L	20384429	20391913	+	3513	-	-	Fumble
FBgn0011206	6849	3276	6051	7308	5806	5606	4044	5422	38.5379	25.5355	38.6106	40.5192	39.5872	36.0315	30.9757	33.5834	4964.86	5884.36	-0.244979	0.0582108	0.160553	bol	3L	9097629	9134405	-	8169	-	-	RRM_1
FBgn0011207	617	325	518	594	476	481	361	504	13.8682	10.1195	13.2034	13.156	12.9646	12.3495	11.0457	12.4702	446.62	503.906	-0.172091	0.0963467	0.224657	pelo	2L	9700810	9708883	+	2045	-	-	-
FBgn0011211	26331	21491	21922	25566	21191	20448	19886	21239	537.438	607.655	507.412	514.192	524.119	476.739	552.533	477.2	22813.1	21486.1	0.086354	0.294302	0.471811	blw	2R	22799099	22802180	+	2252	-	-	ATP-synt_ab
FBgn0011217	6223	4471	5682	6291	5159	5460	4856	5774	120.439	119.87	124.706	119.974	120.99	120.706	127.936	123.012	5474.17	5407.56	0.0177311	0.598131	0.742934	eff	3R	14732414	14741319	-	2375	-	-	UQ_con
FBgn0011224	7200	2912	6396	7863	6220	6046	3856	5514	27.3061	15.2988	27.5077	29.3844	28.5847	26.1917	19.9073	23.0196	4930.99	6270.33	-0.346529	0.046645	0.139515	heph	3R	31846987	32015520	-	12120	-	-	RRM_1
FBgn0011225	7228	6132	6773	7358	6287	6728	6178	7402	58.8968	69.2173	62.5855	59.0792	62.0774	62.6222	68.5284	66.3938	7038.02	6429.09	0.130517	0.00887929	0.0486422	jar	3R	24252826	24271233	-	5641	-	-	Myosin_head
FBgn0011227	1880	1821	1678	1915	1125	1352	1948	1720	261.071	350.309	264.249	262.043	189.309	214.46	368.248	262.927	1816.21	1554.1	0.224446	0.281337	0.458623	ox	2R	12757133	12757529	-	331	-	-	-
FBgn0011230	9569	6285	8293	9406	8913	7581	7635	8411	27.1239	24.6792	26.6573	26.2719	30.6145	24.546	29.4608	26.2445	8435.7	7949.34	0.0856582	0.289915	0.467439	poe	2L	8054322	8071624	-	16216	-	-	zf-UBR1
FBgn0011232	828	546	762	918	702	758	553	767	10.6968	9.77137	11.1634	11.6861	10.9895	11.1857	9.72519	10.9075	690.235	745.903	-0.109877	0.132375	0.277238	scat	2L	9431405	9435341	+	3558	-	-	-
FBgn0011236	215	243	203	254	234	176	260	252	3.21906	5.04007	3.44672	3.74737	4.24545	3.01004	5.29924	4.15333	269.602	193.132	0.477197	0.000530339	0.00642945	ken	2R	23870273	23877442	+	3070	-	-	BTB
FBgn0011259	3768	1534	3285	4010	3042	3144	1921	2546	16.9968	9.58562	16.8039	17.8238	16.6277	16.1997	11.7959	12.6421	2418.93	3239.05	-0.420953	0.00748969	0.043741	Sema1a	2L	8542147	8672041	+	10190	-	-	Sema
FBgn0011260	1096	507	958	1036	929	981	642	770	12.0781	7.73992	11.9722	11.2499	12.4057	12.3489	9.63105	9.34082	764.663	931.438	-0.283855	0.0491866	0.144132	Sema2a	2R	16500178	16533459	+	4171	-	-	Sema
FBgn0011272	19201	16584	18023	19896	16105	18249	16909	19037	733.648	877.794	780.926	749.085	745.661	796.475	879.491	800.696	18625.9	17253	0.110407	0.0992381	0.229225	RpL13	2L	9967313	9968645	+	1203	-	-	-
FBgn0011274	2348	1556	1921	2261	1766	1975	1731	1843	18.9511	17.3974	17.5826	17.982	17.272	18.2084	19.0188	16.3744	1869.99	1941.02	-0.0548662	0.362951	0.541935	Dif	2L	17413248	17433161	-	5695	-	-	RHD
FBgn0011276	42	31	52	50	38	41	24	37	1.35192	1.3823	1.89812	1.58589	1.48218	1.50749	1.05163	1.31102	34.9824	42.4532	-0.274152	0.278025	0.454624	HLH3B	X	2680199	2681723	-	1428	-	-	HLH
FBgn0011277	31	13	16	21	14	17	23	10	1.00065	0.581303	0.585678	0.667944	0.547601	0.626812	1.01064	0.355324	16.6501	19.2276	-0.223326	0.620823	0.761578	HLH4C	X	4645127	4647414	-	1424	-	-	HLH
FBgn0011279	88	95	94	110	129	123	106	164	7.40831	11.079	8.97395	9.12496	13.1596	11.828	12.1476	15.198	131.998	95.5367	0.472313	0.0197064	0.0817033	Obp69a	3L	12396171	12396957	+	546	-	-	-
FBgn0011280	12468	3709	6357	9101	9695	6364	4983	5412	520.522	214.505	300.963	374.397	490.464	303.488	283.193	248.717	6382.24	7736.69	-0.277653	0.322689	0.501303	Obp19d	X	20419613	20420979	+	1101	-	-	-
FBgn0011281	13	379	13	14	248	74	7	159	0.606032	24.4755	0.68725	0.643105	14.0095	3.94052	0.444222	8.15934	217.596	27.1572	3.00429	0.00206453	0.0176245	Obp83a	3R	5972155	5975245	-	986	-	-	-
FBgn0011282	9	11	2	9	9	13	1	11	0.506349	0.857313	0.127602	0.498944	0.613574	0.835449	0.0765873	0.681248	8.53369	7.53671	0.182626	0.823885	0.89651	Obp84a	3R	7250725	7251957	-	817	-	-	-
FBgn0011283	99	44	20	44	280	20	37	49	7.91401	4.87252	1.81305	3.4659	27.1229	1.82625	4.02636	4.31184	108.691	40.4738	1.42391	NA	1	Obp28a	2L	7496791	7497365	-	575	-	-	-
FBgn0011284	17603	16470	16588	18184	15299	16589	16036	17891	558.403	723.759	596.725	568.397	588.086	601.105	692.479	624.742	17853.7	15786.3	0.177482	0.0187752	0.0791508	RpS4	3L	13041756	13044234	+	1449	-	-	Ribosomal_S4e
FBgn0011286	8462	7298	7786	8875	7396	7366	6852	7859	23.7097	28.3267	24.7393	24.5032	25.1112	23.5751	26.1349	24.2396	7981.49	7421.39	0.104668	0.0672479	0.176678	RyR	2R	8860364	8888097	+	16405	-	-	SPRY
FBgn0011288	10361	5002	9020	10649	8534	8958	6379	8061	208.697	139.572	206.034	211.361	208.297	206.108	174.911	178.734	7502.58	8900.24	-0.246341	0.0312965	0.10876	Snap25	3L	24074180	24299205	+	2282	-	-	-
FBgn0011289	1466	1214	1332	1411	1217	1386	1286	1403	40.9635	46.9918	42.2072	38.8501	41.207	44.238	48.9164	43.1545	1389.78	1281.77	0.116288	0.136959	0.283632	TfIIA-L	3R	27251112	27256463	+	1645	-	-	-
FBgn0011290	1120	838	1137	1190	897	1116	788	911	41.7188	43.2412	48.0279	43.678	40.4878	47.484	39.9567	37.3541	931.337	1046.25	-0.168125	0.0311837	0.108565	Taf12	3R	11678386	11679690	-	1234	-	-	-
FBgn0011291	199	162	196	221	173	188	182	225	11.7723	13.2759	13.1487	12.8826	12.4014	12.7038	14.6565	14.652	200.23	183.923	0.12384	0.283955	0.460813	Taf11	2L	9762424	9763262	-	777	-	-	-
FBgn0011296	2481	4904	2158	2450	2598	2082	4154	3494	153.9	421.406	151.804	149.754	195.284	147.523	350.774	238.583	4188.34	2094.02	0.999918	8.66e-06	0.000218962	l(2)efl	2R	23684651	23685543	-	741	-	-	-
FBgn0011297	264	219	219	258	231	196	215	276	7.12137	8.18358	6.6992	6.85774	7.55073	6.03928	7.89492	8.19547	254.152	213.366	0.250408	0.0150601	0.0691829	Alg3	2R	23705439	23709792	-	1704	-	-	-
FBgn0011300	4004	2505	3715	4515	3413	3779	2806	3653	35.9955	31.1961	37.8732	39.9957	37.1798	38.8061	34.3393	36.15	3327.58	3658.38	-0.13625	0.0502197	0.14598	babo	2R	8952339	8962796	+	5113	-	-	Pkinase_Tyr
FBgn0011305	2440	1430	2179	2520	1980	2021	1472	1930	63.7245	51.7359	64.5347	64.8513	62.6612	60.2909	52.3328	55.4855	1832.93	2090.17	-0.188972	0.0120782	0.0599667	Rsf1	2L	10261795	10263554	-	1760	-	-	RRM_1
FBgn0011327	337	211	316	339	268	303	247	411	11.1121	9.63804	11.8161	11.0146	10.7082	11.4124	11.087	14.9181	302.82	296.312	0.0346491	0.823194	0.896327	Uch-L5	3L	9475493	9476965	-	1394	-	-	-
FBgn0011335	441	307	380	471	371	418	288	375	13.3977	12.9202	13.0916	14.0998	13.6578	14.5056	11.9106	12.5408	361.841	390.668	-0.109867	0.198295	0.364835	vers	3L	12116101	12118055	+	1513	-	-	-
FBgn0011336	1337	894	1054	1214	1044	1072	1006	1195	22.736	21.0601	20.3256	20.3425	21.513	20.8232	23.2879	22.3695	1117.7	1066.98	0.0666493	0.304775	0.482839	Stt3B	3R	25066712	25069637	-	2703	-	-	-
FBgn0011361	2984	2411	2541	3107	2323	2486	2215	2691	162.898	182.328	157.305	167.132	153.668	155.02	164.604	161.71	2613.56	2534.81	0.0433263	0.505221	0.671497	ND-ACP	3L	1329949	1331631	+	842	-	-	PP-binding
FBgn0011455	3299	2778	2696	3336	2652	2662	2725	3161	170.765	199.199	158.254	170.155	166.344	157.396	192.014	180.113	3069.97	2732.45	0.167304	0.0193205	0.0805926	ND-SGDH	3L	12137496	12138584	-	888	-	-	-
FBgn0011474	665	378	621	707	587	633	434	591	7.30741	5.75404	7.73842	7.65531	7.81622	7.94537	6.49203	7.14882	533.449	600.797	-0.169256	0.119068	0.258241	PR-Set7	3R	14316038	14320494	+	4183	-	-	SET
FBgn0011476	324	245	303	293	232	305	263	336	23.7524	24.881	25.1897	21.1656	20.6095	25.5406	26.2462	27.1148	290.476	281.063	0.048898	0.703198	0.818851	l(3)neo43	3R	15277981	15278668	-	627	-	-	-
FBgn0011481	3688	1709	3118	3677	2959	3006	2133	2806	30.7045	19.7103	29.4379	30.1652	29.852	28.5871	24.1742	25.7161	2573.31	3076.38	-0.257288	0.0356447	0.117917	Ssdp	3R	18192494	18199595	-	5521	-	-	-
FBgn0011509	437	386	348	449	386	417	344	538	17.6976	21.6551	15.982	17.9177	18.9425	19.2903	18.9645	23.984	444.407	377.073	0.238281	0.0418962	0.130553	SrpRbeta	3L	8718949	8720225	-	1135	-	-	-
FBgn0011566	407	390	379	443	378	400	386	477	10.6174	14.0938	11.212	11.3875	11.949	11.9193	13.7076	13.6977	441.364	372.726	0.243675	0.00648219	0.0395266	Smyd3	X	2606680	2608876	-	1762	-	-	zf-MYND
FBgn0011569	10	9	13	13	3	8	11	25	0.155656	0.194065	0.229471	0.199393	0.0565854	0.142241	0.233082	0.428362	12.623	10.0581	0.335566	0.601768	0.746321	can	3L	10263909	10267111	-	2953	-	-	WD40
FBgn0011570	755	709	691	816	683	701	663	847	18.0186	23.4401	18.7012	19.1896	19.752	19.11	21.5395	22.2516	785.146	677.155	0.212948	0.00379733	0.0275564	cpb	2L	1704902	1706962	+	1926	-	-	-
FBgn0011573	1120	860	1013	1099	861	919	779	1216	31.956	33.9916	32.7765	30.8982	29.7683	29.9515	30.2567	38.192	998.192	948.161	0.0750166	0.444112	0.618988	Cdc37	3L	1795392	1797307	+	1611	-	-	-
FBgn0011576	1432	1205	1360	1304	1116	1273	1163	1431	26.6811	31.1019	28.7355	23.9408	25.1966	27.093	29.4978	29.3498	1331.3	1230.77	0.113304	0.219048	0.389015	Cyp4d2	X	2176006	2178728	+	2467	-	-	p450
FBgn0011581	3575	1773	3466	3749	3505	3301	2364	2877	139.495	95.8368	153.367	144.146	165.725	147.129	125.569	123.575	2819.52	3224.92	-0.19358	0.21045	0.379835	Ms	3R	24341551	24343825	+	1178	-	-	-
FBgn0011582	2328	836	1924	2516	1920	1705	1248	1597	7.34686	3.65481	6.88562	7.82404	7.34239	6.14628	5.36146	5.5479	1495.35	1925.14	-0.364236	0.0678672	0.177613	Dop1R1	3R	14165379	14214810	-	14565	-	-	7tm_1
FBgn0011584	2757	1812	2415	2738	2443	2170	2038	2238	51.5356	46.9211	51.1926	50.432	55.3365	46.334	51.8591	46.0507	2306.8	2299.05	0.0046216	0.95281	0.97267	Trp1	2L	10009381	10013170	+	2459	-	-	-
FBgn0011586	1165	825	1126	1162	948	1076	884	1156	31.7424	31.1392	34.7914	31.1977	31.2997	33.4885	32.7881	34.6719	1027.02	1037.47	-0.0128091	0.847135	0.911495	e(r)	X	8904144	8906248	-	1687	-	-	-
FBgn0011589	1815	1075	1646	1875	1630	1695	1321	1852	15.5909	12.7921	16.0341	15.8707	16.9668	16.6316	15.4471	17.5122	1572.85	1608.19	-0.0310862	0.767934	0.86157	Elk	2R	17873939	17926695	+	5351	-	-	Ion_trans
FBgn0011591	973	546	716	938	646	787	468	644	22.8301	17.7471	19.0514	21.687	18.3673	21.093	14.9483	16.6336	621.523	777.283	-0.322907	0.000842037	0.00920103	fng	3L	20925891	20949512	-	1959	-	-	Fringe
FBgn0011592	1162	485	991	1216	923	960	638	842	8.4512	4.88645	8.17345	8.7146	8.1345	7.9754	6.31659	6.74108	772.433	986.759	-0.352487	0.0198402	0.0820367	fra	2R	12529053	12564184	+	6320	-	-	I-set
FBgn0011603	1055	1075	925	1161	819	936	889	988	12.2303	17.2637	12.1604	13.2623	11.505	12.3946	14.0294	12.6081	1029.58	930.005	0.145659	0.273649	0.450914	ine	2L	4468000	4477022	-	3965	-	-	SNF
FBgn0011604	1635	784	1511	1641	1354	1444	920	1394	20.6068	13.6883	21.5962	20.38	20.679	20.7888	15.7845	19.3402	1187.76	1425	-0.261723	0.0529418	0.151187	Iswi	2R	12636671	12640628	+	3647	-	-	SNF2_N
FBgn0011606	71	79	50	73	57	76	61	155	0.720904	1.11118	0.575716	0.730371	0.701311	0.881458	0.843137	1.73243	93.0984	61.7065	0.596454	0.0769463	0.193599	Klp3A	X	2599158	2604052	-	4527	-	-	Kinesin
FBgn0011638	1268	1555	1038	1157	1444	1031	1541	1800	37.6268	63.9216	34.9297	33.8309	51.9233	34.9467	62.2487	58.7971	1719.72	1026.02	0.744392	3.96e-19	1.62e-16	La	2L	20348393	20350012	-	1549	-	-	-
FBgn0011640	2660	1908	2465	2795	2075	2558	1721	2255	55.779	55.4251	58.6172	57.7527	52.7259	61.2715	49.1269	52.0524	2150.46	2397.94	-0.156872	0.00430213	0.0299129	lark	3L	7339266	7341893	+	2192	-	-	RRM_1
FBgn0011642	3561	2546	3103	3879	2935	3528	2743	2983	68.8608	68.2022	68.0458	73.9131	68.7742	77.9288	72.2064	63.4978	3037.68	3216.68	-0.0829225	0.213419	0.383002	Zyx	4	1057365	1065001	-	2377	-	-	LIM
FBgn0011648	1508	1104	1229	1465	1249	1298	1166	1388	20.3152	20.6029	18.7755	19.4473	20.3892	19.974	21.383	20.5833	1326.56	1255.46	0.0786759	0.104081	0.236939	Mad	2L	3146056	3159643	-	3412	-	-	MH2
FBgn0011655	1636	1157	1399	1629	1302	1473	1187	1418	21.9559	21.5101	21.2915	21.5423	21.1737	22.5809	21.6855	20.9484	1369.49	1402.44	-0.0348131	0.42752	0.603803	Med	3R	31611046	31615375	+	3425	-	-	MH2
FBgn0011656	3851	2917	3484	4303	3306	3425	3047	3559	19.2656	20.2155	19.7654	21.212	20.0414	19.5721	20.7506	19.5993	3470.98	3436.88	0.0136485	0.763046	0.8582	Mef2	2R	9913496	9958858	-	9188	-	-	SRF-TF
FBgn0011659	88	78	78	106	57	74	58	82	1.94937	2.39357	1.95941	2.31376	1.53004	1.87246	1.749	1.99954	74.6094	78.7216	-0.081511	0.691866	0.811246	Mlh1	2R	8170274	8172401	+	2075	-	-	-
FBgn0011660	189	104	179	200	146	182	104	169	2.85771	2.17835	3.06922	2.9798	2.67501	3.14338	2.14062	2.81286	139.721	171.681	-0.290367	0.0405102	0.127814	Pms2	2R	15368074	15371520	-	3040	-	-	-
FBgn0011661	16311	13828	15213	17393	15382	15823	15466	19270	164.489	193.176	173.976	172.835	187.968	182.269	212.316	213.915	17246.8	14815.7	0.219281	0.000305285	0.00414682	Moe	X	8873012	8898332	-	4558	-	-	Band_41
FBgn0011666	6200	3506	5228	6167	5159	5083	4181	5167	24.7813	19.4126	23.6966	24.2889	24.987	23.2071	22.7489	22.734	4844.31	5172.61	-0.0944287	0.24219	0.415758	msi	3R	25516118	25608423	+	11500	-	-	RRM_1
FBgn0011672	1439	979	1067	1372	1195	1111	1084	1215	11.7131	11.0391	9.84907	11.0044	11.7868	10.3299	12.0113	10.8866	1210.09	1135.27	0.090944	0.232121	0.403659	Mvl	3R	21051383	21060800	-	5647	-	-	-
FBgn0011674	177	184	145	188	154	156	154	182	2.09309	3.0142	1.94447	2.19066	2.20675	2.10721	2.47905	2.36914	183.428	151.845	0.268332	0.057233	0.158818	insc	2R	20821262	20836028	-	3887	-	-	-
FBgn0011676	1824	939	1724	1876	1443	1614	1100	1434	16.0491	11.4454	17.2021	16.2652	15.3854	16.2218	13.1755	13.8893	1319.52	1609.46	-0.285603	0.00290061	0.0227261	Nos	2L	10804274	10837511	-	5224	-	-	-
FBgn0011693	13688	15848	14412	14314	13411	12832	13891	13286	665.79	1067.85	794.952	686.057	790.453	712.953	919.773	711.372	15454.2	12665.4	0.287051	0.0297138	0.105448	Pdh	3L	16353233	16354297	-	945	-	-	adh_short
FBgn0011695	36592	14951	19983	27167	22027	18747	13184	13920	1449.97	820.694	897.948	1060.75	1057.65	848.54	711.161	607.178	17378.7	23144.2	-0.413351	0.0552887	0.155139	EbpIII	2R	24026172	24027518	+	1160	-	-	-
FBgn0011701	1402	429	1020	1231	710	1004	469	600	21.5098	9.11768	17.7463	18.61	13.1997	17.595	9.79513	10.1331	593.174	1059.56	-0.836393	1.79e-09	1.18e-07	repo	3R	18236192	18239602	+	2996	-	-	Homeobox
FBgn0011703	72	189	59	58	135	75	159	162	1.28424	4.66999	1.1934	1.0194	2.91787	1.52808	3.86066	3.18079	176.684	60.6904	1.54142	1.3e-11	1.39e-09	RnrL	2L	10325026	10327943	-	2577	-	-	Ribonuc_red_lgC
FBgn0011704	62	36	37	34	37	37	33	49	1.78898	1.43898	1.21069	0.966705	1.2937	1.21951	1.29622	1.55638	41.6984	38.7166	0.107419	0.702668	0.818603	RnrS	2R	11983145	11985393	-	1593	-	-	-
FBgn0011705	93	96	53	83	74	58	87	136	2.55821	3.65817	1.65329	2.24974	2.46662	1.82243	3.25778	4.1181	105.728	64.8721	0.701933	0.00441492	0.0304326	rost	2L	8985936	8989539	-	1671	-	-	-
FBgn0011706	60	29	47	54	41	34	23	40	3.06095	2.04947	2.71908	2.71456	2.53458	1.98131	1.59728	2.24631	35.5869	44.2359	-0.31153	0.250136	0.424314	rpr	3L	18397535	18398435	-	901	-	-	-
FBgn0011708	1494	1024	1332	1462	1246	1261	1004	1404	36.9006	35.0366	37.3084	35.5821	37.2922	35.5768	33.7572	38.1729	1258.2	1267.87	-0.00942559	0.871843	0.926297	Syx5	2L	16307346	16309274	+	1861	-	-	SNARE
FBgn0011710	678	422	600	671	559	524	387	643	15.3822	13.263	15.4369	15.0008	15.3681	13.5797	11.9523	16.0585	537.819	564.004	-0.0667575	0.568895	0.7206	2021-09-01	X	21358286	21361688	+	2026	-	-	GTP_CDC
FBgn0011715	652	532	589	665	537	549	523	571	22.4489	25.3746	22.9976	22.5617	22.4047	21.5918	24.5132	21.6416	587.71	560.594	0.0653824	0.402689	0.581358	Snr1	3R	5470926	5472754	+	1335	-	-	SNF5
FBgn0011722	1498	1060	1099	1188	1175	1049	1132	881	9.81133	9.61748	8.16268	7.66715	9.32548	7.84803	10.0928	6.3518	1163.92	1101.48	0.0787356	0.632594	0.770919	Tig	2L	6415179	6423310	-	7018	-	-	-
FBgn0011723	3	5	5	7	6	9	2	16	0.0520361	0.120141	0.0983496	0.119642	0.126111	0.178318	0.047224	0.305498	7.43897	5.56823	0.443113	0.564467	0.71669	byn	3L	11927693	11935919	+	2650	-	-	T-box
FBgn0011725	2254	1389	1896	2142	1843	1878	1472	2324	21.9364	18.7264	20.9252	20.5415	21.7347	20.8774	19.5015	24.8973	1878.36	1865.54	0.0107586	0.913386	0.948961	twin	3R	24196893	24221965	-	4723	-	-	Exo_endo_phos
FBgn0011726	2415	2152	2179	2493	2049	2085	2196	2499	151.029	186.433	154.532	153.626	155.275	148.942	186.949	172.034	2413.64	2094.8	0.203763	0.00416361	0.0292309	tsr	2R	24044453	24046805	-	735	-	-	Cofilin_ADF
FBgn0011737	1525	684	1344	1577	1194	1313	796	1175	26.4317	16.423	26.4164	26.9333	25.0771	25.995	18.781	22.4181	1027.86	1314.68	-0.354103	0.00844334	0.0470721	Wee1	2L	6911090	6914138	-	2652	-	-	Pkinase
FBgn0011739	2106	1283	1822	2112	1817	1738	1561	1844	16.6815	14.0781	16.3661	16.4844	17.4401	15.7252	16.8318	16.0784	1752.22	1774.76	-0.018129	0.812296	0.890613	wts	3R	30789625	30806619	-	5803	-	-	Pkinase
FBgn0011740	977	580	808	967	811	795	642	852	11.2214	9.22826	10.524	10.9441	11.2873	10.4301	10.0378	10.772	775.09	808.744	-0.0601102	0.457584	0.631747	alpha-Man-IIa	3R	9412548	9417264	+	4002	-	-	-
FBgn0011741	530	389	463	474	390	426	382	505	18.0858	18.3887	17.9169	15.9383	16.1266	16.6051	17.7449	18.9696	449.664	432.722	0.0558865	0.537541	0.69734	Arp6	X	15735774	15737120	-	1347	-	-	Actin
FBgn0011742	1728	940	1587	1737	1393	1497	1136	1409	29.1051	21.9328	30.3125	28.8288	28.4311	28.8016	26.0468	26.1241	1311.4	1497.02	-0.190096	0.0270419	0.100128	Arp2	X	16548290	16553968	-	2729	-	-	Actin
FBgn0011745	1748	1216	1341	1668	1340	1405	1191	1577	54.6952	52.7085	47.5834	51.4287	50.8077	50.2173	50.7305	54.3181	1435.89	1403.94	0.0321725	0.597971	0.742811	Arp1	3R	12691743	12694232	+	1469	-	-	Actin
FBgn0011746	628	140	403	515	341	411	144	244	11.0556	3.41421	8.04538	8.9337	7.27435	8.26482	3.45092	4.72844	230.882	444.187	-0.942636	0.000474202	0.00595035	ana	2R	9062295	9077554	+	2611	-	-	-
FBgn0011747	11598	7554	10967	12708	9965	10813	8510	10384	85.5843	77.2196	91.7737	92.4038	89.1057	91.1436	85.4851	84.3492	9813.47	10535.9	-0.102314	0.0654299	0.173609	Ank	4	115074	129849	-	6229	-	-	-
FBgn0011754	3286	2652	2980	3533	2658	3000	2629	2776	45.7702	51.1715	47.0707	48.491	44.8629	47.7316	49.8489	42.5638	2914.49	2924.02	-0.00544915	0.939026	0.965252	PhKgamma	X	11695137	11704394	+	3300	-	-	Pkinase
FBgn0011758	201	128	159	191	152	166	148	204	3.39171	2.99207	3.04256	3.17583	3.10801	3.19963	3.39965	3.78929	169.652	163.533	0.0555401	0.666526	0.7965	B-H1	X	17397478	17403278	+	2724	-	-	Homeobox
FBgn0011760	10848	4576	9234	11093	8892	8770	5990	7663	107.348	62.7291	103.622	108.167	106.625	99.1316	80.6901	83.4733	7260.45	9105.42	-0.326583	0.0270176	0.100069	ctp	X	4687800	4702034	+	4645	-	-	-
FBgn0011762	103	113	136	109	66	125	108	128	3.01748	4.5859	4.51819	3.14655	2.34297	4.18298	4.30705	4.12783	112.974	109.308	0.0479222	0.860138	0.918992	DNApol-alpha50	3L	8340314	8344404	+	1569	-	-	-
FBgn0011763	1946	1170	1756	1994	1508	1656	1303	1508	27.9701	23.2957	28.6216	28.2408	26.2645	27.1882	25.4944	23.8593	1482.5	1678.94	-0.179519	0.00114591	0.011537	Dp	2R	13222433	13228202	+	3198	-	-	E2F_TDP
FBgn0011766	2585	1524	2314	2704	2060	2304	1760	2084	18.4189	15.0427	18.6976	18.985	17.7863	18.7523	17.0712	16.3458	2002.84	2263.08	-0.175819	0.00363173	0.0267494	E2f1	3R	21620304	21660871	-	6451	-	-	E2F_TDP
FBgn0011768	689	564	605	598	527	572	505	537	23.6874	26.8607	23.587	20.2582	21.9546	22.4628	23.6341	20.3225	581.308	563.911	0.042272	0.70757	0.822039	Fdh	3R	10870906	10872381	-	1337	-	-	ADH_N
FBgn0011769	307	239	268	280	308	265	219	303	19.0436	20.5375	18.8523	17.1148	23.1515	18.777	18.4929	20.6899	287.796	256.248	0.169895	0.112878	0.249744	Fdx1	3L	9370195	9371238	-	741	-	-	Fer2
FBgn0011770	524	339	410	394	236	333	241	224	24.1825	21.6725	21.4572	17.9171	13.1977	17.5543	15.1404	11.3795	286.561	378.616	-0.404158	0.0765981	0.193074	Gip	X	10328877	10329872	-	996	-	-	-
FBgn0011771	980	498	904	1038	829	837	662	818	11.9264	8.39559	12.4758	12.4475	12.2251	11.6353	10.9671	10.9582	753.121	858.248	-0.187543	0.118983	0.258177	Hem	3L	22284354	22288195	-	3777	-	-	-
FBgn0011774	287	337	208	249	282	233	296	411	6.13868	9.98533	5.04517	5.248	7.30902	5.6927	8.61855	9.67698	358.444	222.828	0.685021	9.31e-07	3.22e-05	Irbp	3R	11410047	11412440	+	2149	-	-	-
FBgn0011785	2406	1445	2037	2405	1920	2034	1548	1920	15.2667	12.7016	14.6575	15.0372	14.7628	14.7425	13.3712	13.4109	1841.66	2026.94	-0.137897	0.0162064	0.0724984	BRWD3	3R	24319000	24328619	+	7244	-	-	Bromodomain
FBgn0011787	779	562	687	771	595	712	493	689	48.5188	48.4896	48.5231	47.3183	44.9063	50.655	41.7994	47.2386	630.987	674.503	-0.0951203	0.180584	0.342739	mRpL12	3L	8956791	8957584	+	738	-	-	-
FBgn0011802	211	120	198	233	152	175	153	208	2.4473	1.92808	2.60429	2.66295	2.13632	2.31853	2.41572	2.65567	169.679	186.345	-0.13238	0.351083	0.529359	Gem3	3L	10459081	10463101	-	3963	-	-	DEAD
FBgn0011817	2204	1191	1973	2465	1958	1940	1414	1772	14.5871	10.9196	14.8082	16.0759	15.7032	14.6665	12.7396	12.91	1701.39	1957.4	-0.201857	0.0763513	0.19257	nmo	3L	7979046	8054147	+	6945	-	-	Pkinase
FBgn0011818	1358	813	1192	1423	1238	1212	891	1160	19.3673	16.062	19.2781	19.9975	21.3947	19.7443	17.298	18.2109	1102.14	1184.03	-0.102562	0.286575	0.463474	oaf	2L	2492955	2498846	+	3223	-	-	-
FBgn0011824	309	252	229	309	282	279	271	360	14.8414	16.7671	12.473	14.6244	16.4128	15.307	17.7189	19.0338	313.654	256.753	0.289318	0.00818375	0.0460214	CG4038	2R	21095958	21097305	-	957	-	-	-
FBgn0011826	2462	1066	2079	2425	1980	1906	1434	1735	20.9956	12.5932	20.1055	20.3776	20.4608	18.5666	16.6471	16.2872	1666.92	2022.01	-0.278322	0.0508464	0.147106	Pp2B-14D	X	16554627	16560016	-	5390	-	-	Metallophos
FBgn0011828	3111	1187	2554	3119	2321	2252	1407	1885	24.0131	12.6922	22.3557	23.7227	21.709	19.8557	14.784	16.0164	1819.7	2510.31	-0.463934	0.00522868	0.0341075	Pxn	3L	2601455	2630064	-	5955	-	-	An_peroxidase
FBgn0011829	134	56	90	136	103	101	70	92	1.25394	0.725936	0.955065	1.25404	1.16795	1.0796	0.8917	0.947685	85.9423	104.574	-0.281466	0.17213	0.331697	Ret	2L	21182446	21198762	-	4912	-	-	Pkinase_Tyr
FBgn0011836	512	332	452	550	439	454	411	492	5.92502	5.32228	5.93168	6.27169	6.15604	6.0013	6.47458	6.26744	450.867	449.179	0.0064141	0.940793	0.966005	Taf2	3L	9884411	9888683	-	3972	-	-	-
FBgn0011837	633	553	582	676	648	528	707	618	5.80874	7.0298	6.05648	6.11261	7.2056	5.53454	8.83176	6.24269	688.056	551.958	0.316455	0.00849931	0.0472769	Tis11	X	12659415	12682554	+	5009	-	-	zf-CCCH
FBgn0012034	8715	4275	6822	8377	6705	6594	4487	5100	111.12	75.5092	98.6404	105.248	103.595	96.0378	77.8807	71.5813	5551.2	6944.72	-0.323132	0.0101365	0.0531602	AcCoAS	3L	21270722	21280243	-	3605	-	-	AMP-binding
FBgn0012036	7469	9555	6343	7225	8636	5796	9619	8626	165.852	293.92	159.725	158.088	232.375	147.013	290.763	210.85	9972.02	6118.39	0.704558	3.97e-09	2.41e-07	Aldh	2L	9387389	9391567	+	2070	-	-	Aldedh
FBgn0012037	330	487	184	341	202	149	448	351	6.94848	14.2051	4.39352	7.07508	5.154	3.58369	12.8411	8.13557	412.67	225.087	0.872882	0.0178299	0.0767604	Ance	2L	13905645	13909212	+	2183	-	-	Peptidase_M2
FBgn0012042	5	0	3	37	2	4	5	0	0.290919	0	0.197944	2.12132	0.14101	0.265847	0.396024	0	1.98833	10.6483	-2.442	0.0837874	0.20445	AttA	2R	14747362	14748215	+	790	-	-	-
FBgn0012051	2441	1710	2181	2277	1969	2184	1867	2257	32.6166	31.6524	33.048	29.9803	31.8811	33.3344	33.9598	33.1977	2106.99	2079.4	0.0195958	0.714597	0.827013	CalpA	2R	19425113	19430564	+	3440	-	-	Peptidase_C2
FBgn0012058	1168	712	985	1249	895	1030	732	962	14.4593	12.2102	13.828	15.2359	13.4259	14.565	12.3357	13.1095	888.886	1010.82	-0.184613	0.00280374	0.022108	Cdc27	3L	7245481	7249340	-	3713	-	-	TPR_1
FBgn0012344	3421	1218	3323	3533	3122	3432	1901	2366	65.465	32.2881	72.1117	66.6195	72.3946	75.0193	49.5209	49.8398	2296.97	3143.2	-0.452271	0.0359437	0.118747	Dh44	3R	9638182	9650706	+	2402	-	-	-
FBgn0013263	495	339	387	473	346	371	324	347	3.63812	3.45152	3.22553	3.42558	3.08152	3.11469	3.24165	2.80741	368.782	392.87	-0.0952551	0.352678	0.530852	Trl	3L	14747929	14761049	-	6254	-	-	BTB
FBgn0013269	451	401	411	464	451	375	425	481	15.9587	19.6564	16.4923	16.1786	19.3381	15.1573	20.4719	18.7357	476.087	388.328	0.291979	9.1e-05	0.00156021	Fkbp39	3R	15331584	15333133	-	1299	-	-	FKBP_C
FBgn0013272	9792	8597	8172	9946	8598	8179	8352	10059	91.5564	111.354	86.6493	91.6363	97.4164	87.3548	106.306	103.533	9644.48	8229.59	0.228589	9.93e-06	0.00024704	Gp150	2R	22317662	22329416	+	4916	-	-	-
FBgn0013275	5	379	13	6	22	10	82	420	0.0964845	10.1313	0.284479	0.114088	0.514431	0.220423	2.15403	8.92159	242.487	7.9872	4.9305	2.87e-09	1.83e-07	Hsp70Aa	3R	11954163	11956544	-	2382	-	-	HSP70
FBgn0013276	11	529	12	15	30	12	124	417	0.212892	14.1828	0.26337	0.286061	0.703565	0.265287	3.26691	8.88397	300.943	11.438	4.71771	2.39e-10	1.87e-08	Hsp70Ab	3R	11958535	11960909	+	2375	-	-	HSP70
FBgn0013277	19	595	19	18	17	23	46	46	0.375791	16.3023	0.426154	0.350806	0.407436	0.519625	1.23851	1.00151	206.395	18.215	3.50225	NA	1	Hsp70Ba	3R	12465453	12467776	-	2324	-	-	HSP70
FBgn0013278	74	1631	83	99	72	72	147	199	1.44927	44.2496	1.84337	1.91053	1.7087	1.61071	3.91907	4.29017	595.815	74.9491	2.99061	NA	1	Hsp70Bb	3R	12505793	12508139	+	2347	-	-	HSP70
FBgn0013279	25	520	32	29	17	38	43	84	0.481614	13.8772	0.699082	0.550502	0.396849	0.836203	1.12766	1.78133	192.145	28.7093	2.74266	0.00278993	0.0220416	Hsp70Bc	3R	12509076	12511461	+	2386	-	-	HSP70
FBgn0013303	3168	2129	2838	3255	2610	2930	2229	2904	161.978	150.794	164.551	163.992	161.706	171.122	155.142	163.445	2658.94	2787.68	-0.0670211	0.118989	0.258177	Nca	3L	19991887	19997568	+	899	-	-	-
FBgn0013305	8192	6450	7310	7552	7267	6737	7216	8043	145.385	158.573	147.118	132.067	156.279	136.573	174.331	157.128	7845.14	6811.33	0.203771	0.00048811	0.00607321	Nmda1	2R	12877094	12880230	-	2590	-	-	-
FBgn0013307	446	284	475	434	261	499	218	222	16.3611	14.4323	19.7602	15.6881	11.6021	20.9097	10.8864	8.96471	269.455	427.03	-0.665667	0.000223586	0.00326043	Odc1	2R	8004824	8006672	+	1253	-	-	-
FBgn0013308	33	62	29	30	44	28	33	42	1.19626	3.11345	1.19214	1.0716	1.93277	1.15941	1.62845	1.67596	49.6246	27.4514	0.849479	0.00621236	0.0384536	Odc2	2R	8007246	8009062	+	1268	-	-	-
FBgn0013323	76	32	83	102	35	85	31	59	3.09695	1.80638	3.83546	4.09564	1.72825	3.95647	1.71962	2.64653	41.7674	79.2156	-0.913801	0.000130429	0.00210691	Ptth	2L	575711	576896	-	1128	-	-	-
FBgn0013325	10655	8755	9919	10591	8365	9748	9035	10046	481.573	548.156	508.388	471.68	458.133	503.261	555.887	499.812	9828.01	9365.27	0.0694742	0.340254	0.518604	RpL11	2R	19442342	19443825	+	1017	-	-	-
FBgn0013334	35095	13253	29717	36642	28090	27083	17616	22316	252.015	131.836	241.995	259.276	244.428	222.151	172.202	176.402	21745.3	29262.1	-0.428309	0.0122909	0.0607039	Sap47	3R	15935100	15962124	+	6401	-	-	-
FBgn0013342	35866	19536	33936	37012	29836	31836	24099	30107	404.86	305.49	434.412	411.686	408.112	410.496	370.314	374.106	27824.7	31707	-0.188387	0.0356209	0.117911	nSyb	3L	1630348	1637752	-	4072	-	-	-
FBgn0013343	3249	562	2206	3164	2412	1859	1116	1533	35.8648	8.59398	27.6149	34.4157	32.2636	23.4405	16.77	18.628	1488.13	2367.88	-0.669945	0.0526604	0.150661	Syx1A	3R	24101600	24105763	-	4164	-	-	SNARE
FBgn0013347	965	620	787	887	687	805	597	754	71.8905	63.9846	66.4872	65.1133	62.018	68.5029	60.5436	61.8331	718.223	786.508	-0.131403	0.03195	0.110202	TfIIA-S	3R	23890388	23891060	-	617	-	-	-
FBgn0013348	384	2380	506	708	424	407	1745	1361	9.38864	80.6098	14.0295	17.0571	12.5619	11.3667	58.0787	36.6298	1655.38	456.771	1.85742	7.22e-05	0.00129167	TpnC41C	2R	5065237	5070210	-	1880	-	-	-
FBgn0013432	633	462	566	615	570	611	511	573	38.8984	39.3287	39.4424	37.2396	42.4443	42.8882	42.7463	38.7603	572.39	555.525	0.0437111	0.578087	0.727472	bcn92	X	2148463	2149647	-	748	-	-	-
FBgn0013433	741	374	684	744	616	651	439	564	11.8677	8.29772	12.4229	11.7415	11.9549	11.9096	9.57109	9.94333	534.889	644.842	-0.268124	0.0238586	0.0922888	beat-Ia	2L	16049965	16081684	+	2870	-	-	-
FBgn0013435	251	185	212	270	200	214	206	177	9.22244	9.41636	8.83338	9.77547	8.9047	8.98162	10.3036	7.15897	209.798	215.832	-0.0458426	0.744428	0.846163	Cdc2rk	2R	10067217	10068702	-	1251	-	-	Pkinase
FBgn0013467	8658	3800	7282	9111	7081	6914	4576	6216	137.514	83.6092	131.16	142.593	136.283	125.438	98.9388	108.679	5798.35	7279.36	-0.328062	0.0222691	0.0883362	igl	2R	15155437	15190292	+	2894	-	-	-
FBgn0013469	117	143	84	80	125	51	160	150	1.12227	1.90015	0.913716	0.756143	1.45291	0.558794	2.08921	1.58383	157.794	75.2559	1.0643	3.19e-05	0.000658141	klu	3L	10981171	11009188	-	4792	-	-	zf-C2H2
FBgn0013531	110	72	94	108	79	64	60	81	4.87577	4.42102	4.72496	4.71711	4.24321	3.24041	3.62036	3.95222	78.9111	85.3333	-0.115852	0.563266	0.715837	MED20	2L	8071812	8072848	-	1037	-	-	-
FBgn0013548	235	180	230	239	188	228	153	216	4.07155	4.3202	4.51897	4.0803	3.947	4.51228	3.60855	4.11956	198.879	213.647	-0.100943	0.370092	0.549064	l(2)dtl	2R	23702477	23705403	+	2653	-	-	-
FBgn0013563	385	193	297	342	224	284	178	217	5.40355	3.75245	4.72709	4.72983	3.80963	4.55308	3.40085	3.35261	219.724	297.972	-0.441618	5.23e-05	0.000983803	Pex1	3L	14071892	14076123	+	3275	-	-	AAA
FBgn0013576	19193	10069	17036	19799	15887	15794	11921	14539	64.2028	46.6592	64.6246	65.2613	64.3977	60.3493	54.2842	53.5366	14095.4	16385.5	-0.217143	0.0261958	0.0985086	mtd	3R	5270116	5350443	-	13741	-	-	-
FBgn0013672	19938	19897	19223	23996	19805	20003	23715	23028	1357.71	1876.95	1484.45	1610.15	1634.25	1555.93	2198.36	1726.18	23522.7	19006.8	0.307491	0.00348598	0.0260214	mt:ATPase6	mitochondrion_genome	4062	4736	+	675	-	-	-
FBgn0013673	10	14	11	10	19	12	21	12	2.83736	5.50278	3.53937	2.79586	6.53258	3.88924	8.11117	3.74801	18.1415	9.91695	0.869106	0.0468075	0.139865	mt:ATPase8	mitochondrion_genome	3907	4068	+	162	-	-	-
FBgn0013674	177241	143716	160671	195421	148665	170064	158762	165216	5303.99	5957.76	5452.49	5762.5	5390.93	5813.26	6467.47	5442.46	167430	160762	0.0586283	0.415733	0.593356	mt:CoI	mitochondrion_genome	1474	3009	+	1536	-	-	-
FBgn0013675	35378	30265	32897	39770	29471	32013	35086	34791	2373.95	2813.32	2503.31	2629.64	2396.35	2453.77	3204.96	2569.87	35263.8	31977	0.141115	0.13749	0.284397	mt:CoII	mitochondrion_genome	3083	3767	+	685	-	-	-
FBgn0013676	90469	64971	75489	97849	72003	73726	75334	75698	5270.5	5243.38	4987.18	5617.08	5083	4906.16	5974.38	4854.47	78226.5	76842.4	0.0257274	0.747184	0.848197	mt:CoIII	mitochondrion_genome	4736	5524	+	789	-	-	-
FBgn0013678	53932	45198	48828	60687	51821	51811	53262	52996	2180.3	2531.21	2238.5	2417.5	2538.59	2392.54	2931.14	2358.4	55201.5	49177.5	0.166685	0.0311925	0.108565	mt:Cyt-b	mitochondrion_genome	10499	11635	+	1137	-	-	-
FBgn0013679	10447	11638	12319	13655	14852	15039	15541	16423	511.394	789.19	683.846	658.654	880.98	840.914	1035.6	884.956	15801.8	11859.1	0.414133	0.00710106	0.0422151	mt:ND1	mitochondrion_genome	11721	12659	-	939	-	-	-
FBgn0013680	152	171	163	178	230	216	267	190	6.82296	10.6332	8.29729	7.8732	12.5105	11.0752	16.3151	9.38833	234.422	163.499	0.519904	0.0286267	0.103502	mt:ND2	mitochondrion_genome	240	1263	+	1024	-	-	-
FBgn0013681	4399	3050	4317	4982	4551	3946	4652	4370	571.189	548.612	635.664	637.428	716.061	585.265	822.272	624.615	4498.64	4030.76	0.158405	0.213676	0.38335	mt:ND3	mitochondrion_genome	5608	5961	+	354	-	-	-
FBgn0013683	9	11	14	10	16	13	36	13	1.4216	2.40696	2.50775	1.55646	3.06248	2.34557	7.74085	2.2604	21.099	10.6805	0.981715	0.0860269	0.208052	mt:ND4L	mitochondrion_genome	9545	9835	-	291	-	-	-
FBgn0013684	9571	8265	9314	10963	11345	11601	11110	11380	256.222	306.508	282.758	289.195	368.028	354.751	404.877	335.356	11384.5	9518.89	0.258249	0.0398104	0.126555	mt:ND5	mitochondrion_genome	6409	8125	-	1717	-	-	-
FBgn0013685	6	4	10	16	32	9	56	6	0.525317	0.485143	0.992863	1.38036	3.39498	0.900081	6.67433	0.578264	27.3917	9.34639	1.5485	0.0810435	0.200295	mt:ND6	mitochondrion_genome	9971	10495	+	525	-	-	-
FBgn0013686	777119	1158203	795970	1006787	786761	849615	1213444	1087608	26979.2	55701.3	31337	34441.4	33098	33692.5	57347	41564.2	1.16476e+06	784631	0.569941	0.00148734	0.0138935	mt:lrRNA	mitochondrion_genome	12735	14058	-	1324	-	-	-
FBgn0013688	968	1666	915	1767	1480	1048	2176	1176	56.6086	134.965	60.6802	101.823	104.878	70.0063	173.227	75.7041	1800.49	1065.02	0.757108	0.00712059	0.0422832	mt:srRNA	mitochondrion_genome	14131	14916	-	786	-	-	-
FBgn0013694	3	7	4	5	8	8	9	6	2.12147	6.85731	3.20771	3.48408	6.85525	6.46212	8.66379	4.6706	8.2393	4.65333	0.828218	0.184284	0.347496	mt:tRNA:Gly-TCC	mitochondrion_genome	5543	5607	+	65	-	-	-
FBgn0013699	7	10	9	4	11	7	20	4	4.8751	9.64773	7.108	2.74503	9.28315	5.56868	18.9612	3.06655	12.6692	6.27813	1.00906	0.142556	0.291247	mt:tRNA:Leu-TAA	mitochondrion_genome	3012	3077	+	66	-	-	-
FBgn0013703	4	5	6	8	3	2	6	4	2.66465	4.61413	4.53263	5.25136	2.42169	1.52188	5.44103	2.93323	4.98325	4.51773	0.119821	0.868781	0.924429	mt:tRNA:Gln-TTG	mitochondrion_genome	97	165	-	69	-	-	-
FBgn0013710	13	8	4	3	7	5	8	12	9.05376	7.71818	3.15911	2.05877	5.90746	3.97763	7.58447	9.19966	9.40623	5.6448	0.732023	0.253253	0.427849	mt:tRNA:Tyr-GTA	mitochondrion_genome	1403	1468	-	66	-	-	-
FBgn0013717	574	227	454	551	407	488	292	347	8.82705	4.83581	7.91733	8.34943	7.58429	8.5722	6.11274	5.87406	341.899	471.603	-0.462816	0.00138885	0.0132155	not	3L	18618305	18622129	-	2989	-	-	UCH
FBgn0013718	4258	3701	3806	4294	3605	3788	3853	4266	34.9875	42.1275	35.4646	34.7673	35.8946	35.5538	43.0978	38.5863	4187	3690.63	0.181666	0.00653178	0.0397501	nuf	3L	14190870	14233250	+	5594	-	-	-
FBgn0013720	631	564	569	640	584	571	540	701	19.6239	24.2982	20.0672	19.6127	22.0082	20.2843	22.8612	23.9982	645.341	551.291	0.227699	0.000491666	0.00609279	pck	X	1470666	1472325	+	1478	-	-	-
FBgn0013725	827	339	728	865	594	690	341	526	20.6706	11.7378	20.6347	21.3042	17.9908	19.7	11.6025	14.4723	480.952	709.399	-0.559262	0.000292374	0.0040074	phyl	2R	14427336	14432337	-	1839	-	-	-
FBgn0013726	2355	1099	2068	2400	1746	1929	1255	1622	35.7609	23.1182	35.6112	35.9112	32.1276	33.4594	25.9424	27.1127	1536.4	1996.63	-0.377495	0.000297156	0.00405432	pnut	2R	8237271	8240297	+	3027	-	-	GTP_CDC
FBgn0013732	477	234	444	490	428	427	261	355	6.64608	4.5165	7.01535	6.72736	7.22617	6.79585	4.95036	5.44478	342.276	420.305	-0.294448	0.0620672	0.167543	sced	2R	6657326	6660624	+	3299	-	-	-
FBgn0013733	24443	17265	21689	25446	22005	19811	19845	21809	36.9411	36.1461	37.1719	37.8946	40.299	34.2004	40.8279	36.2825	21887.6	20840.3	0.0706858	0.251268	0.425694	shot	2R	13864237	13942110	-	30414	-	-	CH
FBgn0013746	1006	599	832	1023	770	845	610	839	14.294	11.7902	13.406	14.3229	13.2575	13.7145	11.7987	13.1227	757.591	845.045	-0.156219	0.023907	0.0923888	alien	2L	8993818	8997379	-	3235	-	-	-
FBgn0013749	1298	822	1122	1249	1101	1071	951	1123	64.1536	56.2805	62.8867	60.829	65.9403	60.4651	63.9848	61.0986	1077.89	1082.38	-0.00552386	0.933736	0.961502	Arf102F	4	1124167	1125325	+	930	-	-	Arf
FBgn0013750	2280	1613	2165	2310	1938	1987	1745	2048	47.7235	46.7704	51.3895	47.6443	49.155	47.5077	49.7213	47.1881	1984.62	1999.33	-0.0104401	0.827217	0.89774	Arf51F	2R	15322501	15325490	+	2196	-	-	Arf
FBgn0013751	149	84	137	137	109	120	108	121	3.25514	2.54216	3.39409	2.94921	2.88554	2.99457	3.21186	2.90987	113.885	124.175	-0.123597	0.390026	0.569788	Awh	3L	3846206	3861692	+	2104	-	-	Homeobox
FBgn0013753	848	428	804	905	715	779	510	595	31.3837	21.9427	33.7429	33.0033	32.065	32.9317	25.6938	24.2399	605.019	762.88	-0.333653	0.00776563	0.0445596	Bgb	3L	1639711	1640952	+	1242	-	-	-
FBgn0013756	1952	1067	1637	1877	1596	1531	1322	1559	11.5327	8.7328	10.9678	10.9274	11.4261	10.3322	10.6324	10.1391	1492.4	1595.57	-0.0961565	0.299704	0.477298	Mtor	2R	11852617	11861202	+	7780	-	-	-
FBgn0013759	11012	2844	8809	10719	8319	7659	4500	6089	59.5213	21.2949	53.9948	57.0903	54.4872	47.2876	33.1107	36.2291	5783.82	8684.15	-0.586297	0.0173584	0.0754539	CASK	3R	21783400	21822674	-	8504	-	-	Pkinase
FBgn0013762	518	329	419	522	378	422	337	423	14.8441	13.0605	13.6163	14.74	13.126	13.8136	13.1463	13.3435	395.986	428.592	-0.115253	0.124948	0.266943	Cdk5	2R	15569528	15571417	-	1604	-	-	Pkinase
FBgn0013763	4943	2964	4074	4249	3383	3856	2732	2380	125.459	104.215	117.26	106.267	104.047	111.794	94.3933	66.4956	3133.15	3910.85	-0.320137	0.0310967	0.108323	Idgf6	2R	16691022	16693751	+	1811	-	-	-
FBgn0013764	1099	745	897	1103	858	976	672	993	22.4914	21.121	20.8176	22.2432	21.2777	22.8159	18.7214	22.3704	878.832	930.175	-0.0807287	0.279036	0.455718	Chi	2R	24031538	24033943	-	2246	-	-	-
FBgn0013765	1871	1632	1652	2071	1659	1603	1621	1891	13.8801	16.7717	13.8978	15.1391	14.9136	13.5838	16.3701	15.4424	1843.86	1640.68	0.167217	0.00754778	0.0439115	cnn	2R	13439314	13450475	-	6196	-	-	-
FBgn0013767	911	414	946	857	661	898	595	733	64.028	40.308	75.3984	59.3518	56.295	72.0937	56.927	56.7101	644.395	830.234	-0.364205	0.0117139	0.0586079	Crz	3R	14314854	14315716	+	654	-	-	-
FBgn0013770	13573	8257	10880	13058	9259	11891	8477	9193	301.978	254.484	274.503	286.271	249.62	302.194	256.738	225.145	9546.86	11279.6	-0.240841	5.64e-05	0.0010467	Cp1	2R	13960675	13967981	+	2066	-	-	Peptidase_C1
FBgn0013771	899	609	669	891	688	673	656	680	21.0401	19.7444	17.7555	20.5479	19.5116	17.9917	20.8998	17.5187	714.955	711.832	0.00399028	0.966775	0.981546	Cyp6a9	2R	14879356	14881372	-	1964	-	-	p450
FBgn0013772	6594	571	4450	2701	920	2856	517	446	170.182	20.4146	130.24	68.6897	28.772	84.1962	18.1638	12.6708	667.925	3783.7	-2.50218	1.84e-14	3.02e-12	Cyp6a8	2R	14887171	14889010	-	1781	-	-	p450
FBgn0013773	186	75	135	160	107	168	93	69	3.94898	2.20583	3.25031	3.34729	2.75279	4.07427	2.68784	1.6126	93.9471	148.351	-0.662565	0.00198307	0.0171554	Cyp6a22	2R	14871366	14873705	+	2165	-	-	p450
FBgn0013799	1995	946	1717	1999	1599	1700	1075	1454	24.7974	16.2889	24.202	24.4837	24.084	24.1368	18.1895	19.8945	1359.74	1691.86	-0.31464	0.00932657	0.0503299	Deaf1	3L	19818174	19830686	+	3698	-	-	SAND
FBgn0013810	92	104	108	108	74	109	65	143	0.346566	0.542714	0.461361	0.400889	0.33779	0.469023	0.33332	0.592979	103.324	95.9489	0.110133	0.675828	0.801848	Dhc36C	2L	17501401	17525515	+	12202	-	-	Dynein_heavy
FBgn0013811	37	80	46	32	60	41	60	112	0.140671	0.42134	0.198326	0.119882	0.276421	0.178056	0.31053	0.468734	83.6899	36.0895	1.22031	2.5e-05	0.000538841	Dhc62B	3L	1759172	1771758	-	12090	-	-	Dynein_heavy
FBgn0013812	44	108	43	35	133	26	83	56	0.144359	0.490856	0.159985	0.113152	0.528762	0.0974392	0.370697	0.202248	104.567	33.8103	1.62678	9.53e-06	0.000239627	Dhc93AB	3R	21024580	21042499	-	14010	-	-	Dynein_heavy
FBgn0013813	886	959	958	896	824	1049	1036	1147	2.55828	3.83594	3.13688	2.54931	2.88309	3.45986	4.07214	3.64571	1077.08	873.215	0.30294	0.047149	0.14068	Dhc98D	3R	28486953	28519398	+	15919	-	-	Dynein_heavy
FBgn0013949	764	363	636	667	440	604	275	257	16.4484	10.8262	15.5277	14.1501	11.4789	14.8538	8.05961	6.09074	364.771	610.161	-0.743286	0.000297757	0.00405801	Elal	3R	24865350	24867651	+	2135	-	-	-
FBgn0013953	107	53	79	100	114	47	65	71	1.69187	1.16091	1.41655	1.55807	2.18427	0.84889	1.3991	1.2358	81.4724	75.1414	0.115568	0.718291	0.828793	Esp	3R	24841935	24850412	+	2907	-	-	Sulfate_transp
FBgn0013954	3059	2154	2702	2874	2558	2371	2210	2369	222.129	216.676	222.5	205.643	225.083	196.665	218.458	189.363	2520.39	2512.54	0.00399734	0.958303	0.976294	Fkbp12	2R	19290109	19290962	+	633	-	-	FKBP_C
FBgn0013972	4957	2206	4293	4780	3745	3978	2457	2945	96.7925	59.6716	95.0611	91.9713	88.6119	88.7272	65.3097	63.3014	3054.78	4110.1	-0.427979	0.000899071	0.00966798	Gycalpha99B	3R	29682503	29685758	+	2354	-	-	Guanylate_cyc
FBgn0013973	3821	2043	3521	3978	3284	3562	2360	2950	43.1956	31.9941	45.1385	44.3127	44.9865	45.9965	36.3181	36.7104	2858.54	3404.18	-0.251696	0.0162256	0.0725231	Gycbeta100B	3R	31134392	31178278	+	4066	-	-	Guanylate_cyc
FBgn0013981	13059	8930	12323	13387	10872	11990	9365	11531	754.095	714.344	806.96	761.73	760.752	790.869	736.163	732.974	10983.6	11615.6	-0.0804628	0.0287901	0.1037	His4r	3R	14625755	14626614	+	796	-	-	-
FBgn0013983	382	224	264	390	296	286	251	290	11.567	9.39605	9.06527	11.6365	10.8609	9.8922	10.3462	9.66631	286.488	299.945	-0.0681179	0.582374	0.730598	imd	2R	18409796	18413599	-	1518	-	-	Death
FBgn0013987	1971	1526	1614	1993	1674	1738	1416	1776	41.2181	44.2075	38.2758	41.0687	42.4203	41.5165	40.3102	40.8837	1728.76	1669.6	0.0495194	0.347787	0.526521	MAPk-Ak2	X	5759908	5764203	-	2198	-	-	Pkinase
FBgn0013995	7050	5498	6563	7775	6350	6420	5488	7206	36.1709	39.0764	38.1849	39.3072	39.4785	37.6248	38.3295	40.6976	6616.45	6352.17	0.0590975	0.131016	0.275265	Calx	3R	20978183	21015613	+	8959	-	-	Na_Ca_ex
FBgn0013997	2308	1145	1782	2295	1763	1735	1397	1630	20.6517	14.1927	18.082	20.235	19.1157	17.7333	17.0163	16.0551	1598.1	1846.61	-0.208508	0.0532006	0.151554	Nrx-IV	3L	12146519	12156990	+	5137	-	-	F5_F8_type_C
FBgn0014000	761	711	714	650	778	710	876	666	39.0397	50.5278	41.5373	32.8576	48.3635	41.6053	61.1752	37.6098	830.083	651.044	0.349947	0.0324493	0.111176	Hf	2L	19966727	19967685	-	896	-	-	-
FBgn0014002	6398	3548	4983	5538	4698	4561	3752	4544	126.325	97.0442	111.572	107.746	112.403	102.867	100.846	98.762	4462.96	4893.44	-0.132887	0.111176	0.2474	Pdi	3L	15137738	15142840	-	2328	-	-	-
FBgn0014006	1532	1236	1284	1587	1141	1393	1117	1378	13.6259	15.2288	12.9506	13.9087	12.2973	14.1523	13.5241	13.4915	1321.02	1323.34	-0.00341452	0.965137	0.980627	Ask1	3R	19879719	19886030	+	5168	-	-	Pkinase
FBgn0014007	1213	735	1092	1239	1019	1084	888	1018	10.7887	9.05594	11.0141	10.8587	10.9824	11.013	10.7515	9.96689	987.145	1057.81	-0.0991174	0.179759	0.341647	Ptp69D	3L	12734945	12741568	+	5168	-	-	Y_phosphatase
FBgn0014009	4352	2915	3918	4416	3561	3632	3350	3569	116.846	108.419	119.291	116.831	115.855	111.389	122.439	105.482	3628.17	3725.75	-0.0386622	0.517234	0.681564	Rab2	2R	6696739	6699469	+	1712	-	-	Ras
FBgn0014010	8882	6347	8952	9522	7707	8761	7191	8056	129.772	128.463	148.323	137.088	136.45	146.215	143.024	129.567	7925.01	8277.32	-0.0626731	0.314501	0.493007	Rab5	2L	2359142	2365273	-	3146	-	-	Ras
FBgn0014011	610	408	416	531	380	369	418	450	11.5433	10.6955	8.92718	9.90143	8.7137	7.97622	10.7678	9.37388	450.239	436.547	0.0422677	0.772305	0.864895	Rac2	3L	7432762	7435190	-	2429	-	-	Ras
FBgn0014018	1883	2397	1263	1938	1702	1680	2283	2232	24.7364	43.6207	18.8152	25.0865	27.0933	25.2095	40.8264	32.2764	2358.37	1538.95	0.615415	0.000423283	0.00543722	Rel	3R	9044183	9047977	-	3499	-	-	RHD
FBgn0014019	16258	5248	10981	15038	13293	9547	6596	12857	475.383	212.574	364.114	433.28	470.996	318.869	262.547	413.83	10019.2	11726.2	-0.226927	0.372061	0.550922	Rh5	2L	12008153	12009832	+	1572	-	-	7tm_1
FBgn0014020	5087	3838	4524	5135	4272	4398	3916	4353	98.0399	102.467	98.8742	97.5176	99.7676	96.82	102.739	92.3496	4441.1	4373.24	0.0215485	0.629885	0.768689	Rho1	2R	16102687	16107229	+	2385	-	-	Ras
FBgn0014022	261	186	227	250	210	243	163	229	8.30812	8.2019	8.19421	7.84158	8.10025	8.83563	7.06317	8.02422	212.428	224.541	-0.0776336	0.465749	0.638503	Rlb1	3R	9513327	9514827	+	1444	-	-	-
FBgn0014023	485	334	423	553	430	515	296	461	24.6333	23.4999	24.3635	27.6763	26.4647	29.8784	20.4655	25.7743	408.04	451.926	-0.145361	0.23655	0.408816	mRpL47	3R	9514822	9515908	-	905	-	-	-
FBgn0014024	1153	831	1087	1284	1015	1136	907	1113	15.9488	15.9235	17.0509	17.5011	17.013	17.9493	17.0787	16.9473	1042.85	1066.01	-0.030618	0.612916	0.755422	Rnp4F	X	5318928	5322696	-	3323	-	-	RRM_1
FBgn0014026	28036	26373	27774	29211	23339	28167	25872	29442	979.986	1277.03	1100.93	1006.12	988.56	1124.64	1231.07	1132.86	28531.3	25956.1	0.136452	0.145277	0.294652	RpL7A	X	6530897	6533348	-	1315	-	-	-
FBgn0014028	5589	6270	4829	5602	4526	4718	5619	5572	210.746	327.516	206.491	208.147	206.803	203.214	288.426	231.282	6021.63	4733.76	0.34697	0.0145583	0.0677643	SdhB	2R	6807626	6809172	+	1219	-	-	-
FBgn0014029	1128	684	926	1032	941	943	693	881	30.7161	25.8019	28.5948	27.691	31.0501	29.3317	25.6886	26.4082	861.894	920.315	-0.0939219	0.269964	0.446538	2021-09-02	3R	20586129	20588356	-	1688	-	-	GTP_CDC
FBgn0014031	1106	897	1070	1071	751	980	780	592	36.055	40.5081	39.5561	34.4034	29.6666	36.4927	34.6142	21.244	832.841	968.137	-0.218143	0.251329	0.425739	Spat	X	6528948	6530726	+	1410	-	-	Aminotran_5
FBgn0014032	344	192	292	330	264	259	186	267	13.8338	10.6961	13.3164	13.0767	12.8648	11.8974	10.1823	11.8195	244.07	279.219	-0.192085	0.0971662	0.225968	Sptr	X	8463296	8464438	-	1143	-	-	adh_short
FBgn0014033	206	151	208	164	115	179	126	131	4.30011	4.36645	4.92373	3.37332	2.90889	4.2681	3.58041	3.01015	143.095	174.048	-0.284816	0.149098	0.300174	Sr-CI	2L	4121702	4124153	+	2202	-	-	Somatomedin_B
FBgn0014037	4183	2638	3666	4312	3521	3816	2849	3339	29.0179	25.3508	28.8396	29.4753	29.5979	30.2382	26.9042	25.4976	3333.61	3650.99	-0.131075	0.032257	0.110795	Su(Tpl)	3L	19889120	19909410	-	6626	-	-	-
FBgn0014073	586	554	546	618	572	537	573	661	5.14431	6.73719	5.43553	5.34589	6.08475	5.38484	6.84753	6.38758	639.416	522.942	0.288987	3.24e-05	0.000668	Tie	3L	4510698	4532145	-	5236	-	-	Pkinase_Tyr
FBgn0014075	1789	1141	1576	1698	1412	1384	1313	1537	15.4687	13.6669	15.4532	14.4672	14.7944	13.6694	15.4546	14.6293	1458.6	1471.39	-0.0126471	0.849913	0.913447	Uggt	3L	18872747	18878245	+	5316	-	-	Glyco_transf_8
FBgn0014076	3	4	2	2	1	4	2	2	0.276344	0.510421	0.208919	0.181535	0.111621	0.42088	0.250789	0.202798	2.51549	2.54366	-0.0326651	0.972272	1	Vm32E	2L	11171167	11171665	-	499	-	-	-
FBgn0014092	289	168	234	272	222	212	186	221	12.4967	10.0634	11.4744	11.5896	11.6323	10.4713	10.9486	10.5195	215.036	229.325	-0.0936766	0.396343	0.575031	CG4278	2L	16327069	16328131	+	1063	-	-	-
FBgn0014127	256	138	182	194	211	205	153	207	4.04646	3.02172	3.26231	3.02161	4.04142	3.70133	3.29212	3.60172	190.215	191.233	-0.0052944	0.973065	0.985003	barr	2L	20058163	20061370	-	2908	-	-	-
FBgn0014133	9214	7545	8925	10050	8164	8530	8114	10133	47.8991	54.3347	52.6146	51.481	51.4279	50.652	57.42	57.9859	9165	8397.48	0.126273	0.0218952	0.0875308	bif	X	11678970	11694740	+	8842	-	-	-
FBgn0014135	504	479	369	278	608	365	473	472	5.08148	6.69013	4.21896	2.76189	7.42815	4.2036	6.49188	5.2385	552.289	347.542	0.668163	0.00117649	0.0117165	bnl	3R	19794073	19836817	-	4559	-	-	-
FBgn0014141	2346	2298	1504	2037	2044	1531	2127	2037	11.4377	15.5203	8.31528	9.78594	12.0756	8.52617	14.1165	10.9322	2326.12	1681.92	0.467162	0.00179696	0.0159495	cher	3R	17091533	17125389	-	9428	-	-	CH
FBgn0014143	100	60	102	99	74	95	69	78	1.95847	1.62782	2.26535	1.91053	1.75616	2.12524	1.83956	1.68157	75.9527	90.8511	-0.256185	0.11538	0.252931	croc	3L	21474133	21476479	-	2347	-	-	Fork_head
FBgn0014163	7163	4158	6354	7722	6538	6050	4690	6094	79.0134	63.5375	79.4826	83.9339	87.3912	76.2308	70.4252	73.9969	5767.94	6223.16	-0.109455	0.275323	0.45208	fax	3L	16402796	16411828	-	4167	-	-	-
FBgn0014179	6	6	18	11	13	14	3	11	0.126917	0.175817	0.431779	0.229279	0.333219	0.338273	0.0863854	0.256134	8.67225	11.4697	-0.383297	0.544427	0.702566	gcm	2L	9579498	9581745	-	2173	-	-	GCM
FBgn0014184	21237	20990	18001	23288	19932	17798	20816	22633	399.249	546.641	383.766	431.404	454.065	382.2	532.718	468.379	22938.2	18295.3	0.326174	4.28e-05	0.000842456	Oda	2R	12166295	12174264	-	2445	-	-	-
FBgn0014189	1750	1533	1621	1714	1655	1628	1615	1879	32.6988	39.6804	34.3476	31.5578	37.4722	34.747	41.0787	38.6479	1808.67	1537.41	0.234544	2.12e-05	0.000464696	Hel25E	2L	5539326	5542314	-	2460	-	-	DEAD
FBgn0014269	693	447	613	731	565	589	457	593	19.9461	17.8226	20.008	20.7321	19.7056	19.3646	17.9057	18.7882	555.516	599.142	-0.1081	0.111332	0.247666	prod	2R	18969404	18971133	-	1597	-	-	-
FBgn0014340	367	218	289	375	293	280	249	354	5.59696	4.60556	4.99808	5.63533	5.41466	4.87768	5.16934	5.94285	298.504	298.16	0.00319398	0.97827	0.988049	mof	X	5873840	5876853	-	3014	-	-	MOZ_SAS
FBgn0014342	102	49	87	94	76	107	74	93	1.81021	1.20466	1.75093	1.64384	1.63441	2.16911	1.78777	1.81684	78.2155	89.5091	-0.188733	0.35164	0.529809	mia	3R	5548115	5551168	-	2590	-	-	-
FBgn0014343	369	201	359	382	297	286	205	246	4.35796	3.28846	4.80806	4.44551	4.2504	3.85826	3.29579	3.19814	255.962	318.654	-0.315631	0.021323	0.0861681	mirr	3L	12693639	12710249	+	3892	-	-	Coprinus_mating
FBgn0014366	516	351	460	522	395	483	383	479	12.7585	12.0225	12.8981	12.7181	11.8349	13.6416	12.8913	13.0374	433.757	453.188	-0.0616517	0.41658	0.593947	noi	3R	5589601	5591459	-	1859	-	-	-
FBgn0014368	36	14	16	36	22	17	5	26	2.91329	1.56945	1.46832	2.87068	2.15735	1.57144	0.550809	2.31611	17.5525	23.4887	-0.415274	0.431414	0.60728	nol	3L	11130835	11131402	+	568	-	-	-
FBgn0014380	328	399	320	359	292	321	344	368	10.6775	17.9931	11.8131	11.5157	11.5185	11.9363	15.2441	13.1871	383.436	304.025	0.333114	0.0321941	0.110726	RhoL	3R	9497101	9502581	-	1412	-	-	Ras
FBgn0014388	1917	1104	1619	2064	1509	1643	1224	1508	16.2036	12.927	15.5187	17.191	15.456	15.8634	14.0838	14.0313	1439.9	1650.89	-0.197024	0.00543586	0.0351515	sty	3L	3401153	3424935	-	5438	-	-	-
FBgn0014391	3658	2829	2616	3568	2775	2776	2706	3288	373.646	400.303	303.022	359.123	343.476	323.896	376.265	369.704	3141.84	2867.55	0.131251	0.129243	0.272845	sun	X	15847859	15849258	-	450	-	-	-
FBgn0014395	20	19	14	13	11	23	17	50	0.676955	0.890887	0.537374	0.433585	0.451169	0.889255	0.7833	1.86297	25.3833	16.1476	0.662008	0.219557	0.389243	tilB	X	22449737	22451463	+	1358	-	-	-
FBgn0014396	38254	37715	38133	41105	32122	41683	35868	43851	284.477	388.53	321.581	301.208	289.461	354.078	363.101	358.968	40556.8	36538.6	0.150526	0.168217	0.326086	tim	2L	3493986	3508119	-	6181	-	-	-
FBgn0014411	1618	993	1446	1624	1284	1276	995	1268	29.2457	24.864	29.6395	28.9248	28.1232	26.3453	24.4825	25.2294	1223.97	1360.51	-0.152328	0.0314384	0.109081	Vps26	X	1873853	1876474	+	2543	-	-	-
FBgn0014417	255	128	160	181	132	158	141	137	4.03898	2.80855	2.8739	2.82496	2.53351	2.85863	3.04019	2.38868	146.49	171.319	-0.22985	0.203963	0.371349	CG13397	2L	8408888	8411868	-	2902	-	-	-
FBgn0014427	1023	1097	747	870	935	884	872	940	39.9851	59.3975	33.1102	33.5076	44.2844	39.4678	46.3968	40.4441	1050.06	805.062	0.382455	0.00738648	0.0432928	CG11899	3R	29200454	29201770	+	1176	-	-	Aminotran_5
FBgn0014455	1310	1895	1126	1405	2099	1332	2201	2021	28.4164	56.9439	27.6985	30.0315	55.1732	33.0044	64.9932	48.2581	2238.12	1183.28	0.919121	2.16e-17	6.03e-15	Ahcy	X	15450261	15453167	+	2119	-	-	-
FBgn0014464	26	33	29	31	43	38	32	56	1.15692	2.03415	1.46334	1.35923	2.31854	1.93144	1.93833	2.74298	43.736	28.6164	0.623931	0.0274865	0.100954	Cp7Fa	X	8470888	8473087	+	1033	-	-	-
FBgn0014465	22	36	29	32	33	26	26	41	0.483151	1.09522	0.722233	0.692487	0.878195	0.652233	0.77729	0.991172	36.7044	25.0142	0.556593	0.0494865	0.144636	Cp7Fb	X	8473837	8476071	+	2093	-	-	-
FBgn0014466	5	13	15	7	11	19	16	24	0.203027	0.73125	0.690706	0.28008	0.541244	0.881263	0.884408	1.07275	17.1341	10.9027	0.667294	0.258653	0.433782	Cp7Fc	X	8477117	8478320	+	1132	-	-	-
FBgn0014469	2030	651	1590	1423	898	1345	741	565	49.1879	21.8516	43.6896	33.9757	26.3667	37.2266	24.4416	15.0701	779.963	1458.75	-0.903808	4.83e-06	0.000133199	Cyp4e2	2R	8444560	8447164	+	1897	-	-	p450
FBgn0014857	2666	2064	2393	2730	2115	2587	2167	2433	122.299	131.163	124.487	123.403	117.568	135.559	135.323	122.86	2380.45	2374.98	0.00297709	0.963612	0.979792	His3.3A	2L	5055058	5056149	+	1002	-	-	Histone
FBgn0014859	266	179	195	349	243	267	327	209	1.58707	1.47947	1.31937	2.05182	1.75686	1.81967	2.65589	1.37267	262.303	244.722	0.0984325	0.700329	0.817505	Hr38	2L	20683462	20714588	-	7704	-	-	zf-C4
FBgn0014861	21	31	20	22	19	15	18	25	0.333081	0.681133	0.359733	0.343839	0.365176	0.271764	0.388645	0.436492	25.4176	17.7707	0.508405	0.152772	0.305016	Mcm2	3R	8264970	8267924	+	2898	-	-	MCM
FBgn0014863	4140	10351	3836	4443	4611	3483	8114	6500	60.6811	210.172	63.7604	64.1699	81.8965	58.3144	161.897	104.875	8213.39	3629.12	1.17827	7.4e-06	0.000192711	Mlp84B	3R	7112850	7117732	-	3136	-	-	LIM
FBgn0014865	310	11	318	1214	6	193	42	3	53.1687	2.61353	61.8502	205.17	1.24699	37.8112	9.80604	0.566397	17.8767	449.653	-4.66085	1.38e-08	7.53e-07	Mtk	2R	15408846	15409113	+	268	-	-	-
FBgn0014868	959	578	756	878	791	759	587	753	29.1346	24.3253	26.0454	26.2837	29.1195	26.3391	24.2761	25.182	729.668	764.413	-0.0666602	0.446405	0.621128	Ost48	X	9156929	9158515	-	1513	-	-	-
FBgn0014869	6173	4439	5086	6325	4546	4634	4146	4479	249.774	248.814	233.371	252.181	222.894	214.179	228.365	199.497	4789.3	5055.15	-0.0783769	0.369492	0.54839	Pglym78	3R	29148248	29149901	+	1136	-	-	-
FBgn0014870	5275	2188	4935	5765	4482	4781	2878	3852	42.6128	24.4852	45.2089	45.89	43.8739	44.1169	31.6488	34.2538	3580.33	4742.12	-0.405238	0.0121975	0.060388	Psi	2R	16861321	16867714	-	5690	-	-	KH_1
FBgn0014877	523	360	472	557	405	452	323	542	22.5726	21.5239	23.1015	23.6884	21.1813	22.2837	18.9772	25.7504	436.398	457.429	-0.0655526	0.551852	0.708133	Roe1	2R	13554077	13555606	+	1065	-	-	-
FBgn0014879	614	403	603	622	507	533	473	575	24.1426	21.9513	26.8876	24.0994	24.1568	23.9393	25.3178	24.8879	527.669	542.763	-0.0390197	0.633054	0.771042	Set	3R	15263552	15265253	+	1169	-	-	-
FBgn0014906	2150	1251	1687	2067	1963	1731	1403	1710	34.5906	27.8815	30.7789	32.7689	38.2698	31.8116	30.7274	30.2845	1702.67	1739.98	-0.0310973	0.77378	0.865599	Hydr2	2L	3163645	3169462	+	2857	-	-	Abhydrolase_1
FBgn0014930	1048	1273	1143	1162	1166	1105	1133	1331	39.8112	66.9903	49.239	43.4962	53.6735	47.9485	58.59	55.658	1332.14	1023.55	0.380119	0.000307898	0.00417769	CG2846	3R	7912017	7913290	-	1210	-	-	-
FBgn0014931	17	26	10	16	17	9	10	17	0.390119	0.826535	0.260236	0.361801	0.472731	0.235917	0.312391	0.42944	19.1603	11.716	0.697019	0.134702	0.28047	CG2678	3R	7913851	7916550	+	2003	-	-	zf-AD
FBgn0015000	481	472	380	492	395	448	405	491	12.3931	16.8467	11.1029	12.4911	12.3324	13.185	14.2049	13.9258	479.163	411.124	0.219289	0.0686685	0.178768	betaggt-I	2L	4945579	4948324	+	1784	-	-	-
FBgn0015010	20	4630	45	1148	11	20	3398	1724	0.522332	167.509	1.33275	29.5434	0.348118	0.596645	120.806	49.5632	2789.84	263.91	3.4019	0.0361706	0.119272	Ag5r	X	14784664	14786551	-	1760	-	-	SCP
FBgn0015011	366	251	266	316	238	261	232	282	8.54407	8.11702	7.04181	7.26896	6.73252	6.95974	7.37261	7.24666	271.936	275.127	-0.0199014	0.865321	0.922343	AhcyL2	3R	16978439	16982158	-	1969	-	-	-
FBgn0015019	1006	1339	838	931	963	891	1207	1805	21.3584	39.3814	20.176	19.477	24.7751	21.6082	34.8842	42.1846	1432.94	838.301	0.773531	2.87e-06	8.53e-05	CCT3	3R	16647605	16649978	+	2165	-	-	-
FBgn0015024	8705	5418	7957	9224	7384	8005	6482	7523	118.767	102.402	123.111	124.008	122.078	124.755	120.389	112.986	7229.15	7746.83	-0.0996533	0.12015	0.259945	CkIalpha	X	12653626	12657834	+	3369	-	-	Pkinase
FBgn0015025	237	151	173	204	186	195	154	190	6.87303	6.0662	5.68939	5.82951	6.53627	6.45957	6.07954	6.06539	183.831	184.604	-0.00623603	0.958222	0.976294	CkIIalpha-i1	3L	15816979	15818621	+	1585	-	-	-
FBgn0015031	5344	4383	4668	5467	4376	4178	4579	4574	470.571	534.65	466.132	474.362	466.932	420.239	548.882	443.364	4877.72	4480.12	0.12223	0.161743	0.317266	cype	2L	5327227	5327969	+	522	-	-	-
FBgn0015032	183	225	129	137	197	122	190	225	4.41324	7.51672	3.52789	3.25558	5.75691	3.36074	6.23749	5.97302	227.642	130.037	0.804634	6.44e-07	2.27e-05	Cyp4c3	3R	30894038	30900688	+	1906	-	-	p450
FBgn0015033	143	102	101	104	119	93	104	76	4.17866	4.12896	3.34689	2.99458	4.21371	3.10422	4.13698	2.44467	110.023	100.439	0.126972	0.596461	0.741835	Cyp4d8	3L	7493557	7496179	-	1573	-	-	p450
FBgn0015034	166	215	116	141	97	134	134	179	4.306	7.7258	3.41227	3.60401	3.04898	3.97045	4.73173	5.11121	171.223	127.001	0.429072	0.135968	0.282197	Cyp4e1	2R	8447451	8449745	+	1772	-	-	p450
FBgn0015035	507	166	318	303	226	3195	207	162	12.911	5.85598	9.18329	7.6032	6.97393	92.9377	7.17583	4.54122	207.651	1037.41	-2.32077	NA	1	Cyp4e3	2L	9747839	9750071	-	1805	-	-	p450
FBgn0015036	202	138	147	169	133	161	154	158	5.09603	4.8228	4.2055	4.20116	4.06583	4.63955	5.28873	4.38776	158.528	154.917	0.0295029	0.838934	0.905762	Cyp4ae1	X	2179007	2180998	+	1822	-	-	p450
FBgn0015037	1478	1190	1057	1181	1471	1230	1304	1275	40.4385	45.1031	32.7955	31.8399	48.7697	38.441	48.5677	38.4004	1423.85	1129.96	0.333087	0.00529809	0.0344041	Cyp4p1	2R	9240041	9242139	+	1680	-	-	p450
FBgn0015038	144	434	94	111	547	155	676	544	3.77796	15.7734	2.79668	2.86959	17.39	4.64511	24.143	15.7108	599.54	115.687	2.37423	1.91e-25	1.3e-22	Cyp9b1	2R	7127838	7129808	-	1752	-	-	p450
FBgn0015039	1486	896	1048	1175	1103	1053	849	697	40.9744	34.2248	32.7698	31.9252	36.8541	33.1659	31.8677	21.1559	969.561	1084.66	-0.162517	0.376844	0.555795	Cyp9b2	2R	7130277	7132139	-	1667	-	-	p450
FBgn0015040	372	355	315	308	307	329	271	311	9.81013	12.9688	9.42024	8.00358	9.81042	9.91053	9.72861	9.02813	339.297	303.424	0.159835	0.290085	0.467511	Cyp9c1	2R	24631063	24632923	+	1743	-	-	p450
FBgn0015075	354	237	301	334	291	316	246	331	6.58773	6.10971	6.35211	6.12464	6.56209	6.7172	6.23185	6.78056	297.319	298.447	-0.00228055	0.979677	0.988532	Ddx1	3L	22263369	22266017	+	2470	-	-	DEAD
FBgn0015218	4454	3137	3963	4579	3777	3963	3360	4054	91.6014	89.3729	92.4262	92.7949	94.1274	93.099	94.0677	91.7785	3868.75	3874.77	-0.00199736	0.948154	0.969792	eIF4E1	3L	9399618	9402460	-	2235	-	-	-
FBgn0015221	10334	7463	8597	10608	8172	9032	7286	8427	288.231	288.353	271.918	291.546	276.196	287.757	276.637	258.732	8495.26	8800.59	-0.0513144	0.264949	0.440863	Fer2LCH	3R	30387804	30390584	+	1648	-	-	Ferritin
FBgn0015222	13864	11061	12158	14174	11431	12811	10952	12728	268.208	296.426	266.725	270.195	267.969	283.097	288.42	271.049	12514.7	12117.8	0.0463239	0.318682	0.497342	Fer1HCH	3R	30385573	30388178	-	2376	-	-	Ferritin
FBgn0015229	1734	993	1496	1817	1332	1645	1064	1309	38.8799	30.8435	38.0388	40.1451	36.1907	42.1318	32.4763	32.3088	1266.46	1529.48	-0.271567	8.54e-05	0.00148022	glec	3R	21850694	21856266	-	2050	-	-	-
FBgn0015239	1103	1078	1082	1287	1135	1074	1024	1242	20.9503	28.3643	23.3056	24.0876	26.1232	23.3017	26.4767	25.9681	1212.78	1039.4	0.222103	0.000843674	0.00921073	Hr78	3L	21494019	21497494	-	2420	-	-	Hormone_recep
FBgn0015240	988	695	863	949	829	854	794	947	16.0246	15.6154	15.873	15.1669	16.293	15.8218	17.5307	16.9077	881.209	835.247	0.0779638	0.19429	0.360514	Hr96	3R	25025235	25029351	+	2834	-	-	zf-C4
FBgn0015245	9772	5210	8831	9511	8545	8431	5687	8427	181.118	133.769	185.612	173.702	191.914	178.495	143.486	171.932	7451.38	8355.94	-0.165117	0.157743	0.311507	Hsp60A	X	11108482	11112308	+	2480	-	-	-
FBgn0015247	3063	2376	2861	3222	2449	2903	2193	3084	65.9754	70.8959	69.8831	68.3852	63.9206	71.4251	64.3018	73.1231	2722.75	2757.03	-0.0175516	0.779584	0.868929	Diap2	2R	15932170	15934825	-	2134	-	-	BIR
FBgn0015268	5632	5014	5216	6090	4879	5489	5124	5984	163.639	201.812	171.862	174.358	171.779	182.173	202.666	191.39	5691.51	5130.87	0.149481	0.0291597	0.104467	Nap1	2R	23905175	23907294	-	1582	-	-	-
FBgn0015269	4245	1764	3681	4535	3323	3564	2413	3036	19.3882	11.1608	19.0653	20.4097	18.391	18.5937	15.0026	15.2639	2821.39	3653.34	-0.372584	0.00874021	0.0481685	Nf1	3R	25983013	25995737	+	10064	-	-	-
FBgn0015271	61	34	59	74	54	57	36	60	1.66205	1.28331	1.823	1.98677	1.78289	1.77402	1.33526	1.79958	49.0274	57.2878	-0.216421	0.326935	0.505727	Orc5	2L	13829837	13831576	+	1687	-	-	-
FBgn0015277	1046	619	950	1025	850	929	744	978	15.1958	12.4573	15.6508	14.673	14.9634	15.4162	14.7135	15.64	856.7	903.582	-0.07498	0.373255	0.552059	Pi3K59F	2R	23560492	23564045	+	3164	-	-	PI3Ka
FBgn0015278	1499	1016	1306	1542	1215	1338	1080	1304	8.83471	8.29514	8.72877	8.95522	8.67728	9.00774	8.66491	8.46006	1246.29	1298.52	-0.0591309	0.177018	0.337744	Pi3K68D	3L	11774650	11790013	-	7799	-	-	PI3_PI4_kinase
FBgn0015279	1496	1140	1404	1434	1283	1211	1154	1463	14.2104	15.0009	15.1238	13.4222	14.7679	13.1397	14.9221	15.2976	1360.45	1267.64	0.102351	0.0909419	0.215862	Pi3K92E	3R	20628972	20634732	-	4839	-	-	PI3_PI4_kinase
FBgn0015282	1450	912	1212	1389	1260	1197	903	1265	41.0151	35.7364	38.8775	38.7151	43.1881	38.6758	34.7707	39.3887	1165.85	1197.83	-0.0380746	0.648423	0.781937	Rpt2	3R	23929873	23931558	-	1625	-	-	AAA
FBgn0015283	1450	943	1301	1455	1133	1312	950	1217	46.8703	42.2261	47.6899	46.3441	44.3789	48.4432	41.8026	43.3038	1144.35	1261.88	-0.139544	0.00290459	0.0227428	Rpn10	3L	21537000	21538582	+	1422	-	-	-
FBgn0015286	1348	903	1334	1460	1268	1281	1085	1259	22.5231	20.9009	25.2763	24.0377	25.6729	24.4488	24.6785	23.1563	1217.2	1241.4	-0.0276326	0.735902	0.840513	Rala	X	3704610	3719635	-	2751	-	-	Ras
FBgn0015288	9457	7498	8956	9847	7979	9339	7498	8702	395.176	434.032	424.395	405.455	404.019	445.765	426.512	400.277	8582.71	8613.38	-0.00518748	0.923403	0.955343	RpL22	X	762560	765130	-	1100	-	-	-
FBgn0015295	327	262	217	253	235	264	260	319	4.73257	5.25279	3.56146	3.60804	4.1213	4.36437	5.12238	5.08212	291.421	242.121	0.26634	0.0727983	0.186439	Shark	2R	16199426	16202884	-	3176	-	-	Pkinase_Tyr
FBgn0015296	656	530	599	689	511	566	491	570	18.8457	21.0923	19.5144	19.5043	17.7888	18.5735	19.2017	18.0256	570.705	573.176	-0.00866493	0.912868	0.948756	Shc	3L	9427010	9428671	+	1600	-	-	PID
FBgn0015298	440	362	364	418	423	381	352	445	30.972	35.2991	29.0561	28.9931	36.0806	30.6345	33.7294	34.4811	427.196	366.189	0.222521	0.00331666	0.0251678	Srp19	3L	7347310	7348034	-	653	-	-	SRP19
FBgn0015299	381	238	322	392	273	320	234	335	32.673	28.2736	31.3141	33.1247	28.369	31.3461	27.3168	31.6238	290.348	322.689	-0.150358	0.0972348	0.225999	Ssb-c31a	2L	8211347	8211938	+	536	-	-	-
FBgn0015316	67	50	64	79	54	58	60	94	2.40599	2.4873	2.60627	2.79543	2.3498	2.37912	2.93306	3.7158	68.9027	61.1092	0.17739	0.426209	0.602505	Try29F	2L	8998537	8999816	+	1280	-	-	Trypsin
FBgn0015320	947	663	828	898	749	844	681	987	19.3291	18.7462	19.1651	18.0609	18.5251	19.6776	18.9216	22.176	827.125	804.578	0.0418196	0.61084	0.753739	Ubc2	2L	10765010	10768006	-	2252	-	-	UQ_con
FBgn0015321	2000	1288	1809	1988	1608	1780	1383	1812	53.792	47.9891	55.1753	52.6872	52.4071	54.686	50.636	53.6476	1639.37	1732.76	-0.0782551	0.12227	0.262453	Ubc4	3L	9698336	9700481	+	1709	-	-	UQ_con
FBgn0015331	549	300	516	562	431	492	311	404	12.6491	9.57519	13.482	12.7592	12.0332	12.9485	9.75431	10.2464	389.036	484.682	-0.314961	0.00118278	0.0117362	abs	3R	4233047	4235041	+	1995	-	-	DEAD
FBgn0015336	4	72	6	11	7	5	46	32	0.0536194	1.33701	0.0912079	0.145297	0.113704	0.0765598	0.839401	0.47219	44.3913	5.89275	2.90728	0.000148525	0.00234079	CG15865	X	16660898	16664455	-	3429	-	-	-
FBgn0015338	820	537	665	764	623	682	531	707	33.4738	30.3672	30.7845	30.7317	30.8174	31.8013	29.5077	31.7699	646.248	669.093	-0.0491755	0.444983	0.619766	CG5861	2L	16305801	16307298	-	1126	-	-	-
FBgn0015351	122	243	150	142	151	145	186	259	4.76445	13.1462	6.64299	5.46441	7.14574	6.4683	9.88816	11.1342	227.895	128.747	0.824585	0.000290959	0.00400157	CG14906	3R	16649981	16651157	-	1177	-	-	-
FBgn0015359	269	189	278	276	200	264	205	242	9.62979	9.37272	11.2857	9.73588	8.67584	10.7954	9.99005	9.53641	226.112	249.41	-0.140159	0.200591	0.367381	CG2034	3L	2257456	2258922	+	1284	-	-	-
FBgn0015360	821	599	761	855	693	724	569	772	11.1649	11.2844	11.7359	11.4573	11.4199	11.2466	10.5335	11.5567	709.58	722.412	-0.0242558	0.687884	0.808505	oxt	3L	2258839	2262664	-	3380	-	-	-
FBgn0015371	9080	3999	8175	9531	7544	8104	4847	6849	66.7142	40.7027	68.1145	69.0038	67.1663	68.0144	48.4792	55.3943	6208.17	7970.4	-0.360337	0.0118827	0.0592351	chn	2R	15115236	15144783	+	6256	-	-	-
FBgn0015372	495	368	442	465	363	454	359	462	13.8063	14.2187	13.9802	12.7799	12.2686	14.4643	13.6306	14.1847	419.408	425.031	-0.0184739	0.833568	0.901916	RabX1	2R	23519839	23523613	-	1648	-	-	Ras
FBgn0015376	54	230	50	45	87	64	164	249	0.767034	4.52573	0.805397	0.629847	1.49747	1.03841	3.17113	3.89337	198.486	49.1479	2.01531	3.76e-08	1.8e-06	cutlet	2L	3707230	3711748	-	3236	-	-	AAA
FBgn0015379	502	373	504	533	390	439	319	526	22.5999	23.2623	25.7308	23.6446	21.2758	22.5755	19.5499	26.0672	431.395	452.429	-0.0665957	0.562522	0.715624	dod	X	21345358	21346858	+	1021	-	-	WW
FBgn0015380	1082	461	985	1101	820	823	584	711	16.0227	9.45688	16.5411	16.0656	14.7143	13.9212	11.7725	11.59	691.483	909.937	-0.395453	0.00565478	0.0362053	drl	2L	19190342	19208621	+	3104	-	-	Pkinase_Tyr
FBgn0015381	50	11	29	51	47	37	11	13	0.649777	0.198028	0.427377	0.65308	0.740132	0.549244	0.194597	0.18597	21.8599	37.7859	-0.787052	0.153824	0.306229	dsf	2L	5925937	5939261	+	3537	-	-	zf-C4
FBgn0015391	408	185	354	374	295	284	209	301	4.14816	2.60559	4.08148	3.74687	3.63441	3.29824	2.89262	3.36873	264.881	323.644	-0.286859	0.0498576	0.145237	glu	2L	16733617	16738388	-	4521	-	-	SMC_N
FBgn0015396	340	166	299	357	265	335	194	261	4.04875	2.73835	4.03769	4.18901	3.82389	4.55676	3.1448	3.42127	237.495	304.5	-0.355013	0.00568683	0.0363348	jumu	3R	10350182	10361612	+	3860	-	-	Fork_head
FBgn0015399	2123	742	1626	2221	1715	1592	981	1386	16.8597	8.1629	14.6434	17.3801	16.5037	14.4415	10.6052	12.1163	1285.45	1717.75	-0.417921	0.0416051	0.129969	kek1	2L	12817000	12822787	-	5788	-	-	I-set
FBgn0015400	2624	941	2247	2684	2207	2073	1288	1833	17.3819	8.63499	16.8793	17.5193	17.7154	15.6856	11.6144	13.366	1669.3	2194.02	-0.394009	0.0482629	0.142448	kek2	2L	11581937	11626883	+	6939	-	-	-
FBgn0015402	1298	794	1189	1341	1047	1090	778	1124	10.8144	9.16403	11.2338	11.0092	10.5704	10.3734	8.8238	10.3086	1004.94	1122.95	-0.158721	0.0429425	0.132614	ksr	3R	5478390	5483906	-	5517	-	-	Pkinase_Tyr
FBgn0015477	1803	1340	1612	1862	1614	1667	1451	1719	10.6647	10.9799	10.8128	10.8526	11.5684	11.2631	11.6834	11.1927	1654.34	1587.65	0.0597389	0.173888	0.333949	Rme-8	2R	9167763	9177261	-	7771	-	-	DnaJ
FBgn0015509	4283	2960	4060	4472	3507	3962	2978	3962	47.5414	45.5151	51.1057	48.9134	47.1712	50.2351	44.9985	48.411	3611.61	3838.67	-0.0870085	0.0422882	0.131332	Cul1	2R	7916856	7921579	+	4141	-	-	Cullin
FBgn0015513	2696	1790	2399	2724	1849	2318	1779	1951	16.6004	15.2683	16.7513	16.5275	13.796	16.3035	14.9116	13.224	2001.17	2315.44	-0.211714	0.000255948	0.00362068	mbc	3R	23781765	23801634	+	7465	-	-	Ded_cyto
FBgn0015519	1265	431	1129	1388	1015	1022	588	769	5.53455	2.61221	5.60151	5.98388	5.38115	5.10754	3.50202	3.7036	748.36	1094.43	-0.54782	0.00811177	0.0458263	nAChRalpha3	X	8276200	8367169	-	10506	-	-	Neur_chan_LBD
FBgn0015520	726	361	608	683	546	611	359	514	11.4755	7.90463	10.8983	10.6379	10.4579	11.0318	7.72465	8.94341	477.42	600.254	-0.328494	0.0040508	0.0286917	nonA-l	3R	16640205	16643112	+	2908	-	-	RRM_1
FBgn0015521	9607	8375	8027	9423	7774	7627	9572	10310	524.451	633.347	496.924	506.883	514.255	475.598	711.327	619.557	9780.42	7907.47	0.306559	0.00208347	0.0177492	RpS21	2L	2856070	2857029	+	842	-	-	Ribosomal_S21e
FBgn0015522	573	421	452	562	349	456	387	493	15.0848	15.3535	13.4941	14.5788	11.1334	13.7126	13.869	14.2869	447.132	465.359	-0.0591965	0.616545	0.757843	olf186-M	2R	17846699	17848444	+	1746	-	-	-
FBgn0015524	286	146	268	280	230	246	126	206	3.90322	2.76026	4.14774	3.76545	3.80366	3.83497	2.34087	3.09478	189.407	247.049	-0.380023	0.0214902	0.0864848	otp	2R	20883625	20903414	-	3368	-	-	Homeobox
FBgn0015527	479	439	413	487	503	455	486	501	9.30179	11.8096	9.09495	9.31884	11.8363	10.0928	12.8475	10.7096	523.632	419.416	0.318664	0.000236416	0.00339901	peng	X	21346503	21349843	-	2367	-	-	-
FBgn0015543	35	100	28	33	80	39	118	87	22.0381	87.226	19.9933	20.4749	61.0399	28.0505	101.144	60.3019	105.959	30.9815	1.77218	2.03e-10	1.61e-08	snoRNA:Me28S-A1322	2R	11893123	11893195	+	73	-	-	-
FBgn0015544	375	174	314	362	256	295	230	341	9.44491	6.07093	8.96841	8.98414	7.8131	8.48707	7.88577	9.45423	267.061	306.923	-0.197804	0.180334	0.342369	spag	2R	24159384	24161503	+	1825	-	-	-
FBgn0015546	528	269	372	512	427	421	228	387	5.47477	3.86388	4.37415	5.23122	5.36509	4.98635	3.21822	4.41721	350.37	416.896	-0.249653	0.153151	0.305531	spel1	2L	14362069	14366840	+	4433	-	-	-
FBgn0015550	5	2	6	5	10	5	7	6	0.1079	0.0597887	0.146832	0.106322	0.261497	0.123251	0.205635	0.14253	6.68278	4.83455	0.478461	0.470563	0.642306	tap	3L	17359682	17361811	+	2130	-	-	HLH
FBgn0015553	48	39	45	41	52	41	28	45	0.923151	1.03905	0.981439	0.776993	1.21186	0.900709	0.733059	0.952685	44.0944	40.1252	0.140877	0.57577	0.725553	tos	2L	18679631	18682075	-	2390	-	-	XPG_I
FBgn0015558	6890	2979	6323	7382	5733	6062	3891	5048	41.5836	24.9065	43.2758	43.9014	41.9277	41.7915	31.9678	33.5372	4723.62	6087.56	-0.365814	0.0116406	0.0584314	tty	X	21328613	21339676	-	7616	-	-	-
FBgn0015561	3	89	7	20	10	3	36	48	0.0815951	3.3533	0.215904	0.536012	0.329579	0.0932037	1.33289	1.43711	51.1092	7.33992	2.79152	0.000894957	0.00965062	unpg	2R	9195205	9199870	+	1690	-	-	Homeobox
FBgn0015568	601	264	367	435	627	291	262	259	13.0123	7.91813	9.01083	9.28048	16.4499	7.19683	7.72201	6.17283	380.703	383.067	-0.00911236	0.978484	0.988049	alpha-Est1	3R	7545733	7549124	-	2123	-	-	COesterase
FBgn0015569	555	171	394	397	216	373	154	158	10.8974	4.65118	8.7729	7.68104	5.13924	8.36577	4.11622	3.415	190.042	391.865	-1.04579	4.74e-09	2.82e-07	alpha-Est10	3R	7486583	7493845	-	2341	-	-	COesterase
FBgn0015570	276	79	188	174	64	168	64	70	5.92546	2.34952	4.57709	3.68098	1.66498	4.11994	1.87043	1.65431	75.649	183.658	-1.28439	9.05e-09	5.15e-07	alpha-Est2	3R	7541810	7545230	+	2141	-	-	COesterase
FBgn0015571	254	244	201	232	237	213	228	428	6.04305	8.04177	5.42297	5.43891	6.83263	5.78857	7.38426	11.2091	303.035	205.479	0.562408	0.00207681	0.017717	alpha-Est3	3R	7538972	7541631	-	1932	-	-	COesterase
FBgn0015572	34	33	28	31	18	30	20	32	0.893549	1.20141	0.834482	0.802792	0.57323	0.900596	0.715516	0.925752	27.9998	28.1269	-0.00983805	0.97568	0.986757	alpha-Est4	3R	7536687	7538615	-	1749	-	-	COesterase
FBgn0015575	3130	3163	2766	2529	2998	2394	3281	2977	71.3293	99.8532	71.4817	56.7903	82.7889	62.3185	101.784	74.6805	3394.6	2475.9	0.455018	0.000484605	0.00604797	alpha-Est7	3R	7519563	7523753	-	2017	-	-	COesterase
FBgn0015576	1531	1356	1511	1482	1329	1357	1237	1395	26.5959	32.6316	29.7662	25.3682	27.9757	26.927	29.2522	26.6759	1445.13	1347.43	0.100478	0.248748	0.422706	alpha-Est8	3R	7509343	7515670	-	2646	-	-	COesterase
FBgn0015577	1616	1057	1432	1712	1210	1427	1137	1090	21.4992	19.4803	21.6045	22.4433	19.5067	21.6857	20.5917	15.9629	1223.19	1412.49	-0.208892	0.0178339	0.0767604	alpha-Est9	3R	7493921	7505098	-	3455	-	-	COesterase
FBgn0015582	558	357	478	609	473	553	459	478	15.2579	13.5229	14.8221	16.4089	15.6726	17.2725	17.0854	14.3878	477.959	502.325	-0.0719835	0.489453	0.658514	dare	2R	11290994	11293174	-	1681	-	-	Pyr_redox_2
FBgn0015589	4567	1658	4144	4696	3769	3616	2444	3287	24.6794	12.4116	25.3947	25.0054	24.6801	22.3204	17.9786	19.5528	2974.8	3882.78	-0.384102	0.0408544	0.128497	Apc	3R	28832301	28844748	-	8506	-	-	Arm
FBgn0015591	1151	504	1012	1110	833	904	651	674	36.2618	21.996	36.1555	34.4587	31.8007	32.5321	27.9193	23.3743	718.583	953.239	-0.407606	0.00176279	0.0157046	AstA	3R	24760530	24765071	-	1459	-	-	-
FBgn0015600	7082	4018	6403	7230	6269	5885	4735	6236	28.8971	22.7116	29.6279	29.0695	30.9966	27.4292	26.3007	28.0098	5702.81	6072.64	-0.0904508	0.348838	0.527394	toc	2L	3068345	3144786	-	11265	-	-	-
FBgn0015602	779	480	730	788	648	758	535	675	18.6592	15.927	19.8288	18.5987	18.8082	20.7392	17.4445	17.7977	629.349	699.935	-0.151013	0.0573537	0.159081	BEAF-32	2R	14770469	14772630	+	1919	-	-	BESS
FBgn0015609	8233	4442	7458	8664	7045	6791	5470	6684	26.2873	19.6474	27.0041	27.2589	27.2575	24.768	23.7752	23.4925	6353.68	7105.65	-0.161264	0.10831	0.243178	CadN	2L	17647053	17778340	-	14396	-	-	Laminin_G_2
FBgn0015614	1744	1852	1659	1937	1557	1682	1642	1722	38.8954	57.2179	41.9582	42.5679	42.0782	42.8496	49.851	42.2756	1848.97	1606.03	0.20259	0.0752289	0.190914	CanB2	2R	7786010	7789053	+	2061	-	-	-
FBgn0015615	1221	634	1052	1274	1022	1018	800	1010	13.9611	10.0423	13.6408	14.354	14.1603	13.296	12.4521	12.7125	930.085	1040.95	-0.161699	0.141548	0.289815	SMC3	X	16588996	16593439	-	4020	-	-	SMC_N
FBgn0015618	130	96	95	120	91	121	95	120	3.9081	3.99791	3.23866	3.55471	3.31498	4.15505	3.88772	3.97108	108.718	106.459	0.0294878	0.852012	0.914667	Cdk8	3L	9837080	9838670	-	1529	-	-	Pkinase
FBgn0015621	115	93	111	119	94	100	87	133	4.24238	4.75263	4.64359	4.32574	4.202	4.21386	4.36898	5.40093	109.342	101.757	0.107449	0.484128	0.653927	Clp	2L	819964	821209	+	1246	-	-	zf-CCHC
FBgn0015622	11923	10839	12500	12177	11460	12048	11653	17097	196.08	246.931	233.119	197.328	228.375	226.325	260.876	309.509	13697.6	11171.6	0.294202	0.00800558	0.0454352	Cnx99A	3R	29315254	29319644	-	2795	-	-	-
FBgn0015623	3428	2371	2563	3266	2530	2724	2116	2665	47.1199	45.1475	39.9513	44.2365	42.1406	42.77	39.5939	40.3242	2620.46	2728.15	-0.058655	0.414188	0.592296	Cpr	2L	6338836	6346280	+	3344	-	-	NAD_binding_1
FBgn0015625	30	16	22	27	17	34	16	56	0.478306	0.353382	0.397765	0.42418	0.328436	0.619203	0.34726	0.982829	27.1839	25.9347	0.0793012	0.86932	0.924682	CycB3	3R	24867934	24870816	-	2883	-	-	Cyclin_C
FBgn0015663	355	278	334	357	301	286	290	354	7.08539	7.68634	7.55964	7.0211	7.27979	6.52034	7.87922	7.77757	330.521	304.224	0.11913	0.181194	0.343685	Ugt36A1	2L	3619097	3621573	+	2303	-	-	UDPGT
FBgn0015664	772	439	707	834	670	722	482	615	12.3556	9.73305	12.8317	13.1526	12.9938	13.1993	10.5013	10.8349	593.086	693.714	-0.224727	0.0291233	0.104467	Dref	2L	9964147	9967229	-	2872	-	-	zf-BED
FBgn0015721	274	121	247	259	214	203	162	200	4.99186	3.05377	5.10303	4.64958	4.72436	4.22452	4.01769	4.01095	186.904	224.295	-0.260911	0.103409	0.235845	ktub	2R	21101928	21123704	+	2523	-	-	Tub
FBgn0015737	2184	1190	1711	1984	1591	1675	1174	1578	42.5373	32.1073	37.7908	38.0768	37.5495	37.265	31.1268	33.8321	1488.9	1721.77	-0.209289	0.0107524	0.0553062	Hmu	3R	27288769	27291592	+	2360	-	-	Str_synth
FBgn0015754	7809	3928	6678	8216	6558	6559	4694	5883	103.771	72.3086	100.634	107.582	105.601	99.5601	84.9125	86.0563	5655.66	6671.58	-0.23822	0.0341203	0.114872	Lis-1	2R	16178826	16185103	+	3459	-	-	WD40
FBgn0015756	12615	10075	12191	12917	9950	11549	10452	11823	633.025	700.355	693.733	638.7	605.026	661.984	713.975	653.081	11472.6	11279.4	0.0244194	0.711186	0.824308	RpL9	2L	11002758	11004189	-	916	-	-	-
FBgn0015765	227	262	220	264	201	233	258	292	6.38562	10.2098	7.01809	7.31784	6.85158	7.4869	9.87977	9.04202	275.556	216.018	0.349846	0.0248815	0.0949016	p38a	3R	24150416	24152321	-	1634	-	-	Pkinase
FBgn0015766	19535	10563	12724	16536	16505	13049	11257	13443	309.418	231.771	228.547	258.086	316.785	236.09	242.719	234.387	13949.6	14037.7	-0.00909916	0.947467	0.969519	Msr-110	3L	5566919	5577348	-	2902	-	-	-
FBgn0015772	4134	2676	3571	4374	3532	3672	2901	3436	25.952	23.2715	25.4219	27.057	26.8681	26.3312	24.7912	23.7442	3386.07	3594.95	-0.0863234	0.132383	0.277238	Nak	2L	18957732	18968744	-	7322	-	-	Pkinase
FBgn0015773	89	85	55	68	80	47	63	65	1.22372	1.61902	0.85758	0.921305	1.33291	0.738176	1.17919	0.983811	80.1372	58.6081	0.444344	0.0858664	0.207828	NetA	X	14604012	14653928	-	3343	-	-	NTR
FBgn0015774	2783	806	2350	2835	2299	2114	1299	1753	15.6613	6.28331	14.9969	15.7206	15.6772	13.589	9.95113	10.8593	1637.28	2295.58	-0.487307	0.0437411	0.133947	NetB	X	14686038	14749376	-	8168	-	-	NTR
FBgn0015776	5243	6144	4634	5635	4057	4896	5670	5358	109.793	178.232	110.045	116.276	102.948	117.113	161.632	123.51	5825.82	4662.4	0.321229	0.0538323	0.152655	nrv1	2L	6778555	6786861	-	2195	-	-	-
FBgn0015777	3529	2037	2686	3588	2195	2644	1641	1972	45.4628	36.3526	39.2401	45.5469	34.2654	38.9077	28.7781	27.9651	2129.71	2828.62	-0.409923	0.000276368	0.00385191	nrv2	2L	6789770	6798862	-	3568	-	-	-
FBgn0015778	4252	2416	3730	4077	3610	3605	2910	3673	34.2224	26.9373	34.0444	32.334	35.208	33.143	31.883	32.5419	3387.68	3579.68	-0.0791528	0.355555	0.533749	rin	3R	13647004	13654527	+	5711	-	-	RRM_1
FBgn0015781	758	366	628	709	520	552	428	506	29.8302	19.9529	28.0263	27.4938	24.7974	24.8139	22.9287	21.9201	490.463	603.034	-0.297935	0.00292883	0.0228888	P5cr	3R	19028931	19030159	+	1168	-	-	F420_oxidored
FBgn0015789	2511	2023	2214	2484	2266	2324	2124	2664	49.4087	55.1432	49.403	48.1626	54.0298	52.235	56.8932	57.7027	2449.8	2180.93	0.168421	0.000188069	0.00283325	Rab10	X	20251338	20254691	+	2336	-	-	Ras
FBgn0015790	4223	3031	3633	4123	3463	3599	2960	3483	106.948	106.335	104.337	102.889	106.273	104.113	102.046	97.0983	3502.44	3558.03	-0.0232877	0.587032	0.734193	Rab11	3R	21111408	21116146	+	1815	-	-	Ras
FBgn0015791	3592	2255	3144	3474	2778	2974	2427	2808	88.9107	77.3221	88.2509	84.7323	83.3234	84.0867	81.7781	76.5103	2775.69	3011.08	-0.117653	0.0113085	0.0571614	Rab14	2L	14355145	14358764	+	1857	-	-	Ras
FBgn0015793	451	449	458	504	391	425	417	498	18.7605	25.8734	21.6049	20.6585	19.7088	20.1941	23.6131	22.8035	476.435	420.604	0.178788	0.0982821	0.22783	Rab19	3L	8297018	8298506	+	1105	-	-	Ras
FBgn0015794	1113	772	957	1042	816	890	819	910	61.4157	59.0121	59.8847	56.657	54.5622	56.0975	61.5202	55.2753	899.351	913.738	-0.0245301	0.717104	0.828265	Rab18	X	5670827	5671812	-	833	-	-	Ras
FBgn0015795	4767	3549	4166	4879	3842	4119	3853	4382	128.892	132.931	127.738	129.991	125.879	127.216	141.817	130.424	4231.02	4093.86	0.0469945	0.298387	0.476239	Rab7	3R	23993008	23995452	+	1700	-	-	Ras
FBgn0015797	1369	793	1138	1295	1029	1095	920	1142	33.189	26.632	31.2862	30.9359	30.229	30.3231	30.3619	30.4763	1045.85	1117.25	-0.0945861	0.159998	0.314847	Rab6	2L	12107221	12109116	-	1896	-	-	Ras
FBgn0015799	1371	1055	1328	1477	1236	1393	993	1253	17.4132	18.5623	19.1275	18.4851	19.0229	20.2098	17.1688	17.5185	1225.8	1276.06	-0.0573013	0.406733	0.585593	Rbf	X	797090	801479	-	3619	-	-	-
FBgn0015801	1627	1640	1306	1669	1539	1532	1458	1822	41.9907	58.6339	38.2233	42.4447	48.1306	45.1641	51.2239	51.7629	1750.76	1400.79	0.32123	0.000156083	0.00243211	Reg-5	2R	24788008	24793410	-	1781	-	-	-
FBgn0015803	1630	1277	1323	1598	1192	1370	1218	1331	8.70291	9.44511	8.01043	8.40727	7.71205	8.35538	8.85266	7.82276	1365.04	1350.66	0.0138667	0.867596	0.923727	RtGEF	2L	20350434	20365254	+	8609	-	-	RhoGEF
FBgn0015805	813	435	685	796	642	736	479	673	17.594	13.0408	16.8107	16.9742	16.8355	18.1937	14.1111	16.0323	597.457	692.551	-0.210871	0.0334786	0.113469	HDAC1	3L	4626734	4629467	+	2124	-	-	Hist_deacetyl
FBgn0015808	1428	643	1064	1348	847	1043	617	721	34.8584	21.7435	29.4537	32.4243	25.0541	29.0825	20.5028	19.374	764.893	1110.34	-0.538325	7.76e-07	2.72e-05	ScpX	2L	18831229	18833630	+	1883	-	-	Thiolase_N
FBgn0015818	274	189	277	300	246	300	188	256	7.66553	7.32475	8.78801	8.27017	8.33958	9.58699	7.15977	7.88382	236.454	264.196	-0.156122	0.181798	0.344405	Spx	X	6255822	6257596	+	1643	-	-	RRM_1
FBgn0015828	518	479	504	504	416	483	449	518	14.6794	18.8041	16.1968	14.0738	14.2853	15.6349	17.3211	16.159	506.04	460.547	0.13511	0.218904	0.388928	TfIIEalpha	3L	11682038	11683805	+	1622	-	-	TFIIE_alpha
FBgn0015829	499	370	419	536	371	472	281	485	20.4609	21.0167	19.4831	21.6566	18.4338	22.1073	15.6848	21.8913	404.674	439.775	-0.118746	0.348443	0.527095	TfIIEbeta	3L	4287038	4288349	+	1121	-	-	-
FBgn0015834	2461	1692	2190	2433	1951	2144	1755	2269	96.1091	91.5362	96.9876	93.626	92.3267	95.6416	93.2996	97.5422	2066.92	2109.18	-0.0280425	0.4765	0.64782	eIF3i	2L	4966367	4967775	-	1177	-	-	-
FBgn0015838	483	289	461	494	437	421	292	391	6.35773	5.26978	6.88138	6.40743	6.97034	6.33004	5.23224	5.66548	378.666	425.123	-0.165077	0.160975	0.316259	Vang	2R	9103238	9106796	+	3492	-	-	-
FBgn0015872	742	815	635	784	840	615	863	1044	13.6479	20.7664	13.2451	14.2096	18.7223	12.9213	21.6084	21.1382	963.127	632.72	0.604858	6.04e-17	1.49e-14	Drip	2R	11411203	11429645	-	2499	-	-	-
FBgn0015903	356	207	335	340	271	273	239	292	4.42739	3.56621	4.72456	4.16656	4.08398	3.87819	4.04618	3.99747	271.844	297.876	-0.130626	0.218589	0.388603	apt	2R	23564891	23599526	+	3696	-	-	-
FBgn0015904	213	254	238	255	157	222	216	208	3.32787	5.49743	4.2168	3.9258	2.97237	3.96195	4.59399	3.5773	229.448	212.782	0.106691	0.621156	0.761866	ara	3L	12580672	12596018	+	2942	-	-	Coprinus_mating
FBgn0015905	200	180	192	206	206	190	182	240	3.34901	4.17541	3.64592	3.39904	4.17995	3.63421	4.14866	4.42388	217.773	180.469	0.274333	0.008368	0.0467369	ast	2L	1077948	1080803	+	2745	-	-	-
FBgn0015919	427	358	364	430	279	319	289	353	4.54648	5.28044	4.39509	4.51146	3.59972	3.87978	4.18885	4.1374	348.122	350.679	-0.0130471	0.925971	0.957194	caup	3L	12609631	12621798	+	4317	-	-	Coprinus_mating
FBgn0015924	2911	1635	2347	2984	2302	2391	1790	2402	46.982	36.555	42.9558	47.4559	45.0207	44.0796	39.3271	42.6744	2183.34	2422.21	-0.149382	0.0649635	0.173006	crq	2L	448254	453024	-	2848	-	-	-
FBgn0015925	231	175	192	243	198	182	169	250	5.2747	5.53558	4.97171	5.46756	5.47858	4.74707	5.25318	6.28392	212.752	193.032	0.141404	0.222932	0.393004	csul	2R	16264652	16266959	+	2013	-	-	-
FBgn0015926	13	7	10	7	3	10	7	7	0.253952	0.189428	0.221527	0.134743	0.0710143	0.22314	0.186147	0.150526	6.58474	9.18997	-0.48933	0.384707	0.564412	dah	X	15328342	15331002	+	2353	-	-	ZZ
FBgn0015929	154	92	118	149	102	121	122	138	2.305	1.90755	2.00286	2.19754	1.84998	2.06873	2.48576	2.2737	122.582	123.404	-0.0110954	0.943468	0.967149	dpa	2R	7496702	7500145	-	3071	-	-	MCM
FBgn0015946	47	29	38	51	32	42	21	35	1.27155	1.08686	1.16584	1.35959	1.04907	1.29794	0.773401	1.04234	31.4653	40.5686	-0.36471	0.140122	0.28795	grim	3L	18302719	18304417	-	1699	-	-	-
FBgn0015949	4512	2721	4225	4715	3953	4309	2992	4079	45.2137	37.7719	48.0116	46.5569	48.0004	49.3226	40.8143	44.9945	3688.56	4065.28	-0.139788	0.0961603	0.224402	hrg	2R	19663919	19669832	-	4587	-	-	NTP_transf_2
FBgn0016013	315	375	231	300	352	229	310	321	10.1893	16.8037	8.47357	9.56221	13.7973	8.46135	13.6504	11.43	370.821	244.32	0.598554	6.06e-05	0.00110865	Faa	3L	4072032	4073954	-	1421	-	-	FAA_hydrolase
FBgn0016031	1993	1698	1484	1833	1952	1329	1956	2020	22.6418	26.7227	19.1186	20.5195	26.872	17.2464	30.2498	25.2616	2068.87	1507.98	0.455423	9.71e-06	0.000243193	lama	3L	5343619	5355923	-	4046	-	-	-
FBgn0016032	254	259	201	232	191	202	234	215	10.6331	15.0199	9.54206	9.5701	9.68897	9.65934	13.335	9.90765	246.753	202.772	0.279587	0.117857	0.256609	lbm	2R	7049238	7051964	+	1098	-	-	Tetraspannin
FBgn0016034	71	49	68	69	50	62	53	81	1.51651	1.44985	1.64708	1.45224	1.29412	1.51268	1.54104	1.90448	62.4246	61.8096	0.0200916	0.9217	0.954546	mael	3L	22721203	22726234	+	2152	-	-	-
FBgn0016038	943	674	878	966	798	892	720	849	31.4323	31.1218	33.1878	31.7281	32.2318	33.9625	32.6699	31.1514	821.91	842.177	-0.0343858	0.547735	0.704836	Vsp37A	X	621530	623051	+	1379	-	-	-
FBgn0016041	1467	934	1372	1580	1263	1348	978	1234	28.1549	24.8319	29.8605	29.8801	29.3727	29.5517	25.5513	26.0702	1187.84	1318.28	-0.149378	0.0298128	0.105708	Tom40	X	7736893	7739978	+	2395	-	-	-
FBgn0016047	271	37	76	192	253	152	148	151	2.37948	0.450043	0.756738	1.66118	2.69185	1.52449	1.76898	1.45947	156.293	155.104	0.0111746	0.983252	0.990816	nompA	2R	11310335	11318676	-	5235	-	-	PAN_1
FBgn0016053	18	11	16	15	11	14	12	8	0.682652	0.577908	0.688123	0.560557	0.505518	0.60649	0.619523	0.333981	11.5701	14.4153	-0.330764	0.423788	0.600256	pgc	2R	22330200	22332813	+	1212	-	-	-
FBgn0016054	5	54	10	5	8	4	12	27	0.106057	1.58673	0.240541	0.104506	0.205626	0.0969169	0.346498	0.630434	28.1246	5.56564	2.33933	0.00247911	0.0200894	phr6-4	2L	20643351	20645791	-	2167	-	-	-
FBgn0016059	2000	1249	1589	1954	1540	1556	1431	1643	20.1381	17.4217	18.1439	19.3872	18.79	17.8965	19.6145	18.2109	1583.98	1616.68	-0.0301526	0.640834	0.776824	Sema1b	2R	17672839	17683499	-	4565	-	-	Sema
FBgn0016061	2700	850	2231	2680	2191	2167	1215	1744	10.5865	4.61688	9.91995	10.3544	10.41	9.70552	6.4851	7.52735	1595.45	2228.77	-0.481962	0.0286123	0.103481	side	3R	27375088	27437482	-	11723	-	-	V-set
FBgn0016070	1852	1119	1629	1952	1600	1600	1336	1663	14.276	11.9491	14.2398	14.8268	14.9452	14.0881	14.0191	14.1111	1537.73	1604.97	-0.0611077	0.431091	0.607103	smg	3L	8990317	8997989	-	5963	-	-	SAM_1
FBgn0016075	1530	1147	1336	1453	1152	1206	1017	841	10.8145	11.231	10.7088	10.1201	9.867	9.73715	9.78557	6.5436	1140.67	1261.16	-0.145707	0.368562	0.54752	vkg	2L	5012144	5028191	-	6503	-	-	Collagen
FBgn0016076	8431	7195	7178	8516	7138	7807	7290	7593	81.7752	96.6747	78.9524	81.3917	83.895	86.496	96.2542	81.0702	7948.77	7298.49	0.122894	0.100972	0.231575	vri	2L	5288944	5311223	+	4739	-	-	bZIP_2
FBgn0016078	1039	860	834	1129	922	950	905	1009	21.8972	25.108	19.9324	23.446	23.5462	22.87	25.964	23.4083	1001.98	900.98	0.151751	0.0459782	0.138362	wun	2R	9400531	9413463	-	2181	-	-	-
FBgn0016080	170	125	167	187	125	159	144	283	2.73986	2.7908	3.05222	2.96977	2.44122	2.92716	3.15931	5.02078	179.269	156.238	0.201325	0.41663	0.593947	xmas-1	X	17151231	17154592	-	2852	-	-	-
FBgn0016081	8248	7664	8179	9086	8244	7561	8205	10122	32.1616	41.3985	36.1667	34.9111	38.9533	33.6773	43.5529	43.4471	9245.48	7564.07	0.289649	5.5e-07	1.98e-05	fry	3L	9631834	9679103	-	11788	-	-	-
FBgn0016119	4669	3932	3986	4922	3709	3585	3828	4197	304.846	355.639	295.13	316.665	293.448	267.371	340.234	301.648	4259.39	3906.5	0.12428	0.155655	0.308574	ATPsynCF6	3R	23355220	23356064	-	704	-	-	-
FBgn0016120	4438	3885	3789	4745	3511	3502	3675	3974	214.73	260.397	207.898	226.227	205.851	193.549	242.054	211.66	4095.93	3750.62	0.12658	0.182229	0.344891	ATPsynD	3R	19095000	19096271	+	950	-	-	-
FBgn0016122	2138	700	1793	1795	974	1662	617	669	30.7297	13.9376	29.2247	25.4224	16.9639	27.2867	12.0722	10.5848	802.723	1688.58	-1.07308	2.79e-12	3.18e-10	Acer	2L	8521933	8525740	+	3198	-	-	Peptidase_M2
FBgn0016123	1132	763	1018	1071	923	1039	846	871	21.5724	20.1426	21.9998	20.1114	21.3143	22.6171	21.9468	18.2716	923.266	975.553	-0.0800305	0.320405	0.49908	Alp4	3R	31048929	31052540	+	2412	-	-	-
FBgn0016126	11928	7383	11741	12862	9325	11951	7981	9403	162.115	139.004	180.959	172.253	153.575	185.536	147.66	140.678	9207.62	11108.8	-0.270676	5.22e-06	0.000142301	CaMKI	4	445504	453947	+	3382	-	-	Pkinase
FBgn0016131	255	202	255	297	134	235	143	179	4.76082	5.22435	5.39884	5.46386	3.03154	5.01162	3.63435	3.67874	179.642	238.097	-0.409178	0.0274643	0.100928	Cdk4	2R	16579470	16585448	+	2462	-	-	Pkinase
FBgn0016641	2442	1057	2065	2473	1907	2019	1195	1719	22.1438	13.2777	21.2347	22.097	20.9544	20.9128	14.7511	17.1588	1571.3	2052.28	-0.384768	0.00639542	0.0391807	PTP-ER	2R	21619321	21624446	-	5069	-	-	Y_phosphatase
FBgn0016650	553	358	440	543	483	456	383	502	7.88913	7.075	7.11829	7.63318	8.34965	7.43084	7.43793	7.88339	464.272	454.086	0.0331131	0.695428	0.814103	Lgr1	3R	17725777	17733207	+	3222	-	-	7tm_1
FBgn0016660	27	24	18	34	35	33	25	27	0.378142	0.465631	0.285879	0.469214	0.593986	0.527927	0.476629	0.416255	30.0323	25.5511	0.231828	0.467238	0.639688	H15	2L	5404280	5416593	+	3282	-	-	T-box
FBgn0016672	8540	7627	8523	8848	7424	7959	7465	8726	279.988	346.397	316.879	285.843	294.942	298.064	333.166	314.921	8472.34	7758.42	0.126934	0.0631145	0.16944	Ipp	3R	13958789	13960474	+	1402	-	-	-
FBgn0016675	10	44	14	20	19	20	47	48	0.605602	3.6913	0.961468	1.19349	1.39431	1.38352	3.87467	3.19988	43.2554	14.7411	1.55363	0.000675894	0.0076933	Lectin-galC1	2L	19417447	19418274	+	759	-	-	Lectin_C
FBgn0016684	24	63	19	25	24	17	59	50	0.414724	1.50809	0.372324	0.425686	0.502546	0.335557	1.38787	0.951093	54.2238	19.3016	1.4832	0.000320706	0.00431339	NaPi-T	2R	14842720	14845874	-	2660	-	-	MFS_1
FBgn0016685	1040	845	1042	1080	879	993	925	924	44.2628	49.8198	50.2913	45.293	45.3327	48.2752	53.5916	43.2895	971.986	952.188	0.0288599	0.751326	0.850485	Nlp	3R	30004785	30010352	+	1080	-	-	-
FBgn0016687	2688	2043	2391	2471	2236	2310	1977	2254	83.4264	87.8379	84.1537	75.5699	84.0937	81.8946	83.5277	77.0076	2307.61	2256.09	0.0321503	0.603684	0.747716	Nurf-38	2R	24558967	24561087	-	1481	-	-	Pyrophosphatase
FBgn0016691	6455	6321	5186	6710	4993	4981	5805	5894	369.957	501.857	337.06	378.948	346.764	326.092	452.905	371.852	6289.66	5307.44	0.244714	0.0567763	0.157921	ATPsynO	3R	15265591	15266690	+	802	-	-	-
FBgn0016693	1665	1160	1227	1582	1256	1239	1139	1517	26.4268	25.5052	22.0849	24.7422	24.1567	22.4632	24.6096	26.5046	1367.78	1299.11	0.0737798	0.344837	0.523138	Past1	3R	12697322	12704875	+	2896	-	-	-
FBgn0016694	25991	18775	25028	25697	20903	25142	19345	23502	98.425	98.4922	107.48	95.8884	95.9197	108.755	99.7242	97.9698	22305.4	23354.5	-0.0662487	0.203866	0.37133	Pdp1	3L	7811458	7867369	-	12138	-	-	bZIP_2
FBgn0016696	14155	13711	13981	15526	13018	14435	13378	15665	143.186	192.132	160.379	154.758	159.57	166.793	184.218	174.432	15127.6	13312.4	0.184387	0.0160328	0.0719311	Pitslre	3L	20771528	20776931	+	4544	-	-	Pkinase
FBgn0016697	994	677	805	992	732	813	635	897	48.3486	45.6169	44.403	47.5457	43.1445	45.1707	42.0456	48.0281	792.033	821.409	-0.0522059	0.453745	0.62804	Prosalpha5	2R	17412767	17413769	+	945	-	-	Proteasome
FBgn0016698	540	344	407	542	387	432	385	486	17.8185	15.7245	15.2297	17.623	15.4741	16.2829	17.2937	17.653	431.827	437.106	-0.0181839	0.846498	0.910969	Ptpa	2L	3377002	3378590	+	1393	-	-	PTPA
FBgn0016701	2061	1489	1858	2071	1795	1983	1554	2052	71.9866	72.0456	73.5933	71.278	75.9723	79.1162	73.888	78.8962	1855.22	1825.44	0.0247503	0.657662	0.788822	Rab4	2R	17573462	17574979	+	1316	-	-	Ras
FBgn0016715	410	318	413	425	201	428	267	287	21.3429	22.9316	24.3802	21.8001	12.6789	25.4496	18.9204	16.4458	293.721	384.747	-0.391009	0.0404756	0.127755	Reg-2	3L	605165	606569	-	883	-	-	-
FBgn0016726	13355	8598	11729	13185	9731	10382	10332	11005	1578.06	1407.4	1571.66	1535.19	1393.33	1401.3	1661.93	1431.45	10745.5	11095.7	-0.0463834	0.537316	0.697197	RpL29	2R	21293768	21294404	+	389	-	-	-
FBgn0016754	3082	1807	2775	3024	2459	2644	1979	2470	22.0421	17.9027	22.5063	21.311	21.3106	21.5999	19.2671	19.4457	2347.2	2634.35	-0.16588	0.00755737	0.0439273	sba	3R	23894174	23922973	-	6427	-	-	-
FBgn0016756	4549	4737	4181	4755	4582	4062	4609	5299	37.1	53.5182	38.6685	38.2129	45.2825	37.8414	51.1699	47.5727	5217.86	4010.21	0.379427	6.96e-10	4.95e-08	Usp47	3L	5752973	5761886	+	5636	-	-	UCH
FBgn0016762	248	187	234	243	207	194	174	222	9.26779	9.68067	9.91652	8.94813	9.37371	8.28123	8.85163	9.13235	213.509	209.908	0.0241026	0.823639	0.896414	angel	2R	23694003	23695232	+	1230	-	-	Exo_endo_phos
FBgn0016794	820	712	771	799	703	732	643	883	8.0779	9.71637	8.61307	7.75592	8.39184	8.23692	8.62274	9.57526	793.934	714.72	0.152444	0.0497915	0.145155	dos	3L	2589414	2595590	+	4666	-	-	-
FBgn0016797	2087	751	1604	1922	1550	1609	1044	1248	12.925	6.443	11.265	11.7291	11.6321	11.3824	8.80154	8.50801	1230.82	1645.34	-0.418451	0.0141956	0.0667583	fz2	3L	19140975	19235373	-	7422	-	-	Fz
FBgn0016917	5392	3074	4654	5557	4038	4675	3359	3720	47.5709	37.5695	46.5626	48.3096	43.1693	47.1132	40.3414	36.1277	3838.58	4628.44	-0.270123	2.38e-05	0.000512679	Stat92E	3R	20535323	20552311	-	5210	-	-	STAT_bind
FBgn0016919	54	43	66	49	67	46	44	60	0.888376	0.979966	1.23131	0.794329	1.33566	0.86443	0.985383	1.08657	57.4527	49.4764	0.222043	0.363993	0.542832	nompB	2L	21578292	21589423	-	2794	-	-	-
FBgn0016920	113	143	88	107	132	73	122	144	0.754294	1.32232	0.666138	0.703798	1.06771	0.556614	1.10859	1.05811	147.055	86.5162	0.759299	4.39e-06	0.000122221	nompC	2L	5346200	5365760	+	6886	-	-	Ion_trans
FBgn0016926	4869	4927	4285	5270	3393	4985	4065	4076	89.6294	125.641	89.4501	95.5923	75.6853	104.82	101.864	82.5943	4514.64	4440.99	0.0235356	0.883817	0.932118	Pino	2L	1114654	1128953	-	2497	-	-	-
FBgn0016930	3077	1475	2646	3201	2487	2583	1886	2349	28.5439	18.9547	27.8352	29.2599	27.9562	27.3703	23.8164	23.9869	2199.47	2624.32	-0.254467	0.0274713	0.100928	Dyrk2	2L	14184478	14234126	-	4955	-	-	Pkinase
FBgn0016970	120	67	112	147	73	113	78	122	6.72662	5.20271	7.11955	8.1196	4.95856	7.23541	5.95196	7.52802	90.8538	112.221	-0.300491	0.115087	0.252765	l(2)k10201	2R	9399080	9399899	+	820	-	-	-
FBgn0016977	13999	5568	11658	14530	11101	10609	7505	8744	27.9343	15.3915	26.3806	28.5699	26.8423	24.1816	20.3864	19.2069	8833.73	11558.5	-0.38782	0.0152358	0.0696143	spen	2L	159032	203397	+	23035	-	-	RRM_1
FBgn0016978	2402	1541	2245	2606	1940	2379	1560	2127	37.452	33.2847	39.6952	40.0385	36.6539	42.3707	33.1113	36.5069	1928.13	2204.45	-0.192066	0.00250421	0.0202395	snRNP-U1-70K	2L	6968711	6971737	-	2948	-	-	RRM_1
FBgn0016983	1291	796	1158	1199	1004	1064	893	1118	17.5254	14.9691	17.8267	16.0385	16.5156	16.4988	16.5023	16.7067	1026.61	1077.33	-0.0683462	0.298723	0.476414	smid	3L	7381614	7385637	+	3386	-	-	AAA
FBgn0016984	721	557	534	736	535	545	539	620	8.07134	8.63784	6.77908	8.11876	7.2574	6.96909	8.21389	7.64025	610.96	576.109	0.0822169	0.421161	0.598203	sktl	2R	20827282	20836028	-	4106	-	-	PIP5K
FBgn0017414	249	139	211	266	189	243	165	181	8.64452	6.68491	8.30698	9.09965	7.95097	9.63644	7.79785	6.91712	182.124	221.444	-0.281932	0.0166726	0.0736458	cag	2R	10893034	10894414	-	1324	-	-	CENP-B_N
FBgn0017418	3282	1654	2689	3467	2788	2731	2109	2539	31.3308	21.873	29.1101	32.6128	32.251	29.7799	27.4069	26.6809	2441.91	2771.87	-0.182672	0.123291	0.264091	ari-1	X	18130392	18137784	-	4815	-	-	IBR
FBgn0017424	29	42	11	8	1	10	13	4	0.558672	1.12085	0.240309	0.151863	0.023344	0.220053	0.34092	0.084825	17.5555	13.0933	0.415235	0.69027	0.810185	asRNA:CR11538	3L	12129103	12131488	-	2386	-	-	-
FBgn0017429	456	384	464	447	400	487	466	521	13.376	15.6038	15.4347	12.9202	14.218	16.3177	18.6078	16.823	479.21	426.304	0.169664	0.185267	0.348719	CG5989	3L	8602411	8604149	-	1567	-	-	-
FBgn0017430	286	142	310	288	241	282	164	245	10.714	7.36907	13.1694	10.6311	10.94	12.0671	8.36331	10.1031	211.477	267.866	-0.336662	0.0398622	0.126654	Nelf-E	3L	8599442	8600879	-	1227	-	-	RRM_1
FBgn0017456	14	29	8	20	18	19	36	145	1.01022	2.89886	0.654635	1.42207	1.57391	1.56608	3.53624	11.5176	58.2943	13.8909	2.07197	0.00216206	0.0182417	Ubc84D	3R	7518820	7519456	-	637	-	-	UQ_con
FBgn0017457	709	414	621	714	588	590	465	622	19.6914	15.9284	19.5588	19.5403	19.7891	18.7177	17.5806	19.0163	560.895	601.18	-0.0980634	0.256639	0.43164	U2af38	2L	292959	294681	-	1655	-	-	zf-CCCH
FBgn0017482	166	106	136	142	112	140	78	78	3.89496	3.44541	3.6187	3.28311	3.18442	3.75225	2.49138	2.01463	102.239	133.576	-0.389478	0.0587908	0.1617	T3dh	2R	22329726	22332072	-	1959	-	-	-
FBgn0017545	18492	14420	16134	18555	14945	16108	14810	17370	630.088	680.647	623.417	622.988	617.064	626.943	686.945	651.512	16666.5	15827.3	0.074383	0.0750391	0.19063	RpS3A	4	65225	67207	-	1349	-	-	-
FBgn0017550	2546	1727	2308	2477	2100	2285	1874	2239	40.3265	37.8934	41.456	38.6598	40.3059	41.3416	40.4065	39.0383	2144.05	2200.35	-0.0367287	0.411438	0.589626	Rga	3R	5607275	5613112	-	2902	-	-	-
FBgn0017551	230	139	203	182	176	192	118	198	6.81186	5.70285	6.81794	5.31142	6.31637	6.49543	4.7574	6.45518	168.979	185.016	-0.126503	0.421497	0.598491	Rca1	2L	6852315	6853866	+	1552	-	-	-
FBgn0017556	8	5	8	6	4	4	7	104	0.293239	0.253888	0.332538	0.216713	0.177668	0.167479	0.349285	4.19634	29.2509	5.9356	2.30607	NA	1	Prosalpha4T2	2R	24500780	24502277	-	1254	-	-	Proteasome
FBgn0017558	4036	2723	3431	4089	2700	3822	2538	3141	58.6333	54.7999	56.524	58.5345	47.5307	63.4239	50.192	50.2303	3006.51	3516.05	-0.226145	0.000283628	0.00392856	Pdk	2R	9426439	9434638	+	3164	-	-	HATPase_c
FBgn0017561	555	216	497	443	275	393	183	181	5.69181	3.06867	5.78007	4.47675	3.41749	4.60383	2.55481	2.04334	232.83	431.712	-0.892046	3.38e-06	9.79e-05	Ork1	X	10878054	10891250	-	4482	-	-	Ion_trans_2
FBgn0017566	9390	8161	8365	9522	7731	7935	7868	8567	163.862	197.286	165.538	163.736	163.481	158.172	186.908	164.569	8792.31	8040.1	0.128775	0.0768027	0.193391	ND-75	X	8248651	8251687	-	2634	-	-	-
FBgn0017567	3370	3350	2917	3577	2786	3051	3199	3269	189.137	260.453	185.653	197.818	189.471	195.595	244.405	201.96	3440.26	2948.61	0.222055	0.0450261	0.136634	ND-23	3R	15836048	15837117	-	819	-	-	-
FBgn0017572	2105	1441	1895	2111	1599	1881	1504	1743	42.9077	40.6899	43.8037	42.4007	39.4956	43.7966	41.7331	39.1098	1701.8	1827.35	-0.103395	0.0129087	0.06253	Mo25	3L	16613218	16615472	-	2255	-	-	-
FBgn0017577	22	26	32	33	22	21	12	11	0.412412	0.675183	0.680265	0.609571	0.499745	0.449673	0.306224	0.22699	19.6292	24.729	-0.341381	0.445074	0.619766	Mcm5	3R	10788524	10791150	+	2452	-	-	MCM
FBgn0017578	907	746	767	841	764	763	769	866	32.3433	36.8515	31.0164	29.5511	33.0131	31.0792	37.3295	33.9938	852.922	749.028	0.18589	0.00714532	0.0423525	Max	3L	19262232	19264184	-	1289	-	-	HLH
FBgn0017579	17297	13735	15682	17841	14346	15273	14634	15691	1284.43	1412.89	1320.56	1305.45	1290.88	1295.48	1479.28	1282.61	15855.9	15102.4	0.0700889	0.212721	0.382362	RpL14	3L	8601006	8602392	+	619	-	-	-
FBgn0017581	44082	42816	41555	45386	40847	41907	42804	47823	297.67	400.515	318.212	301.993	334.234	323.243	393.466	355.48	47332.5	39593.8	0.257534	0.000270935	0.0037934	Lk6	3R	11750931	11764457	-	6807	-	-	Pkinase
FBgn0017590	3317	1431	3077	3627	2743	2857	1897	2543	37.6275	22.4874	39.5828	40.5424	37.7053	37.0202	29.2939	31.755	2302.39	2939.16	-0.351939	0.017786	0.0766629	klg	3R	22899284	22961731	+	4052	-	-	I-set
FBgn0019624	7932	6628	6565	8411	5568	6052	6131	6627	458.035	530.198	429.903	478.592	389.612	399.194	481.945	421.249	6800.79	6587.11	0.0458118	0.681416	0.804832	COX5A	3R	11819359	11820299	+	796	-	-	-
FBgn0019637	446	449	443	467	423	446	435	491	8.7199	12.1608	9.82199	8.99695	10.0215	9.96049	11.5775	10.5673	488.406	413.176	0.240645	0.0143692	0.0671127	Atu	3R	5613358	5615939	+	2351	-	-	-
FBgn0019643	1649	1184	1271	1578	1122	1065	1069	1109	40.1678	39.9529	35.1093	37.8762	33.1183	29.633	35.4474	29.7368	1222.68	1262.75	-0.0476459	0.71576	0.827425	AANAT1	2R	24139563	24157762	+	1887	-	-	Acetyltransf_1
FBgn0019644	8111	7314	6961	8686	6361	6624	6833	7466	406.126	507.319	395.255	428.557	385.948	378.858	465.744	411.51	7617.33	6921.53	0.137947	0.151615	0.303331	ATPsynB	3L	9729999	9731224	+	918	-	-	-
FBgn0019650	3581	2023	3365	3960	3060	3192	2147	2817	41.9795	32.8525	44.7339	45.7435	43.4681	42.7429	34.2621	36.3517	2700.1	3219.51	-0.253496	0.00872228	0.0481468	toy	4	989725	1007922	+	3921	-	-	PAX
FBgn0019660	1741	1256	1861	1970	1612	1963	1415	2206	58.4981	58.4618	70.9102	65.2246	65.6335	75.3412	64.7216	81.5932	1733.68	1730.88	0.00319158	0.980208	0.988652	lncRNA:roX2	X	11579065	11580432	+	1368	-	-	-
FBgn0019661	43563	22890	41721	48242	35191	44700	26503	37653	366.2	266.555	397.718	399.602	358.467	429.218	303.281	348.422	32717.8	40816.1	-0.319012	0.0024257	0.0197489	lncRNA:roX1	X	3857230	3862697	-	5468	-	-	-
FBgn0019662	2733	1501	2554	2683	2165	2549	1811	2430	49.3995	37.584	52.3508	47.7865	47.4196	52.6286	44.5606	48.3498	2120.39	2409.42	-0.183518	0.0452306	0.1369	qm	3L	7348313	7353622	+	2543	-	-	-
FBgn0019686	99	118	99	88	80	91	93	135	1.86575	3.08063	2.11579	1.63419	1.82694	1.95897	2.38589	2.80064	115.382	86.5836	0.415012	0.0531409	0.151499	lok	2L	20061422	20064381	+	2439	-	-	Pkinase
FBgn0019809	12	5	16	16	15	9	11	11	0.236934	0.136759	0.358249	0.311292	0.358885	0.202982	0.295657	0.239081	11.2419	12.1047	-0.100988	0.834005	0.901985	gcm2	2L	9608562	9612706	+	2328	-	-	GCM
FBgn0019830	1630	780	1372	1318	881	1275	844	841	50.6239	33.5584	48.3216	40.3352	33.1559	45.2321	35.6829	28.7521	909.675	1279.81	-0.493386	1.99e-06	6.21e-05	colt	2L	2768590	2770069	-	1480	-	-	Mito_carr
FBgn0019890	4936	3468	4399	5416	4516	4295	3883	4623	44.522	43.333	44.9959	48.1371	49.3595	44.2519	47.6779	45.9017	4448.73	4344.48	0.0342222	0.541497	0.700334	Smg5	2L	13898828	13904661	-	5096	-	-	-
FBgn0019925	1317	858	1151	1255	1116	988	896	1058	36.8898	33.2926	36.5608	34.6391	37.8793	31.6116	34.1648	32.6221	1061	1074.4	-0.0183812	0.821041	0.895013	Surf4	3R	15343653	15346176	-	1641	-	-	SURF4
FBgn0019929	1059	693	833	917	719	815	715	613	34.4495	31.2291	30.7292	29.394	28.3422	30.284	31.6623	21.9509	749.529	826.824	-0.143167	0.285452	0.462266	Ser7	X	9865233	9867070	+	1413	-	-	Trypsin
FBgn0019932	445	280	347	402	354	341	297	295	16.7112	14.5662	14.7774	14.8756	16.109	14.6275	15.1829	12.1948	333.015	349.874	-0.0736806	0.531009	0.692001	SamDC	2L	10339457	10341503	+	1224	-	-	SAM_decarbox
FBgn0019936	9267	6298	8064	8927	6202	7365	6207	7798	755.248	711.037	745.281	716.898	612.49	685.634	688.623	699.582	7167.78	7673.51	-0.0984862	0.116408	0.2544	RpS20	3R	20822181	20823356	+	564	-	-	Ribosomal_S10
FBgn0019938	422	434	435	436	505	425	538	566	3.81988	5.44209	4.46524	3.88888	5.53918	4.39435	6.62931	5.63973	553.325	394.304	0.489561	3.42e-06	9.89e-05	RpI1	2R	14595611	14601216	-	5078	-	-	-
FBgn0019940	16021	8398	14280	15040	14004	12904	10261	14815	523.389	380.059	529.033	484.155	554.376	481.536	456.325	532.773	12683.9	13307.6	-0.0691514	0.5694	0.721061	Rh6	3R	15483158	15484699	+	1407	-	-	7tm_1
FBgn0019949	415	344	399	400	351	381	354	388	12.9238	14.8402	14.0908	12.2745	13.2455	13.5531	15.0071	13.3009	390.099	365.532	0.0928844	0.315365	0.49392	Cdk9	2R	22636063	22637727	-	1476	-	-	Pkinase
FBgn0019952	358	238	323	379	255	304	190	206	6.49647	5.98288	6.64685	6.77696	5.60727	6.3014	4.69351	4.11497	242.156	311.282	-0.365144	0.00918595	0.049702	Orct	3R	24276260	24278792	+	2533	-	-	Sugar_tr
FBgn0019957	3809	3533	3341	3938	3218	3271	3288	3656	108.209	139.038	107.633	110.237	110.778	106.145	127.155	114.331	3725.51	3277.53	0.184296	0.0218425	0.0873772	ND-42	3R	22027709	22029393	+	1618	-	-	-
FBgn0019960	4435	4241	4202	4686	4037	4150	4186	4893	67.9519	90.0152	73.0102	70.7477	74.9521	72.6315	87.3086	82.5256	4707.25	3997.79	0.235487	0.000522592	0.00636692	Mitofilin	3R	22019505	22023335	-	3000	-	-	-
FBgn0019968	6542	3475	5960	7076	5656	5727	4281	5448	32.7672	24.1114	33.8528	34.9235	34.3285	32.7661	29.1893	30.038	5060.75	5776.52	-0.190665	0.0702033	0.181724	Khc-73	2R	15515778	15532259	-	9177	-	-	Kinesin
FBgn0019972	289	159	208	295	224	239	190	247	6.89359	5.25393	5.62639	6.9338	6.4746	6.512	6.16951	6.48559	220.211	234.5	-0.0897574	0.480534	0.651127	Drice	3R	29799658	29801584	+	1927	-	-	Peptidase_C14
FBgn0019982	1699	1505	1589	1686	1459	1529	1386	1665	62.0293	76.1166	65.788	60.6545	64.547	63.7647	68.8837	66.9149	1631.25	1488.31	0.131795	0.0504183	0.14635	Gs1l	2L	4455137	4456807	-	1259	-	-	-
FBgn0019985	3380	1357	2937	3723	2832	2868	1861	2460	24.4627	13.6053	24.1052	26.5511	24.8369	23.7102	18.3351	19.5987	2273.3	2941.62	-0.371564	0.027423	0.100811	mGluR	4	936819	949441	+	6351	-	-	ANF_receptor
FBgn0019990	843	630	789	835	718	774	645	838	6.74712	6.98507	7.16122	6.58535	6.96357	7.07621	7.02748	7.38312	763.295	742.049	0.0428778	0.47987	0.650541	Gcn2	3R	31395660	31402013	+	5743	-	-	Pkinase
FBgn0020018	187	203	195	198	163	135	157	273	5.19365	7.81029	6.14165	5.41874	5.48575	4.28286	5.93582	8.3464	213.906	163.169	0.391228	0.0490681	0.143926	Ppox	3R	24660197	24661851	-	1655	-	-	Amino_oxidase
FBgn0020224	1713	1146	1557	1867	1486	1536	1100	1479	12.7947	11.8576	13.188	13.741	13.4496	13.1049	11.1844	12.1603	1403.19	1523.65	-0.118147	0.089448	0.213305	Cbl	3L	8424954	8432246	+	6154	-	-	-
FBgn0020235	6753	6196	5892	7131	5675	5381	5708	5911	212.605	270.226	210.358	221.222	216.501	193.512	244.63	204.853	6405.97	5731.9	0.160094	0.104419	0.23722	ATPsyngamma	3R	29747704	29749163	-	1460	-	-	-
FBgn0020236	6314	3023	5004	6097	4962	4940	3403	4149	66.8874	44.3626	60.1141	63.644	63.6962	59.7772	49.074	48.3825	4179.2	5092.4	-0.285042	0.0155436	0.0705286	ATPCL	2R	15993531	16001290	-	4339	-	-	Citrate_synt
FBgn0020238	18691	8880	16114	19081	14588	15736	10218	13336	255.239	167.984	249.539	256.754	241.395	245.459	189.946	200.468	12616.8	15885.4	-0.332282	0.00198173	0.0171554	14-3-3epsilon	3R	18242531	18250550	+	3366	-	-	-
FBgn0020248	93	73	72	77	66	73	62	93	1.67638	1.82285	1.47177	1.36767	1.44162	1.50308	1.52135	1.84534	79.2481	71.931	0.140576	0.443583	0.618531	stet	3L	1475438	1489547	-	2550	-	-	Rhomboid
FBgn0020249	2195	2322	2015	2306	2057	2051	2100	2345	63.7357	93.4007	66.3503	65.9796	72.3769	68.0273	83.0075	74.9543	2401.79	1959.28	0.293248	0.00116692	0.0116531	stck	3R	8356978	8359964	+	1583	-	-	LIM
FBgn0020251	1732	1019	1597	1826	1565	1448	1237	1560	13.7928	11.2413	14.4221	14.3287	15.102	13.1717	13.4098	13.6752	1445.29	1507.16	-0.0598558	0.539327	0.698893	sfl	3L	6495680	6550104	+	5772	-	-	Sulfotransfer_1
FBgn0020255	2441	1629	2232	2508	2028	2270	1774	2135	59.1154	54.6504	61.298	59.8497	59.5139	62.7954	58.4839	56.9162	2042.02	2162.05	-0.0816199	0.0724595	0.186076	Ran	X	11144852	11148716	-	1898	-	-	Ras
FBgn0020257	1245	584	1070	1178	959	967	704	850	14.1896	9.22048	13.8294	13.2296	13.2445	12.5892	10.9225	10.6641	832.625	1017.59	-0.288846	0.0150148	0.0690525	Ppa	2R	22684955	22688987	-	4033	-	-	-
FBgn0020258	50	54	47	80	44	54	39	41	0.933494	1.39661	0.995081	1.47175	0.995431	1.15161	0.991187	0.842617	48.7596	52.5221	-0.114831	0.675807	0.801848	ppk	2L	14378218	14381172	-	2462	-	-	-
FBgn0020261	1352	1145	1225	1415	1227	1318	1152	1315	11.5425	13.5416	11.8599	11.9037	12.6936	12.8531	13.3883	12.3582	1311.64	1215.19	0.109596	0.0678139	0.17752	pcm	X	19485759	19492011	-	5384	-	-	-
FBgn0020269	1790	782	1593	1817	1464	1443	962	1261	26.2784	15.9035	26.5205	26.2847	26.0438	24.1981	19.2252	20.3782	1196.66	1515.53	-0.340293	0.0205838	0.0840376	mspo	2R	14671396	14713622	-	3131	-	-	TSP_1
FBgn0020270	947	809	805	938	775	806	800	940	21.624	25.5902	20.8449	21.1052	21.4439	21.0228	24.8671	23.6275	901.232	798.1	0.173775	0.0161286	0.0722555	mre11	2L	11282090	11284335	+	2013	-	-	Metallophos
FBgn0020272	90	80	93	78	99	99	88	99	1.69336	2.08514	1.9843	1.44611	2.25714	2.1277	2.25392	2.05044	98.9987	83.0249	0.257972	0.157833	0.311586	mst	X	21388977	21391533	+	2443	-	-	-
FBgn0020277	26	55	21	25	76	28	5	35	1.22073	3.57725	1.11811	1.15661	4.32392	1.50167	0.31957	1.80892	46.018	22.9278	1.00598	0.135571	0.281697	lush	3L	19604398	19606090	-	979	-	-	-
FBgn0020278	852	737	664	847	672	694	712	729	5.10525	6.11765	4.51195	5.00106	4.87937	4.75013	5.80774	4.80851	777.018	696.313	0.15601	0.14335	0.292282	loco	3R	22619968	22639387	-	7671	-	-	RGS
FBgn0020279	5478	3225	4772	5525	4790	4650	3701	4495	40.2361	32.8143	39.7478	39.9878	42.6331	39.0136	37.0052	36.3437	4364.01	4662.85	-0.0953792	0.243791	0.41769	lig	2R	8067977	8078815	+	6258	-	-	-
FBgn0020294	710	404	611	743	562	535	426	587	6.92894	5.46172	6.7619	7.14495	6.64602	5.96391	5.65936	6.30597	531.387	591.575	-0.153891	0.128886	0.272466	ko	3L	21075581	21131159	-	4710	-	-	-
FBgn0020299	702	436	599	686	422	612	409	479	5.7631	4.95844	5.57654	5.54938	4.19806	5.73904	4.5708	4.32872	473.796	593.768	-0.32815	1.84e-05	0.000409725	stumps	3R	14577217	14608079	+	5599	-	-	-
FBgn0020300	117	93	83	96	114	66	68	113	4.08037	4.493	3.28255	3.29903	4.81766	2.62922	3.22829	4.33808	104.249	82.099	0.34379	0.110087	0.245804	geko	3L	18139402	18145418	+	1318	-	-	-
FBgn0020304	4713	3274	4087	4565	3733	4231	3216	4039	48.979	47.1336	48.1655	46.7471	47.0097	50.2255	45.4965	46.2053	3852.36	4023.83	-0.0625402	0.0805749	0.19956	drongo	2L	833584	851071	-	4423	-	-	-
FBgn0020305	267	216	256	260	246	212	237	279	10.3567	11.6066	11.2608	9.9377	11.5628	9.39325	12.5144	11.913	264.335	227.413	0.216962	0.0342426	0.115082	dbe	2L	868673	869857	-	1185	-	-	-
FBgn0020306	3976	2888	3565	4067	3730	3607	3432	3535	14.0367	14.1239	14.2724	14.148	15.9567	14.5457	16.4936	13.7377	3680.21	3478.29	0.0812468	0.254045	0.428803	dom	2R	21323430	21341847	+	13020	-	-	SNF2_N
FBgn0020307	566	473	533	694	545	508	532	609	5.27393	6.10547	5.63203	6.37205	6.15364	5.40693	6.74807	6.24656	583.842	524.454	0.153624	0.0846128	0.205929	dve	2R	22243963	22286469	+	4933	-	-	Homeobox
FBgn0020309	6613	4082	5791	7091	5651	5675	4605	5272	40.9605	35.0251	40.6761	43.2789	42.414	40.1515	38.8281	35.9457	5293.87	5740.92	-0.116979	0.101016	0.231635	crol	2L	11794327	11809438	-	7421	-	-	-
FBgn0020312	858	527	776	891	696	740	529	772	11.0409	9.39438	11.324	11.2979	10.8529	10.8772	9.26666	10.9355	677.147	745.625	-0.136655	0.0904397	0.21496	Tmtc3	2R	21123735	21128510	-	3572	-	-	-
FBgn0020369	1551	1136	1282	1590	1267	1287	1136	1232	50.7778	51.5205	47.5959	51.2933	50.2639	48.1293	50.6279	44.3995	1295.02	1301.5	-0.00898539	0.894302	0.938463	Rpt6	X	21316052	21317663	+	1404	-	-	AAA
FBgn0020370	2120	1451	1678	2072	1611	1679	1380	1764	20.2465	19.1964	18.1729	19.4987	18.6434	18.3161	17.9408	18.5446	1676.53	1719.59	-0.0374005	0.496683	0.663954	TppII	2R	13152885	13159141	-	4813	-	-	Peptidase_S8
FBgn0020372	7149	3447	5932	7450	5493	5601	3735	4778	135.062	90.2128	127.089	138.69	125.752	120.871	96.0567	99.3662	4690.85	5948.83	-0.342671	0.00241401	0.0196787	TM4SF	2R	23878197	23880860	+	2433	-	-	Tetraspannin
FBgn0020378	217	114	139	203	204	156	144	122	2.26744	1.65014	1.64706	2.09013	2.58299	1.86195	2.04827	1.40327	158.43	162.181	-0.0355104	0.877766	0.929403	Sp1	X	9729648	9756369	+	4399	-	-	zf-C2H2
FBgn0020379	1374	1037	1193	1355	1214	1192	1028	1268	11.3652	11.8825	11.1905	11.0441	12.1682	11.2625	11.5753	11.5455	1228.51	1168.37	0.0723514	0.111716	0.248072	Rfx	3R	10361760	10378068	-	5557	-	-	RFX_DNA_binding
FBgn0020381	661	608	573	631	511	559	545	576	17.7887	22.6665	17.487	16.7329	16.664	17.1839	19.9658	17.0635	611.24	553.867	0.140273	0.230911	0.402294	Dredd	X	633622	635545	-	1708	-	-	Peptidase_C14
FBgn0020385	2630	2750	2515	2246	2781	2233	2550	2171	34.7281	50.3034	37.6602	29.2238	44.4983	33.6809	45.8369	31.5566	2809.21	2207.18	0.347727	0.0238899	0.0923516	pug	3R	10696534	10703316	+	3481	-	-	-
FBgn0020386	5972	4678	5115	5862	5285	5139	5181	6051	41.6357	45.18	40.44	40.2711	44.6487	40.9255	49.1711	46.4385	5729.82	5044.92	0.183485	8.26e-06	0.000211535	Pdk1	3L	129450	145895	+	6593	-	-	Pkinase
FBgn0020388	1318	1375	1134	1453	1433	1175	1586	1753	21.8708	31.6076	21.3394	23.7584	28.8146	22.2719	35.8263	32.0211	1665.19	1158.51	0.522675	1.63e-10	1.33e-08	Gcn5	3L	12521129	12524014	-	2770	-	-	Bromodomain
FBgn0020389	775	422	620	674	605	618	446	630	11.7607	8.87119	10.6694	10.0784	11.1251	10.7124	9.21329	10.5239	564.045	613.553	-0.119585	0.247115	0.421047	Papss	3L	19845293	19860925	+	3029	-	-	-
FBgn0020391	404	344	377	447	336	364	287	401	5.74032	6.771	6.07457	6.25841	5.78511	5.9078	5.5512	6.27198	369.619	363.582	0.023438	0.804049	0.885362	Nrk	2R	13160063	13163484	+	3235	-	-	Pkinase_Tyr
FBgn0020392	442	268	335	361	309	344	266	361	11.2123	9.41771	9.63685	9.0236	9.49832	9.96779	9.18549	10.0805	324.247	338.331	-0.0602733	0.555261	0.710801	Nmt	3L	8176135	8178429	-	1812	-	-	-
FBgn0020399	8	5	5	5	3	5	5	111	0.28572	0.247378	0.202507	0.175963	0.129834	0.203981	0.243092	4.36394	30.0633	5.23652	2.5254	NA	1	Mst89B	3R	16267012	16268433	+	1287	-	-	-
FBgn0020407	239	138	190	197	208	225	179	201	4.39956	3.51908	3.96628	3.57338	4.63971	4.7311	4.48553	4.07298	195.634	195.084	0.00610919	0.967691	0.982314	asun	3R	16264271	16266891	+	2497	-	-	-
FBgn0020412	1705	996	1436	1812	1419	1365	1196	1500	11.8135	9.55989	11.2831	12.3713	11.9139	10.8033	11.2807	11.4406	1374.07	1438.61	-0.0659009	0.452554	0.627198	JIL-1	3L	11078752	11093193	-	6634	-	-	Pkinase
FBgn0020414	2047	1423	1377	1883	1637	1496	1719	1484	23.7964	22.9159	18.1529	21.5697	23.06	19.8652	27.2031	18.9903	1707.98	1545.18	0.143737	0.281067	0.458305	Idgf3	2L	16450907	16455194	+	3954	-	-	-
FBgn0020415	1386	1389	1056	1326	1842	1139	1633	1316	35.4721	49.2453	30.6483	33.4401	57.1255	33.2978	56.893	37.0753	1686.28	1118.29	0.592006	5.59e-05	0.00104031	Idgf2	2L	16447330	16450508	+	1796	-	-	-
FBgn0020416	724	601	493	723	774	539	906	673	23.0303	26.4835	17.7839	22.6622	29.8346	19.5848	39.2319	23.5658	806.67	562.503	0.518977	0.00406165	0.0287001	Idgf1	2L	16445278	16446793	+	1445	-	-	-
FBgn0020440	1989	1332	1819	2117	1686	1616	1384	1742	16.2707	15.0943	16.8742	17.0645	16.7126	15.1001	15.4119	15.6864	1656.55	1719.86	-0.0539715	0.38165	0.561131	Fak	2R	19430659	19437259	-	5619	-	-	Pkinase_Tyr
FBgn0020443	1673	1279	1428	1597	1385	1426	1548	1661	17.4416	18.4714	16.8825	16.4057	17.4967	16.9816	21.969	19.0618	1591.05	1399.14	0.184991	0.0226294	0.0892185	eRF3	2L	12434452	12441279	+	4409	-	-	GTP_EFTU
FBgn0020445	242	188	222	261	189	212	212	191	2.16034	2.3249	2.24739	2.29588	2.04449	2.16178	2.57627	1.87692	212.901	213.934	-0.0115738	0.930124	0.959233	E23	2L	3334875	3354829	-	5149	-	-	ABC2_membrane
FBgn0020493	1107	945	941	1043	1066	905	973	1029	13.027	15.4052	12.5576	12.0944	15.201	12.1651	15.5869	13.3296	1089.62	912.44	0.254451	0.000406312	0.00526531	Dad	3R	17054007	17070408	+	3906	-	-	MH2
FBgn0020496	5261	3307	4682	5645	4282	4572	3604	4285	37.5036	32.6571	37.849	39.6524	36.9886	37.2289	34.9735	33.6249	4177.63	4600.4	-0.139057	0.00694872	0.0417093	CtBP	3R	13011649	13026275	+	6448	-	-	2-Hacid_dh_C
FBgn0020497	2986	1627	2585	2904	2395	2328	1999	2480	30.5548	23.063	29.9964	29.2811	29.697	27.2108	27.8453	27.9349	2285.02	2464.02	-0.108477	0.226702	0.397099	emb	2L	8403573	8408853	+	4492	-	-	-
FBgn0020503	7247	5598	5866	7509	6074	5794	5573	6555	41.0487	43.9251	37.6792	41.9107	41.6901	37.4877	42.9714	40.8713	6444.8	6013.83	0.0993701	0.0662963	0.174964	CLIP-190	2L	17384700	17409698	+	8115	-	-	-
FBgn0020506	8	4	5	4	6	6	6	6	0.237393	0.164429	0.168255	0.116961	0.215748	0.203375	0.24237	0.19599	5.94221	5.27032	0.175416	0.772882	0.865068	Amyrel	2R	16651095	16652699	-	1549	-	-	-
FBgn0020510	1186	789	964	1150	902	1014	730	980	21.5644	19.8732	19.8769	20.604	19.8736	21.06	18.0686	19.6148	917.374	984.611	-0.101746	0.086763	0.209065	Abi	3R	14119262	14122420	-	2528	-	-	-
FBgn0020513	5189	3448	4031	5129	3555	5144	3679	2880	93.5347	86.0986	82.3989	91.1011	77.6508	105.915	90.2752	57.1461	3718.76	4457.07	-0.261533	0.0860454	0.208056	Paics	X	12757036	12760617	-	2550	-	-	-
FBgn0020521	2481	1732	1799	2303	2045	1621	1593	1791	31.6777	30.6347	26.0482	28.9749	31.6401	23.6417	27.688	25.1726	1942.54	1861.68	0.060761	0.608863	0.752236	pio	2R	24581245	24597862	+	3600	-	-	Zona_pellucida
FBgn0020545	1271	1310	1162	1328	1098	1336	1208	1448	44.2589	63.1926	45.8861	45.5675	46.3313	53.1412	57.2627	55.5046	1375.17	1168.31	0.23498	0.039388	0.125831	kraken	2L	852768	854539	+	1320	-	-	Abhydrolase_1
FBgn0020616	1258	762	1101	1275	973	1029	852	1025	15.912	13.3518	15.7925	15.8912	14.9133	14.8672	14.6701	14.2716	974.298	1063.81	-0.126647	0.0312727	0.10876	SA	2L	6950421	6954586	+	3634	-	-	-
FBgn0020617	253	145	262	279	199	242	164	223	3.5596	2.8261	4.18024	3.868	3.39274	3.88924	3.14104	3.45375	196.191	237.278	-0.269503	0.0212014	0.0858179	Rx	2R	20916753	20937030	+	3267	-	-	Homeobox
FBgn0020618	16747	14058	16175	17224	12607	16573	13197	16007	454.684	528.732	498.008	460.795	414.764	513.976	487.75	478.396	15151.9	15293.3	-0.0134216	0.874742	0.92764	Rack1	2L	7825347	7827315	-	1693	-	-	WD40
FBgn0020620	2106	1563	1802	2107	1743	1945	1524	1880	18.7457	19.2727	18.1893	18.4803	18.8	19.7757	18.4662	18.4207	1814.15	1819.75	-0.00455299	0.919751	0.953251	RN-tre	2R	13984815	13990707	-	5164	-	-	TBC
FBgn0020621	11260	9313	10995	13179	9816	11723	9912	11866	60.6052	69.4385	67.1098	69.8965	64.0211	72.0741	72.6244	70.3042	11062.1	10793.8	0.0354312	0.613188	0.755438	Pkn	2R	9252310	9285097	-	8540	-	-	Pkinase
FBgn0020622	1180	820	954	1175	1037	953	835	979	10.984	10.5738	10.0704	10.7775	11.697	10.1331	10.5807	10.0315	992.419	971.172	0.0303073	0.66894	0.797602	Pi3K21B	2L	297880	305233	+	4938	-	-	SH2
FBgn0020626	2196	1700	1957	2253	1698	1954	1617	2002	31.0775	33.3274	31.4068	31.4178	29.1184	31.5869	31.1511	31.1876	1899.48	1910.21	-0.00878127	0.864153	0.921524	Osbp	3R	24934869	24938222	-	3248	-	-	PH
FBgn0020647	4682	5373	4020	5537	3982	3976	5103	5031	36.2427	57.6163	35.2886	42.2343	37.3515	35.1564	53.773	42.8695	5332.34	4144.36	0.363377	0.0139529	0.0660221	KrT95D	3R	23997538	24031827	-	5938	-	-	-
FBgn0020653	4046	3605	3546	3978	3457	3466	3465	4259	66.6578	82.2754	66.2496	64.579	69.0147	65.2263	77.7102	77.2392	4004.28	3435.14	0.220875	0.000271639	0.00379892	Trxr-1	X	8242528	8248033	+	2790	-	-	Pyr_redox_2
FBgn0020655	1099	855	971	1139	894	979	879	1039	24.2282	26.1113	24.2751	24.7428	23.8824	24.6533	26.3792	25.2141	992.666	956.632	0.0520984	0.338166	0.516406	ArfGAP1	3L	12415026	12417580	-	2085	-	-	-
FBgn0020660	1101	144	957	631	891	419	546	554	26.3308	4.77065	25.9542	14.8699	25.8209	11.4461	17.7754	14.5845	567.045	708.011	-0.320097	0.497113	0.664101	eIF4B	3L	27842669	27858271	-	1922	-	-	RRM_1
FBgn0020762	3556	1948	2905	3400	2655	2920	2043	2531	31.1694	23.6535	28.8757	29.3662	28.1999	29.236	24.3772	24.421	2473.68	2915.94	-0.237121	0.000626699	0.00728167	Atet	2L	4333913	4345776	+	5244	-	-	ABC2_membrane
FBgn0020764	2320	2256	2164	2402	1893	2099	1943	2468	57.8932	77.9863	61.2373	59.0628	57.241	59.8303	66.0028	67.7938	2322.41	2054.8	0.176352	0.0675253	0.177142	Alas	2R	23964772	23966757	+	1842	-	-	Aminotran_1_2
FBgn0020765	5	1	5	3	4	3	5	1	0.373701	0.103537	0.423783	0.220941	0.362269	0.256121	0.508714	0.0822734	3.04596	3.67358	-0.282438	0.75072	0.850249	Acp65Aa	3L	6152050	6152745	-	615	-	-	Chitin_bind_4
FBgn0020767	5515	2324	4593	5635	4298	4645	2797	3619	60.8347	35.5125	57.4542	61.2493	57.4499	58.5276	41.9999	43.944	3493.88	4649.21	-0.41198	0.00315268	0.0241922	Spred	2R	14759646	14769423	-	4167	-	-	-
FBgn0020887	1406	872	1232	1457	1078	1283	950	1164	15.7704	13.5492	15.6707	16.1034	14.6519	16.4382	14.5054	14.3719	1096.23	1228.83	-0.163817	0.000965539	0.0101971	Su(z)12	3L	19918242	19923462	-	4098	-	-	-
FBgn0020907	2931	1352	1990	2767	2177	1823	1225	1676	105.007	67.0994	80.8491	97.6818	94.5101	74.6034	59.7432	66.097	1728.41	2153.48	-0.317237	0.0708783	0.183163	Scp2	3R	16574543	16583663	-	1283	-	-	-
FBgn0020908	268	22826	345	4799	259	169	16442	12178	10.0479	1185.52	14.6682	177.293	11.7667	7.2376	839.157	502.597	14588.8	1202.29	3.60094	0.00498908	0.0330981	Scp1	2R	2932595	2968052	-	1226	-	-	-
FBgn0020909	190	114	179	207	131	152	138	154	6.71283	5.57951	7.17174	7.20649	5.60842	6.1343	6.63714	5.98933	145.203	166.001	-0.19476	0.13276	0.277838	Rtc1	X	13757179	13758598	+	1301	-	-	-
FBgn0020910	28630	23756	27541	29318	21037	28641	22411	26133	589.863	678.02	643.471	595.204	525.207	674.042	628.551	592.685	25349.8	26166.5	-0.0457715	0.610978	0.753789	RpL3	3R	11221894	11225173	+	2231	-	-	-
FBgn0020912	260	106	217	280	172	203	98	138	3.34667	1.8901	3.16751	3.5514	2.68278	2.98473	1.71718	1.95535	137.994	218.408	-0.660902	0.000122702	0.00199785	Ptx1	3R	30912754	30930682	+	3571	-	-	Homeobox
FBgn0020930	1867	1360	1689	1940	1561	1742	1502	1922	42.6951	43.0836	43.8008	43.7156	43.2567	45.5041	46.7577	48.3829	1709.57	1655.26	0.047524	0.408275	0.58672	Dgkepsilon	2R	12757546	12759724	+	2010	-	-	C1_1
FBgn0021738	2046	2286	2270	2392	1851	2603	2239	2404	76.4592	118.342	96.1987	88.082	83.82	111.114	113.901	98.8926	2392.03	2143.56	0.158182	0.297244	0.475166	Crg-1	X	3793223	3797339	+	1230	-	-	-
FBgn0021742	6	14	12	15	12	25	26	15	0.143343	0.463331	0.325106	0.353116	0.347394	0.682234	0.845566	0.394476	18.4918	13.5598	0.44882	0.445074	0.619766	C901	X	10964032	10967134	-	1924	-	-	-
FBgn0021750	410	256	332	408	286	355	229	323	7.3847	6.38746	6.78119	7.2412	6.24212	7.30375	5.61479	6.40408	294.801	343.388	-0.219242	0.013858	0.0657607	SerRS-m	3R	15340667	15343218	+	2552	-	-	tRNA-synt_2b
FBgn0021760	3142	1395	2377	3131	2170	2417	1487	2157	23.2752	14.3153	19.9681	22.8545	19.4789	20.4519	14.9951	17.5891	1930.31	2516.9	-0.382449	0.00105233	0.0108253	chb	3L	21172853	21183278	+	6205	-	-	-
FBgn0021761	719	529	625	706	582	627	495	651	6.0976	6.21477	6.01076	5.89979	5.98095	6.07389	5.71459	6.07738	609.321	611.718	-0.00514732	0.933463	0.961472	Nup154	2L	11004820	11010921	+	5420	-	-	-
FBgn0021764	1774	1187	1581	1831	1554	1479	1381	1659	8.52507	7.90196	8.6158	8.6703	9.04925	8.11861	9.03416	8.77599	1558.26	1520.98	0.0352773	0.563342	0.715837	sdk	X	686834	749496	+	9565	-	-	fn3
FBgn0021765	2043	962	1707	1845	1031	1991	819	821	82.8104	54.0171	78.4637	73.691	50.6398	92.1842	45.1908	36.6323	991.069	1738.67	-0.811584	3.67e-09	2.27e-07	scu	X	18091259	18092853	+	1134	-	-	adh_short
FBgn0021768	430	286	323	432	321	327	345	432	12.1856	11.2275	10.3801	12.0632	11.023	10.5851	13.3091	13.4762	372.755	343.703	0.116447	0.323496	0.502113	nudC	3L	16804994	16819532	+	1622	-	-	-
FBgn0021776	22	20	15	15	19	17	16	25	0.304405	0.383353	0.235364	0.204514	0.318567	0.268688	0.30137	0.380781	21.5485	15.7709	0.452385	0.186473	0.350345	mira	3R	19931799	19935120	-	3322	-	-	-
FBgn0021795	1512	1328	1446	1546	1294	1432	1267	1490	71.1355	86.5511	77.1476	71.6714	73.7711	76.9568	81.1449	77.166	1458.96	1359.5	0.101442	0.143974	0.293026	Tapdelta	2R	11370300	11371335	-	977	-	-	-
FBgn0021796	1611	1142	1300	1583	1391	1325	1225	1592	9.27131	9.1044	8.48415	8.97694	9.70041	8.71025	9.59691	10.0854	1440.65	1326.69	0.119319	0.0315202	0.109186	Tor	2L	13004480	13013197	+	7987	-	-	PI3_PI4_kinase
FBgn0021800	4858	2345	4285	4984	3872	4274	2906	3734	45.6644	30.5353	45.6763	46.1637	44.1035	45.8906	37.1848	38.6367	3448.18	4202.96	-0.285274	0.00812112	0.045858	Reph	2L	3803545	3810671	+	4890	-	-	-
FBgn0021814	849	654	662	789	651	638	705	827	33.2689	35.5017	29.4177	30.4656	30.9122	28.5576	37.6071	35.6732	767.954	669.087	0.19744	0.0291101	0.104451	Vps28	2R	8078869	8080041	-	1173	-	-	-
FBgn0021825	1204	830	1070	1219	982	1003	860	1080	40.7527	38.9177	41.0707	40.657	40.2771	38.7793	39.6258	40.2401	1012.33	1026.32	-0.0195117	0.69112	0.810681	DCTN2-p50	2R	8891832	8893339	+	1358	-	-	-
FBgn0021847	2338	1334	2133	2488	1839	2180	1415	1979	34.9031	27.5877	36.1102	36.5992	33.2674	37.1745	28.7558	32.5215	1762.38	2089.29	-0.24436	0.00120574	0.0118958	Ttc7	2R	6209782	6214122	-	3079	-	-	-
FBgn0021856	514	342	411	497	401	389	334	442	22.3944	20.6416	20.3066	21.3371	21.1709	19.3596	19.8095	21.1985	409.495	412.349	-0.010593	0.897863	0.939916	l(2)k14505	2L	21261168	21262411	+	1055	-	-	-
FBgn0021872	7065	6276	5800	6890	6509	5803	6306	7483	151.608	186.566	141.142	145.69	169.255	142.243	184.21	176.763	7195.69	5829.32	0.30337	7.51e-11	6.64e-09	Xbp1	2R	21143545	21145750	+	2142	-	-	bZIP_2
FBgn0021874	222	214	198	275	261	236	304	314	6.4421	8.60255	6.51566	7.86337	9.17766	7.82267	12.0087	10.0302	295.601	212.64	0.4749	0.0017365	0.015584	Nle	2L	566366	568121	-	1584	-	-	WD40
FBgn0021875	282	219	233	285	217	252	213	311	9.92511	10.6775	9.29954	9.884	9.25471	10.1311	10.2051	12.049	258.21	240.175	0.105989	0.360113	0.538745	Zfrp8	2R	24133989	24135405	+	1306	-	-	zf-MYND
FBgn0021895	2998	1562	2711	2907	2571	2764	1903	2603	62.3829	45.025	63.9709	59.6047	64.8265	65.6963	53.9041	59.6229	2312.58	2605.31	-0.171381	0.13648	0.282879	ytr	2R	23847161	23851480	-	2209	-	-	-
FBgn0021906	6403	6901	5860	7063	5167	5649	5967	6593	263.252	393.042	273.215	286.14	257.42	265.294	333.959	298.384	6721.43	5700.2	0.237583	0.0602645	0.164301	RFeSP	2L	1612429	1614160	-	1118	-	-	-
FBgn0021944	421	245	311	377	307	311	263	388	13.1911	10.6342	11.0504	11.6397	11.6561	11.1309	11.2177	13.3825	322.384	323.22	-0.00210024	0.985625	0.992107	Coprox	2L	6964421	6965887	+	1467	-	-	-
FBgn0021967	3023	2709	2658	3044	2386	2458	2548	3009	188.283	233.734	187.736	186.818	180.078	174.873	216.034	206.301	2891.99	2551.53	0.180212	0.0373544	0.121604	ND-PDSW	2L	3466157	3467334	+	738	-	-	-
FBgn0021979	6541	4591	5766	6761	5071	5612	4513	5321	124.703	121.249	124.66	127.012	117.15	122.213	117.124	111.668	5279	5633.75	-0.0945333	0.00829421	0.0464937	l(2)k09913	2R	23067196	23071875	+	2411	-	-	-
FBgn0021995	389	381	285	371	402	344	443	471	6.54723	8.88326	5.43966	6.15295	8.19881	6.61356	10.1499	8.72637	460.235	316.822	0.536975	1.2e-06	4.01e-05	Rs1	2R	8163564	8167769	+	2731	-	-	DEAD
FBgn0022023	2692	1780	2359	2624	1933	2463	1671	2242	82.7128	75.763	82.1949	79.4444	71.9692	86.4433	69.8914	75.8296	2057.45	2319.26	-0.172117	0.000510759	0.00625999	eIF3h	2L	5051193	5053094	-	1496	-	-	Mov34
FBgn0022027	712	656	601	658	561	638	517	677	48.2703	61.6088	46.2055	43.9569	46.0871	49.4071	47.7133	50.5235	654.356	596.865	0.131962	0.240731	0.413658	Vps25	2R	8625451	8626180	+	678	-	-	-
FBgn0022029	1150	1215	950	1107	1123	1035	1218	1287	16.2446	23.7754	15.2179	15.4085	19.2224	16.7002	23.4212	20.0122	1318.1	969.476	0.442162	1.95e-06	6.11e-05	l(2)k01209	2R	17420407	17425679	+	3254	-	-	-
FBgn0022069	648	394	567	620	600	595	464	572	10.335	8.70505	10.255	9.74381	11.5959	10.8398	10.074	10.0424	545.909	556.125	-0.0250309	0.808568	0.888586	Nnp-1	2L	13363308	13366189	-	2882	-	-	-
FBgn0022097	3360	1877	2769	3388	2643	2696	2044	2499	145.153	112.329	135.653	144.222	138.357	133.038	120.204	118.839	2442.06	2782.83	-0.188368	0.0149792	0.0689142	Vha36-1	2R	15541435	15542498	+	1064	-	-	ATP-synt_D
FBgn0022153	1573	1059	1382	1643	1337	1485	1076	1472	13.7826	12.8539	13.7318	14.1854	14.1955	14.8627	12.834	14.1976	1329.63	1390.64	-0.0631538	0.305833	0.484298	l(2)k05819	2L	4394196	4400487	+	5246	-	-	-
FBgn0022160	3493	3826	3003	3763	2946	2890	3154	3079	54.8162	83.1753	53.4422	58.1897	56.0222	51.8056	67.3785	53.1894	3565.82	2995.99	0.250825	0.0832703	0.203759	Gpo1	2R	15857752	15862755	-	2929	-	-	DAO
FBgn0022213	475	443	365	441	482	388	451	525	6.74497	8.71425	5.87758	6.17059	8.29375	6.29343	8.71792	8.20637	514.772	380.577	0.433376	2.92e-08	1.46e-06	Cse1	2L	16821156	16825207	-	3237	-	-	-
FBgn0022224	290	160	242	287	211	217	216	231	33.6614	25.7273	31.8544	32.826	29.6779	28.7715	34.1301	29.5156	220.946	235.909	-0.0957456	0.440672	0.616	ubl	2R	6810011	6810530	-	396	-	-	-
FBgn0022238	2525	1917	2499	2760	2251	2549	2002	2354	48.319	50.818	54.2303	52.0436	52.1974	55.718	52.1519	49.587	2304.97	2367.52	-0.0383086	0.507848	0.674115	lolal	2R	18154095	18158192	-	2402	-	-	BTB
FBgn0022288	298	213	227	255	260	245	208	234	7.56358	7.48911	6.53365	6.37753	7.99653	7.10307	7.18661	6.53781	247.919	234.065	0.0814515	0.485986	0.655787	l(2)09851	2R	5754517	5756327	+	1811	-	-	WD40
FBgn0022338	286	171	180	221	192	211	203	247	9.43723	7.81653	6.7355	7.18575	7.67709	7.95298	9.11851	8.97182	219.251	204.415	0.100463	0.505971	0.672277	dnk	3R	18980995	18982749	+	1393	-	-	-
FBgn0022343	807	636	673	764	605	712	531	740	29.4864	32.1918	27.8858	27.507	26.7868	29.7165	26.4115	29.7636	678.918	675.629	0.00690183	0.936906	0.963637	CG3760	2R	24938181	24939769	+	1258	-	-	-
FBgn0022344	895	550	801	948	685	624	566	660	43.8581	37.3361	44.5121	45.7759	40.6756	34.9285	37.7566	35.6021	665.43	743.259	-0.160459	0.136999	0.283667	CG10340	3R	16613398	16614391	-	938	-	-	ATP11
FBgn0022349	1848	986	1581	1999	1455	1528	1096	1496	26.5532	19.626	25.7612	28.3028	25.3335	25.0788	21.4376	23.662	1350.21	1584.64	-0.23032	0.0146486	0.0680815	CG1910	3R	31747643	31751894	+	3199	-	-	-
FBgn0022355	15850	6284	9565	11852	10400	10482	6988	6634	255.273	140.201	174.695	188.091	202.967	192.836	153.207	117.613	8212.45	10846.2	-0.401338	0.0304267	0.106919	Tsf1	X	18387084	18390344	+	2854	-	-	-
FBgn0022359	438	373	302	397	368	329	385	376	14.9575	17.6454	11.6953	13.3591	15.2282	12.8336	17.8976	14.1344	409.436	333.358	0.293196	0.0214233	0.0863747	Sodh-2	3R	10876384	10878257	+	1346	-	-	ADH_N
FBgn0022361	7411	4448	6724	7870	6394	6754	5064	5908	115.357	95.9114	118.69	120.71	120.602	120.087	107.302	101.231	5882.46	6571.62	-0.159723	0.0360175	0.118926	Pur-alpha	4	558016	567257	+	2953	-	-	-
FBgn0022382	5362	3015	4813	5680	4655	4490	3535	4502	50.7653	39.5428	51.6744	52.9895	53.4044	48.5574	45.5595	46.9192	4219.09	4641.41	-0.137422	0.143395	0.292282	Pka-R2	2R	9993890	10026042	-	4855	-	-	cNMP_binding
FBgn0022699	866	500	765	954	701	753	486	728	14.8253	11.8575	14.8513	16.0929	14.5419	14.7248	11.3259	13.719	647.351	761.233	-0.232237	0.0212001	0.0858179	D19B	3L	6182176	6184920	-	2685	-	-	zf-AD
FBgn0022702	77	82	39	66	63	31	68	71	1.16502	1.71868	0.669153	0.983982	1.15505	0.535763	1.40055	1.18251	77.6934	47.7528	0.69399	0.0265551	0.098996	Cht2	3L	1752328	1755934	-	3038	-	-	-
FBgn0022709	1676	2599	1542	1830	1407	1580	1998	2054	60.8513	130.72	63.4891	65.4709	61.9023	65.5272	98.7508	82.0921	2215.86	1514.99	0.548266	0.00846167	0.0471315	Adk1	3L	12200322	12204082	-	1266	-	-	ADK
FBgn0022710	2131	1179	1616	2013	1767	1724	1313	1607	12.0497	9.23518	10.3622	11.216	12.1073	11.1352	10.1066	10.0026	1579.2	1705.36	-0.110703	0.264172	0.439977	Ac13E	X	15510877	15554278	-	8129	-	-	Guanylate_cyc
FBgn0022724	164	120	118	155	125	166	101	176	5.6214	5.69799	4.58672	5.23521	5.19192	6.49947	4.71272	6.64077	139.794	137.905	0.0228535	0.898958	0.940421	Taf8	X	18101970	18103482	+	1341	-	-	-
FBgn0022764	7298	4341	6507	7349	5984	6351	4851	5820	35.6071	29.3401	36.0025	35.3315	35.3786	35.3951	32.2191	31.258	5660.17	6284.51	-0.150778	0.0150405	0.0691449	Sin3A	2R	12575240	12592917	-	9421	-	-	PAH
FBgn0022768	1880	1135	1774	1910	1710	1669	1235	1699	15.2272	12.735	16.2943	15.244	16.7833	15.4415	13.617	15.1482	1550.14	1654.49	-0.0930535	0.330117	0.509175	Pp2C1	X	4679988	4686903	-	5675	-	-	PP2C
FBgn0022770	36	50	32	40	33	47	31	19	1.09152	2.1001	1.10027	1.19507	1.21244	1.62779	1.2795	0.634146	37.1316	35.6285	0.0527117	0.897071	0.939688	Peritrophin-A	X	20244647	20248203	+	1516	-	-	CBM_14
FBgn0022774	559	429	469	441	427	360	382	356	17.1183	18.1989	16.287	13.3073	15.8451	12.5927	15.9243	12.0006	435.927	417.189	0.0616832	0.717273	0.828265	Oat	3L	19647280	19649851	-	1501	-	-	Aminotran_3
FBgn0022786	341	279	352	336	294	324	257	340	4.58308	5.19454	5.36494	4.44984	4.78815	4.97413	4.70204	5.03022	315.995	310.498	0.0273902	0.785062	0.872346	Hira	X	7722119	7725917	+	3420	-	-	WD40
FBgn0022787	2805	2088	2428	3051	2523	2474	2202	2468	19.5916	20.2026	19.2312	20.9982	21.3536	19.7381	20.9365	18.9753	2512.68	2453.81	0.0335106	0.549932	0.70685	Hel89B	3R	15973298	15983451	+	6581	-	-	SNF2_N
FBgn0022800	476	517	408	473	421	442	449	523	7.44452	11.2011	7.23618	7.28941	7.97864	7.89625	9.55929	9.00402	519.871	411.378	0.33622	0.00513876	0.033727	Cad96Ca	3R	25197571	25208283	-	2939	-	-	Pkinase_Tyr
FBgn0022893	3183	1578	2796	3112	2226	2727	1607	2189	70.2387	48.2377	69.9675	67.6677	59.5227	68.7376	48.2731	53.173	2042.32	2700.34	-0.402241	3.29e-07	1.26e-05	Df31	2L	21626309	21629932	-	2083	-	-	-
FBgn0022935	1092	581	975	1076	863	970	652	936	15.5255	11.443	15.7198	15.0743	14.868	15.753	12.6189	14.6489	811.815	940.514	-0.210374	0.0333529	0.113199	D19A	3L	6185830	6189123	-	3233	-	-	zf-AD
FBgn0022936	103	113	102	108	108	83	89	135	4.44546	6.75613	4.99228	4.59309	5.64834	4.09192	5.22901	6.41385	120.026	90.455	0.408684	0.010778	0.0554136	CycH	3L	21821997	21823309	+	1065	-	-	-
FBgn0022942	942	545	779	850	750	781	628	716	13.2373	10.6093	12.4138	11.7698	12.7711	12.5363	12.0132	11.0756	712.367	765.839	-0.104103	0.21276	0.382377	Cbp80	X	4650015	4658259	+	3271	-	-	-
FBgn0022943	417	314	398	392	331	385	279	369	31.9458	33.3232	34.5765	29.5914	30.7272	33.6905	29.0959	31.1179	349.427	365.005	-0.0615649	0.508127	0.674341	Cbp20	3R	18164661	18165439	+	600	-	-	RRM_1
FBgn0022959	9081	8730	10161	10697	9078	10343	9521	13380	155.925	207.651	197.85	180.986	188.881	202.86	222.543	252.896	10939.8	9254.23	0.24151	0.041067	0.128877	yps	3L	12121274	12125150	-	2677	-	-	CSD
FBgn0022960	653	339	579	660	504	573	342	505	8.64994	6.2207	8.69756	8.61481	8.08998	8.67009	6.16702	7.36371	452.772	563.211	-0.312376	0.00381928	0.0276667	vimar	2R	6975285	6985712	-	3470	-	-	-
FBgn0022984	1919	1119	1698	2058	1626	1741	1194	1499	51.0163	41.2101	51.1907	53.9115	52.3808	52.8691	43.2104	43.8673	1463.98	1693.46	-0.209568	0.0144984	0.0675363	qkr58E-3	2R	22409208	22411545	-	1729	-	-	KH_1
FBgn0022985	2298	1502	2149	2418	1976	2054	1591	1931	32.947	29.8315	34.9399	34.1605	34.3297	33.6384	31.0517	30.4757	1888.51	2038.72	-0.109944	0.0605377	0.16468	qkr58E-2	2R	22415560	22419001	+	3206	-	-	KH_1
FBgn0022986	1290	904	1288	1540	1130	1412	873	1119	21.8559	21.2172	24.7465	25.71	23.1993	27.3265	20.1346	20.8696	1086.11	1266.89	-0.221468	0.0137315	0.0653891	qkr58E-1	2R	22412556	22415518	-	2713	-	-	KH_1
FBgn0022987	2452	1221	2238	2442	1957	2192	1559	1831	25.4302	17.5422	26.3214	24.9561	24.5945	25.968	22.0103	20.9037	1766.59	2132.68	-0.271236	0.00911918	0.0495151	qkr54B	2R	17469624	17475129	+	4432	-	-	KH_1
FBgn0023000	209	204	159	204	198	180	198	231	3.96972	5.36764	3.42476	3.81809	4.55718	3.90531	5.11951	4.82982	225.405	171.461	0.391141	0.000666802	0.00763221	mth	3L	343378	346957	-	2420	-	-	7tm_2
FBgn0023001	183	234	172	179	144	155	168	215	1.92398	3.40804	2.05068	1.8544	1.83455	1.86144	2.40441	2.48824	207.67	157.577	0.396432	0.0517038	0.148991	melt	3L	7134516	7143074	+	4372	-	-	-
FBgn0023023	4293	3230	4214	4490	3939	4154	3405	3988	70.1239	73.0882	78.0583	72.2692	77.9666	77.507	75.7133	71.7077	3936.33	3929.51	0.00277261	0.959333	0.976734	CRMP	3R	5571108	5579189	+	2814	-	-	Amidohydro_1
FBgn0023076	332	402	306	372	362	283	382	521	3.3792	5.66815	3.53196	3.73095	4.46479	3.29027	5.29284	5.83739	450.029	294.875	0.60938	1.38e-07	5.77e-06	Clk	3L	7763233	7775603	-	4516	-	-	HLH
FBgn0023081	2216	1404	1938	2303	1807	1883	1513	1791	19.9411	17.5019	19.7766	20.4209	19.704	19.3552	18.5339	17.741	1759.07	1903.02	-0.113586	0.0332802	0.113077	gek	2R	24092079	24098636	-	5108	-	-	CNH
FBgn0023083	1651	1246	1301	1705	1392	1300	1336	1507	17.1577	17.9378	15.3324	17.4598	17.5295	15.4321	18.9003	17.2397	1484.34	1355.29	0.129738	0.0580735	0.16039	fray	3R	18573091	18589459	+	4423	-	-	Pkinase
FBgn0023090	6	4	3	3	11	5	3	48	0.0586291	0.0541454	0.0332432	0.0288858	0.130248	0.0558086	0.0399055	0.516308	16.3273	3.89256	2.07981	0.0291441	0.104467	dtr	2L	21361216	21367288	+	4704	-	-	-
FBgn0023091	59	25	72	61	53	48	25	51	0.82305	0.483118	1.13901	0.838505	0.895915	0.764864	0.474748	0.783158	40.7206	55.0586	-0.425563	0.169453	0.327665	dimm	2L	21331756	21342155	+	3295	-	-	HLH
FBgn0023094	879	663	802	871	736	773	681	826	24.8637	25.9794	25.7258	24.277	25.2273	24.9761	26.2224	25.7194	785.553	760.376	0.0471323	0.387622	0.567131	cyc	3L	19813770	19815938	-	1625	-	-	HLH
FBgn0023095	1562	782	1168	1552	1188	1150	990	1058	14.8312	10.2859	12.5764	14.5207	13.6687	12.4727	12.7961	11.0582	1084.68	1234.24	-0.186675	0.115386	0.252931	caps	3L	13228692	13279642	+	4841	-	-	-
FBgn0023096	65	38	62	68	77	44	42	57	0.233035	0.188725	0.252068	0.240225	0.334515	0.180189	0.204978	0.224951	57.2731	54.4099	0.076611	0.774195	0.865906	btv	2L	17962625	17982472	-	12821	-	-	Dynein_heavy
FBgn0023097	3017	1594	2489	2895	2399	2442	1808	2238	23.8646	17.4665	22.3266	22.5647	22.9946	22.0645	19.4682	19.4869	2162.81	2473.39	-0.193285	0.0319365	0.110187	bon	3R	20593139	20612540	+	5811	-	-	Bromodomain
FBgn0023129	3830	6555	3807	4567	5264	4733	5931	6902	115.139	272.982	129.785	135.287	191.759	162.528	242.717	228.403	6706.21	3889.16	0.786041	1.95e-08	1.03e-06	aay	3L	9423253	9424781	+	1529	-	-	-
FBgn0023130	614	373	520	675	520	548	357	495	12.7244	10.7082	12.2205	13.7839	13.0583	12.9723	10.0713	11.2922	469.122	537.428	-0.195013	0.0592759	0.162398	a6	X	1693615	1695889	-	2218	-	-	-
FBgn0023143	5982	3764	5144	5747	5104	5198	4314	5048	63.312	55.186	61.739	59.9353	65.4587	62.8413	62.154	58.8117	4917.73	5044.27	-0.0364863	0.552755	0.708703	Uba1	2R	9688289	9693328	-	4343	-	-	-
FBgn0023167	450	437	335	445	302	369	362	412	27.8015	37.4005	23.4704	27.0906	22.609	26.0407	30.4449	28.0194	413.099	364.037	0.180368	0.278356	0.45497	SmD3	2R	12168731	12170003	+	744	-	-	LSM
FBgn0023169	4103	2972	3754	4228	3509	3690	3147	3735	66.1042	66.3309	68.5869	67.1219	68.5059	67.9083	69.0198	66.2405	3611.44	3606.42	0.002099	0.94781	0.969579	AMPKalpha	X	1375536	1378896	+	2853	-	-	Pkinase
FBgn0023170	7801	4562	6909	6561	4946	5617	6053	5987	1245.05	1008.63	1250.46	1031.83	956.551	1024.02	1315.1	1051.84	5847.25	6143.18	-0.0713088	0.569701	0.721102	RpL39	2R	24061853	24062431	-	288	-	-	-
FBgn0023171	247	142	198	273	176	219	157	242	10.2468	8.16051	9.31481	11.1597	8.84748	10.3777	8.86623	11.0512	191.745	213.418	-0.151425	0.276493	0.453312	rnh1	2R	7931054	7932380	-	1108	-	-	RnaseH
FBgn0023172	6838	5371	6254	7173	5807	6674	5716	6885	37.0387	40.3015	38.4152	38.285	38.1149	41.2935	42.1471	41.0521	6427.55	6165.73	0.0600813	0.247155	0.421047	RhoGEF2	2R	17027190	17044653	+	8486	-	-	RhoGEF
FBgn0023174	1280	828	1009	1222	967	1070	782	1045	56.9009	50.9893	50.865	53.5281	52.0898	54.3328	47.3222	51.1364	976.642	1044.92	-0.0972872	0.115383	0.252931	Prosbeta2	3L	14999951	15001319	+	1034	-	-	Proteasome
FBgn0023175	1208	914	1000	1152	891	1080	886	1049	56.8914	59.6301	53.4071	53.4606	50.8481	58.0995	56.8019	54.3826	1013.91	1014.81	-0.00230162	0.974139	0.985767	Prosalpha7	2R	9846636	9847836	-	976	-	-	Proteasome
FBgn0023177	802	605	654	797	681	657	571	708	16.658	17.4078	15.4044	16.312	17.1401	15.5877	16.1448	16.1877	693.648	663.381	0.0626768	0.32927	0.508507	Pp4-19C	X	20421087	20424002	-	2213	-	-	Metallophos
FBgn0023178	1933	774	1849	1752	1546	1749	973	1222	130.663	72.4771	141.735	116.696	126.633	135.045	89.533	90.9278	1209.65	1670.38	-0.465054	0.00615069	0.0383615	Pdf	3R	26455462	26456141	-	680	-	-	-
FBgn0023179	8805	3660	7885	9155	7401	7817	4955	6664	101.409	58.394	102.984	103.898	103.289	102.839	77.6857	84.4866	6057.48	7689.88	-0.344113	0.0274205	0.100811	amon	3R	26697697	26714159	-	3991	-	-	Peptidase_S8
FBgn0023180	27	19	32	35	25	35	20	19	1.27681	1.24468	1.71606	1.63092	1.43258	1.8906	1.28749	0.989058	22.5665	29.6756	-0.39556	0.19283	0.358261	Orc6	2R	9845458	9846485	-	972	-	-	-
FBgn0023181	173	102	155	182	132	171	117	180	4.92383	4.02158	5.00274	5.10423	4.55248	5.55932	4.53307	5.63942	141.89	155.844	-0.129358	0.384121	0.563793	Orc4	2R	24795740	24797414	-	1615	-	-	-
FBgn0023212	1754	1094	1599	1722	1281	1536	1010	1451	66.7962	57.7137	69.0541	64.6185	59.1137	66.8163	52.3592	60.8268	1301.13	1511.96	-0.215155	0.000490767	0.00608779	EloB	3R	20578222	20579850	-	1207	-	-	ubiquitin
FBgn0023213	6185	4214	5269	6092	5518	5198	4919	5501	43.3046	40.8723	41.8352	42.0297	46.8159	41.5719	46.8836	42.3976	5444.92	5191.77	0.0686204	0.237613	0.409846	eIF4G1	4	915297	930715	-	6565	-	-	-
FBgn0023214	126	156	141	157	118	150	162	157	3.98323	6.8317	5.05479	4.89065	4.52027	5.41658	6.97155	5.46349	162.093	131.825	0.296517	0.132878	0.277989	edl	2R	18667527	18673536	-	1454	-	-	SAM_PNT
FBgn0023215	1866	762	1522	1895	1648	1455	1108	1257	18.826	10.6498	17.4132	18.8389	20.1474	16.7679	15.2172	13.96	1280.59	1534.07	-0.260347	0.1535	0.305979	Mnt	X	3671801	3701672	+	4556	-	-	HLH
FBgn0023216	340	198	282	340	287	239	241	275	6.01315	4.85096	5.65577	5.92521	6.15067	4.82825	5.80216	5.35379	269.89	273.116	-0.01785	0.887261	0.934147	Parg	X	3668837	3671502	-	2599	-	-	-
FBgn0023388	5644	2469	4957	5702	4735	4619	3218	4228	40.5673	24.5838	40.4042	40.3848	41.2407	37.9233	31.4865	33.4525	3919.1	4773.75	-0.284418	0.050463	0.146376	Dap160	2L	21134439	21142347	-	6395	-	-	-
FBgn0023407	3088	1469	2481	2932	2546	2427	1834	2152	17.4933	11.528	15.9382	16.3667	17.4771	15.7048	14.1431	13.4197	2151.12	2490.89	-0.21141	0.0961829	0.224402	B4	2L	13500624	13549328	-	8114	-	-	-
FBgn0023416	4506	1689	3891	4648	3785	3682	2293	3141	40.0463	20.7941	39.2149	40.7041	40.7618	37.3787	27.7412	30.7287	2909.32	3813.88	-0.390378	0.0340649	0.114826	Ac3	2L	21632587	21647964	+	5172	-	-	Guanylate_cyc
FBgn0023441	2035	1549	1810	1901	1474	1598	1424	1321	12.8365	13.5354	12.9473	11.8158	11.2667	11.514	12.2276	9.17252	1577.87	1677.29	-0.088977	0.476736	0.647857	fus	2R	15657318	15676669	-	7287	-	-	-
FBgn0023458	8870	3756	7191	8714	7212	6467	5067	6473	36.6022	21.4708	33.6505	35.4325	36.0625	30.4828	28.4632	29.4032	6024.34	7108.54	-0.238669	0.114382	0.251719	Rbcn-3A	X	6240745	6255487	-	11139	-	-	-
FBgn0023477	1865	1852	1758	1709	1287	1443	1365	1472	76.8146	105.669	82.1114	69.36	64.2334	67.8892	76.5328	66.7388	1637.98	1549.07	0.080036	0.638188	0.774935	Taldo	2R	23940410	23942114	+	1116	-	-	-
FBgn0023479	4892	2604	3370	4263	3492	3567	2973	2144	24.6938	18.2088	19.2908	21.204	21.3596	20.5671	20.429	11.9133	3068.88	3659.74	-0.254268	0.165045	0.321588	teq	3L	9074643	9092131	+	9106	-	-	Trypsin
FBgn0023489	1445	1239	1319	1450	1309	1293	1239	1644	35.3297	41.9645	36.5709	34.9334	38.7818	36.111	41.2375	44.2465	1464.63	1259.46	0.218595	0.000117134	0.00192246	Pph13	2L	577486	579549	+	1880	-	-	Homeobox
FBgn0023495	18	13	21	22	24	8	21	19	0.576969	0.577249	0.763341	0.694872	0.932199	0.292913	0.916324	0.670408	20.8082	15.6462	0.407806	0.335066	0.513779	Lip3	3R	13370240	13371904	-	1434	-	-	-
FBgn0023506	314	186	274	286	236	266	180	229	8.34765	6.84994	8.26046	7.49207	7.60262	8.07765	6.51413	6.70155	224.2	260.742	-0.216362	0.0360354	0.118954	Es2	X	8461479	8463349	+	1729	-	-	-
FBgn0023507	2693	3882	2576	2735	3079	2430	3542	3036	56.0364	111.9	60.7853	56.078	77.6355	57.7576	100.33	69.5409	3720.83	2387.93	0.639592	2.8e-05	0.000589371	D2hgdh	X	2141489	2144937	+	2209	-	-	FAD_binding_4
FBgn0023508	1900	1310	1798	2004	1465	1663	1296	1604	23.6806	22.6177	25.4125	24.6115	22.1255	23.6755	21.9884	22.0063	1533.77	1683.14	-0.134195	0.00257606	0.0206303	Ocrl	X	1922981	1927524	+	3688	-	-	Exo_endo_phos
FBgn0023509	649	406	613	659	564	565	448	544	8.62429	7.47385	9.23759	8.62911	9.08186	8.57623	8.10413	7.95761	528.761	568.474	-0.103065	0.217018	0.386767	mip130	X	1908239	1920318	+	3459	-	-	DIRP
FBgn0023510	3720	1893	3060	3718	2935	2950	2288	2785	25.4602	17.9477	23.7498	25.0744	24.3413	23.0627	21.3169	20.9821	2662.43	3064.02	-0.202501	0.0378779	0.122725	Rbcn-3B	X	1908920	1916825	+	6716	-	-	-
FBgn0023511	1460	1271	1382	1432	1398	1327	1305	1545	14.1223	17.0309	15.1593	13.6489	16.3862	14.662	17.1836	16.4508	1493.29	1282.63	0.219669	3.05e-05	0.000633328	Edem1	X	1903704	1908827	-	4752	-	-	-
FBgn0023512	618	517	583	665	537	576	542	644	11.6087	13.4532	12.4189	12.3089	12.2233	12.3591	13.8594	13.3164	606.117	558.448	0.117736	0.0951711	0.222973	eIF2Bepsilon	X	1920166	1922874	-	2447	-	-	-
FBgn0023513	296	197	276	292	248	264	217	247	3.97944	3.6689	4.20783	3.86825	4.04016	4.05418	3.97136	3.65538	245.734	258.134	-0.0704321	0.461543	0.634861	CG14803	X	1868870	1872408	+	3419	-	-	-
FBgn0023514	505	362	429	477	437	414	386	452	13.6223	13.5272	13.1231	12.6788	14.2843	12.7564	14.1741	13.4216	442.481	416.714	0.0858583	0.243187	0.417236	CG14805	X	1877317	1879077	+	1704	-	-	WD40
FBgn0023515	195	113	159	191	156	236	167	185	2.50579	2.01154	2.317	2.4185	2.42914	3.46411	2.9213	2.6169	167.286	179.465	-0.0995058	0.610843	0.753739	CG14814	X	1862009	1865835	-	3577	-	-	-
FBgn0023516	963	541	793	946	655	826	531	692	19.8496	15.4476	18.536	19.214	16.36	19.4479	14.8994	15.7013	652.238	805.234	-0.303308	6.1e-07	2.15e-05	Pex5	X	1866832	1869061	-	2230	-	-	-
FBgn0023517	330	225	295	314	283	302	229	284	13.7896	13.0244	13.9791	12.9291	14.3298	14.4149	13.0263	13.0635	275.519	284.121	-0.0423597	0.648023	0.781531	Pgam5	X	1872400	1873565	-	1100	-	-	-
FBgn0023518	1703	851	1550	1745	1453	1448	1018	1440	9.4153	6.51761	9.71785	9.50641	9.73424	9.14444	7.66155	8.76369	1273.25	1472.23	-0.208672	0.0970835	0.225861	trr	X	1881313	1889950	-	8314	-	-	FYRC
FBgn0023519	585	402	527	592	428	519	401	515	24.9904	23.7894	25.5298	24.9196	22.1553	25.3252	23.3191	24.2175	471.406	508.137	-0.107618	0.114493	0.251872	mRpL16	X	1890256	1891482	+	1076	-	-	-
FBgn0023520	137	97	151	136	120	116	60	138	2.68998	2.63839	3.3622	2.63129	2.85513	2.60169	1.60372	2.98272	110.591	123.813	-0.15865	0.495785	0.663331	CG3857	X	1937700	1940040	-	2341	-	-	-
FBgn0023521	143	139	125	145	105	164	134	166	5.94844	8.00979	5.89653	5.94342	5.29265	7.79256	7.5879	7.60117	147.549	132.476	0.155525	0.420449	0.597592	CG3587	X	1940307	1941536	+	1105	-	-	-
FBgn0023522	475	404	382	476	376	496	321	412	11.5399	13.5966	10.5242	11.3951	11.0691	13.7645	10.616	11.0182	410.545	418.735	-0.0291268	0.822471	0.896095	CG11596	X	1927683	1930517	+	1892	-	-	-
FBgn0023523	8	22	6	8	6	14	10	16	0.29023	1.10564	0.246844	0.285986	0.263767	0.580163	0.493858	0.638966	14.8581	8.33225	0.833971	0.172406	0.332037	Or2a	X	2246231	2247567	+	1267	-	-	-
FBgn0023524	2007	848	1744	1970	1645	1704	1125	1432	23.1673	13.5601	22.8294	22.4076	23.0097	22.4681	17.6779	18.196	1351.95	1695.87	-0.326487	0.0298272	0.105728	CG3078	X	2254403	2259863	-	3982	-	-	-
FBgn0023525	512	457	450	472	405	541	438	530	18.8727	23.3356	18.8103	17.1438	18.0899	22.7787	21.9779	21.5052	496.223	453.542	0.129905	0.312406	0.490976	CG3191	X	2250145	2251993	-	1247	-	-	-
FBgn0023526	894	441	734	900	740	724	510	679	7.37225	5.03779	6.86401	7.31318	7.39454	6.81978	5.72509	6.16364	635.343	741.094	-0.221147	0.0788302	0.196684	CG2865	X	2278031	2293411	-	5574	-	-	-
FBgn0023527	306	204	244	291	249	273	243	263	7.32189	6.76195	6.62081	6.86115	7.21969	7.46163	7.91513	6.92728	259.502	254.473	0.0272236	0.790166	0.875164	CG3071	X	2262837	2264825	+	1921	-	-	-
FBgn0023528	2065	1311	1922	2324	1879	1913	1549	1893	30.9785	27.2447	32.6974	34.3541	34.1574	32.7812	31.6331	31.2605	1784.86	1878.42	-0.0731861	0.36273	0.541672	CG2924	X	2264657	2270761	-	3064	-	-	UQ_con
FBgn0023529	2870	1516	2373	2669	2145	2138	1740	2252	36.8389	26.9565	34.5416	33.7579	33.3633	31.3474	30.4035	31.8199	2056.61	2290.61	-0.155097	0.0719294	0.185217	CG2918	X	2271008	2275068	-	3581	-	-	HSP70
FBgn0023530	354	251	283	327	260	260	241	293	19.6281	19.2792	17.7943	17.8659	17.4689	16.4671	18.1904	17.8833	282.927	278.784	0.0183497	0.852082	0.914667	CG3740	X	1668406	1669297	-	829	-	-	-
FBgn0023531	11599	5187	11003	12695	9404	10610	5958	8089	70.0316	43.384	75.3362	75.528	68.8023	73.1742	48.9693	53.7618	7668.07	10492.2	-0.452268	0.000908001	0.00973297	CG32809	X	1673110	1692768	-	7613	-	-	-
FBgn0023534	641	319	556	660	526	559	361	501	21.9224	15.1133	21.5637	22.2421	21.7988	21.8379	16.8069	18.8614	457.17	551.562	-0.268889	0.0290677	0.104336	CG17778	X	494614	496369	+	1344	-	-	-
FBgn0023535	64	54	57	72	28	87	47	72	2.36667	2.76625	2.3903	2.62357	1.25468	3.67491	2.36595	2.93087	54.2801	64.403	-0.245559	0.455068	0.628769	arg	X	509435	528028	+	1243	-	-	-
FBgn0023536	364	299	294	386	343	300	308	365	7.1349	8.1189	6.53511	7.45548	8.147	6.71702	8.21839	7.87562	355.639	305.992	0.214131	0.0127531	0.0621135	CG3156	X	487878	490725	+	2345	-	-	ABC_membrane
FBgn0023537	2334	1997	2159	2209	2085	2029	1911	2258	48.0873	56.9964	50.4431	44.8464	52.0539	47.7508	53.597	51.2105	2236.06	1998.4	0.161813	0.00577176	0.0367603	CG17896	X	490787	493495	-	2231	-	-	Aldedh
FBgn0023540	1082	1743	821	1088	791	787	1395	1060	24.4876	54.6457	21.0708	24.2633	21.6927	20.3453	42.9777	26.4077	1387.07	858.255	0.692021	0.0135168	0.0646042	CG3630	X	2162196	2172281	+	2031	-	-	-
FBgn0023541	114	124	136	124	112	119	126	135	3.09329	4.66098	4.18479	3.31543	3.68257	3.68835	4.6541	4.03232	135.203	113.385	0.253734	0.129451	0.273191	Cyp4d14	X	2173415	2175315	-	1694	-	-	p450
FBgn0023542	515	435	445	528	475	457	447	456	13.2172	15.4654	12.9513	13.3527	14.7722	13.3974	15.6168	12.8826	493.022	444.184	0.147588	0.0913723	0.216632	Nmd3	X	2182818	2184668	-	1791	-	-	-
FBgn0023545	928	524	848	928	757	771	589	781	35.4578	27.7354	36.7434	34.9392	35.0491	33.6502	30.6358	32.8488	711.904	793.776	-0.155366	0.0783882	0.195859	PIG-K	X	2007911	2009364	-	1203	-	-	-
FBgn0023549	399	259	252	332	344	273	270	254	5.73667	5.15853	4.10872	4.70356	5.99325	4.48351	5.28445	4.02	306.498	285.165	0.101934	0.549684	0.70677	Mct1	X	2189188	2205373	+	3197	-	-	MFS_1
FBgn0023550	65	96	73	69	39	66	66	132	1.77736	3.63641	2.26362	1.85914	1.29224	2.06146	2.45672	3.9732	89.485	62.7228	0.514035	0.161115	0.316371	FarO	X	2201820	2203866	-	1681	-	-	NAD_binding_4
FBgn0024150	751	386	581	728	542	533	394	541	5.0394	3.58811	4.42114	4.81362	4.40712	4.0854	3.59902	3.99615	500.503	589.402	-0.23542	0.0337847	0.114305	Ac78C	3L	21136447	21171930	-	6850	-	-	Guanylate_cyc
FBgn0024179	2331	1196	1964	2308	1865	1979	1433	1956	25.4079	18.0591	24.2765	24.7892	24.6332	24.64	21.2629	23.4693	1727.81	1958.83	-0.180338	0.0752498	0.190928	wit	3L	4064152	4071717	-	4217	-	-	Pkinase
FBgn0024183	7030	3553	5844	6949	5676	5741	4229	5564	95.829	67.0929	90.3382	93.3396	93.7565	89.392	78.4746	83.4899	5101.51	5829.8	-0.192335	0.0592322	0.162398	vig	2L	15062931	15070316	-	3372	-	-	-
FBgn0024184	67	63	74	65	64	57	60	82	1.0269	1.33762	1.28619	0.981675	1.18864	0.997923	1.25185	1.38348	72.5469	60.3343	0.269422	0.157277	0.310987	unc-4	X	17768569	17778708	+	2999	-	-	Homeobox
FBgn0024187	4165	2052	3549	4281	3396	3476	2385	3222	34.1135	23.2824	32.9638	34.5508	33.7052	32.5208	26.5919	29.0498	2962.29	3528.28	-0.251947	0.0254131	0.0965399	syd	3L	7916650	7936120	-	5612	-	-	-
FBgn0024188	608	351	508	621	461	455	417	546	34.5877	27.6608	32.7718	34.8106	31.7787	29.5664	32.2926	34.1913	476.845	498.857	-0.0643975	0.521781	0.684699	san	2R	11360706	11361871	+	808	-	-	Acetyltransf_1
FBgn0024189	2612	964	2364	2702	2220	2256	1220	1780	13.8097	7.06035	14.1735	14.0766	14.2226	13.6244	8.7805	10.3594	1647.05	2268.87	-0.461721	0.0192428	0.0804432	sns	2R	8798489	8856091	+	8694	-	-	I-set
FBgn0024191	273	148	215	246	186	243	174	225	4.51385	3.38989	4.03127	4.00794	3.72662	4.58944	3.91637	4.09517	197.1	223.346	-0.177493	0.129541	0.273262	sip1	2L	5721051	5723944	+	2780	-	-	G-patch
FBgn0024194	83	72	76	75	62	77	77	88	2.2804	2.74035	2.36792	2.03047	2.06415	2.41654	2.87988	2.66147	81.1186	71.3137	0.18531	0.320371	0.49908	rasp	3L	3162180	3163852	+	1673	-	-	MBOAT
FBgn0024196	955	535	751	876	751	759	610	796	83.2956	64.6416	74.281	75.2878	79.3735	75.6188	72.4266	76.4253	723.336	761.905	-0.0738324	0.398467	0.57686	robl	2R	17456472	17457129	+	527	-	-	-
FBgn0024222	229	247	172	216	224	173	231	251	4.23072	6.32143	3.60352	3.93219	5.01469	3.65085	5.80952	5.10456	259.444	179.77	0.524447	4.45e-05	0.00086825	IKKbeta	3R	16046347	16049421	-	2488	-	-	Pkinase
FBgn0024227	5	5	8	6	5	5	8	14	0.194274	0.269125	0.352496	0.229719	0.235414	0.221913	0.42314	0.598795	8.46317	5.5354	0.629685	0.299179	0.476894	aurB	2L	10856797	10858094	-	1183	-	-	Pkinase
FBgn0024230	456	343	362	474	442	343	332	384	12.6877	13.2207	11.4221	12.9957	14.9025	10.9014	12.575	11.7613	406.156	371.683	0.12612	0.267833	0.443976	Hs2st	2L	19442833	19444750	-	1652	-	-	-
FBgn0024232	3940	1465	3507	4137	3222	3382	2021	2860	25.7505	13.2637	25.9922	26.6426	25.5171	25.2483	17.9806	20.576	2549.11	3415.86	-0.421981	0.0189946	0.0797475	gprs	2R	16641243	16651125	+	7033	-	-	BTB
FBgn0024234	603	483	486	612	507	491	459	530	16.4395	18.2414	15.0254	16.4409	16.7493	15.2905	17.0347	15.9057	536.766	499.354	0.100969	0.196166	0.362434	gbb	2R	23851562	23853247	+	1686	-	-	TGFb_propeptide
FBgn0024236	1632	959	1443	1568	1335	1375	1052	1395	17.8183	14.5046	17.8662	16.8692	17.6622	17.1482	15.6355	16.7659	1273.97	1375.26	-0.109106	0.141515	0.289795	foi	3L	8525244	8534503	+	4210	-	-	-
FBgn0024238	3741	1914	2895	3423	2970	2845	2263	2914	40.3842	28.6223	35.4398	36.411	38.8506	35.0813	33.2551	34.6273	2701.09	2939.78	-0.12193	0.237405	0.409602	Fim	X	17285704	17301929	-	4258	-	-	CH
FBgn0024244	328	225	290	304	236	247	248	265	5.352	5.08586	5.36611	4.88785	4.66629	4.60372	5.50863	4.75985	264.316	266.812	-0.01632	0.880475	0.930495	drm	2L	3539247	3548423	+	2817	-	-	-
FBgn0024245	342	184	246	276	260	236	179	253	5.95684	4.43964	4.85897	4.73697	5.48757	4.69538	4.24417	4.85083	235.266	250.429	-0.089089	0.527228	0.689637	dnt	2L	19338669	19363227	-	2639	-	-	Pkinase_Tyr
FBgn0024248	1643	1371	1483	1905	1557	1711	1432	1758	21.107	24.3987	21.6048	24.1149	24.2379	25.1078	25.0427	24.8607	1652.39	1541.62	0.100292	0.160584	0.315849	chico	2L	10242512	10247078	-	3578	-	-	-
FBgn0024250	289	191	259	311	190	218	163	191	4.15903	3.80774	4.22682	4.41018	3.31333	3.5836	3.19324	3.02575	199.688	245.187	-0.300163	0.0177631	0.0765915	brk	X	7307939	7311132	+	3194	-	-	-
FBgn0024251	57	27	36	31	25	32	33	22	0.441452	0.289676	0.316177	0.236577	0.23462	0.283092	0.347914	0.187558	29.4775	35.5281	-0.278998	0.417988	0.595059	bbx	X	21363028	21373145	+	5935	-	-	HMG_box
FBgn0024273	1666	1154	1543	1691	1406	1525	1239	1573	24.505	23.5139	25.7374	24.5089	25.06	25.6223	24.8085	25.4691	1447.75	1470.04	-0.0203248	0.672734	0.799876	WASp	3R	28824506	28832024	-	3125	-	-	PBD
FBgn0024277	9096	4271	7819	9447	7699	7415	5289	6890	37.3904	24.3209	36.4486	38.2653	38.3496	34.8169	29.596	31.177	6469.14	7699.5	-0.251086	0.0555133	0.155592	trio	3L	995982	1034875	-	11182	-	-	RhoGEF
FBgn0024285	1241	744	1047	1311	1000	1042	816	1101	26.7305	22.1997	25.5741	27.8253	26.1007	25.6373	23.9263	26.1052	983.439	1057.8	-0.104103	0.164746	0.32126	Srp54	2L	9912911	9915044	+	2134	-	-	-
FBgn0024288	16	20	10	17	12	17	16	17	0.358928	0.621523	0.254394	0.375784	0.326201	0.435618	0.488604	0.419799	17.8241	13.6814	0.371695	0.355268	0.533445	Sox100B	3R	31065253	31083407	+	2049	-	-	HMG_box
FBgn0024289	873	965	973	525	681	458	473	491	28.9312	44.3016	36.5666	17.1441	27.3475	17.3375	21.3385	17.9118	720.882	649.899	0.149247	0.671738	0.799267	Sodh-1	3R	7052335	7054541	+	1387	-	-	ADH_N
FBgn0024291	2689	1700	2384	2831	2221	2272	1859	2226	32.4496	28.4189	32.6245	33.6635	32.4776	31.3181	30.5385	29.5698	2160.09	2321.66	-0.104004	0.0614543	0.166232	Sirt1	2L	13165564	13169551	+	3809	-	-	SIR2
FBgn0024293	3179	1687	2766	2783	1767	2525	1410	1389	109.95	80.8275	108.487	94.846	74.0556	99.755	66.3855	52.8825	1707.55	2572.61	-0.59181	1.28e-05	0.000304263	Spn43Ab	2R	7151662	7153642	-	1329	-	-	Serpin
FBgn0024294	12	14	8	13	4	9	4	8	0.426262	0.68891	0.322258	0.45503	0.172176	0.36518	0.193421	0.312817	8.2921	9.51352	-0.213839	0.724576	0.832741	Spn43Aa	2R	7147692	7149289	+	1294	-	-	Serpin
FBgn0024314	585	430	576	628	464	554	433	556	9.37902	9.55014	10.4723	9.92117	9.0144	10.1457	9.45016	9.81255	508.266	536.361	-0.0761876	0.29162	0.468891	Plap	2L	1167172	1170365	-	2867	-	-	-
FBgn0024315	1947	1124	1338	1658	1239	1338	1100	1187	27.2682	21.807	21.2504	22.8811	21.0271	21.405	20.9717	18.2998	1262.9	1427.47	-0.177742	0.096169	0.224402	Picot	2R	16655323	16667675	-	3282	-	-	MFS_1
FBgn0024320	5066	3339	4638	5232	4550	4480	3661	4642	44.798	40.9024	46.5096	45.5893	48.7553	45.2523	44.0699	45.186	4358.51	4437.33	-0.0254425	0.670206	0.798255	Npc1a	2L	10213812	10221216	-	5198	-	-	-
FBgn0024321	1168	665	993	1219	990	1074	765	964	12.277	9.68302	11.8364	12.6257	12.6096	12.8951	10.9461	11.154	909.811	1017.23	-0.160009	0.0791112	0.197144	NK7.1	3R	14329413	14372951	-	4373	-	-	Homeobox
FBgn0024326	2625	1340	2222	2705	2230	2214	1676	1990	29.3574	20.7602	28.1806	29.8096	30.221	28.2836	25.5159	24.4989	1945.38	2227.28	-0.194978	0.0853216	0.206902	Mkk4	3R	8646172	8650796	-	4110	-	-	Pkinase
FBgn0024329	2184	1828	1932	2040	1731	1892	1806	1953	16.604	19.252	16.6566	15.2825	15.9469	16.4305	18.6908	16.3444	1990.1	1841.04	0.111632	0.167112	0.324637	Mekk1	3R	18733106	18743594	-	6046	-	-	Pkinase
FBgn0024330	499	326	388	493	364	419	337	437	10.8141	9.78691	9.53542	10.5278	9.55888	10.3722	9.94187	10.425	394.756	410.032	-0.0549965	0.498636	0.665267	MED6	3R	9766031	9768984	-	2121	-	-	-
FBgn0024352	1029	1650	996	1068	1075	889	1355	2469	23.3802	51.9346	25.6633	23.9115	29.5978	23.073	41.9105	61.7532	1755.85	910.443	0.947683	6.66e-06	0.000175284	Stip1	2L	295122	297449	+	2023	-	-	TPR_1
FBgn0024360	342	336	340	390	331	312	324	349	6.43212	8.75401	7.25147	7.2276	7.54351	6.70273	8.29512	7.22535	364.446	316.292	0.201742	0.0486959	0.143245	MTPAP	X	1344872	1349357	-	2444	-	-	-
FBgn0024361	22	92	17	35	22	16	84	84	0.975154	5.64908	0.854513	1.52869	1.18165	0.810102	5.0685	4.0986	77.7497	20.2588	1.93501	0.000192263	0.00288582	Tsp2A	X	1346553	1348143	+	1037	-	-	Tetraspannin
FBgn0024362	1237	964	1000	1092	998	1113	987	1047	24.2262	26.1537	22.2093	21.0737	23.6845	24.8989	26.3138	22.5719	1085.91	1016.44	0.0945323	0.282185	0.459518	Naa30A	X	1342106	1344770	+	2347	-	-	Acetyltransf_1
FBgn0024364	337	397	335	394	386	294	403	471	6.29686	10.276	7.09836	7.25424	8.73974	6.27496	10.2506	9.68769	449.103	310.413	0.531217	1.48e-07	6.13e-06	CG11417	X	1354014	1356473	+	2460	-	-	-
FBgn0024365	958	764	898	1018	825	810	812	894	11.3287	12.5155	12.0423	11.8622	11.8219	10.9413	13.0714	11.6374	893.466	841.154	0.0853371	0.202967	0.370243	CG12773	X	1349623	1353981	-	3887	-	-	AA_permease
FBgn0024366	34	50	36	38	32	31	25	43	0.331105	0.674523	0.397566	0.364647	0.37762	0.34484	0.331419	0.460958	40.8022	31.8132	0.356713	0.247017	0.421047	CG11409	X	1329518	1341587	-	4720	-	-	-
FBgn0024371	385	258	355	350	313	332	250	390	8.83947	8.20587	9.243	7.91836	8.70817	8.70708	7.81367	9.85678	324.492	325.65	-0.00117042	0.991583	0.995551	E2f2	2L	21154293	21156749	-	2002	-	-	E2F_TDP
FBgn0024432	1367	1036	1298	1235	1189	1232	1088	1395	77.003	80.8423	82.915	68.5501	81.1593	79.2719	83.4291	86.5005	1269.4	1176.88	0.110389	0.136104	0.282433	Dlc90F	3R	18299229	18300044	+	816	-	-	-
FBgn0024491	342	1283	327	374	1197	333	2516	2126	4.71226	24.4889	5.1094	5.07781	19.9855	5.24103	47.1915	32.2457	1937.3	314.887	2.62116	2.97e-25	1.92e-22	Bin1	3R	16186156	16189564	-	3336	-	-	-
FBgn0024509	1020	769	953	1042	877	897	782	912	25.9174	27.068	27.4602	26.0892	27.0027	26.0347	27.0487	25.5088	904.003	894.449	0.014648	0.787085	0.873566	Sec13	3R	23356278	23358531	+	1809	-	-	-
FBgn0024510	181	122	145	211	154	128	155	160	2.07993	1.94209	1.88954	2.38921	2.14441	1.68015	2.42466	2.02393	160.002	150.699	0.0827468	0.608085	0.751502	dlt	3L	1789631	1795328	-	4000	-	-	-
FBgn0024542	304	203	243	310	232	273	160	302	9.6435	8.92065	8.74151	9.69001	8.91797	9.8922	6.90924	10.5456	239.675	257.831	-0.102478	0.489004	0.658254	Neos	3L	7241628	7243139	+	1449	-	-	RRM_1
FBgn0024555	4365	2162	3675	4504	3624	3605	2580	3299	34.9605	23.9877	33.3787	35.5462	35.1721	32.9813	28.1295	29.0858	3130.08	3681.23	-0.233773	0.0417233	0.130212	flfl	3R	13683921	13693905	+	5739	-	-	-
FBgn0024556	2048	1612	1848	2107	1747	1749	1554	1655	53.0049	57.7951	54.2385	53.7344	54.7894	51.7065	54.7504	47.1509	1785.25	1770.26	0.0110911	0.878723	0.929714	mEFTu1	2R	13507557	13509332	+	1776	-	-	GTP_EFTU
FBgn0024558	329	348	344	363	345	378	384	379	13.4065	19.6444	15.8964	14.5757	17.0356	17.5947	21.3011	17.0006	396.39	324.978	0.286222	0.0307719	0.10768	Dph5	3R	22582028	22583225	-	1128	-	-	-
FBgn0024689	890	520	726	862	663	714	545	686	16.5156	13.3674	15.2777	15.762	14.9085	15.1346	13.7673	14.0131	650.742	727.751	-0.161122	0.0159826	0.0718633	fws	2L	17478442	17481029	-	2477	-	-	-
FBgn0024698	459	268	316	444	395	423	323	419	4.3546	3.52217	3.39971	4.15069	4.54098	4.584	4.17146	4.37577	377.166	374.41	0.0116676	0.931446	0.960271	Cpsf160	2R	14497347	14503488	-	4845	-	-	-
FBgn0024728	3280	1895	2889	3487	2725	3069	2211	2619	53.501	42.8191	53.4386	56.0457	53.8607	57.1813	49.0938	47.025	2546.27	2907.71	-0.191191	0.0142499	0.0668603	Slip1	4	663621	669884	+	2818	-	-	PDZ
FBgn0024732	736	498	703	821	693	706	508	670	15.7131	14.7284	17.02	17.2715	17.9282	17.2171	14.7638	15.7458	637.364	678.285	-0.0881795	0.322085	0.500809	Drep1	2R	12044612	12050172	+	2153	-	-	-
FBgn0024733	17226	12054	15052	16349	12121	14770	12908	13717	641.131	621.488	635.296	599.591	546.661	627.931	653.99	561.988	13799.2	14492.8	-0.0708724	0.297942	0.47595	RpL10	3L	23093190	23095471	-	1235	-	-	-
FBgn0024734	569	280	486	637	512	396	321	403	6.90085	4.70422	6.68414	7.61257	7.52449	5.48598	5.29962	5.38022	406.908	473.96	-0.219791	0.224174	0.394413	PRL-1	2L	16245835	16257606	-	3790	-	-	DSPc
FBgn0024740	47	240	39	32	141	26	229	274	0.942568	6.66754	0.886949	0.632363	3.4265	0.595603	6.25172	6.04882	240.556	32.8426	2.87126	1.33e-22	7.44e-20	Lip2	2L	10701940	10709453	-	2292	-	-	-
FBgn0024754	2269	1429	1800	2092	1788	1978	1514	1759	56.9919	49.7222	51.2708	51.7776	54.4205	56.751	51.7671	48.635	1754.28	1859.31	-0.0839987	0.194436	0.360622	Flo1	2R	15566271	15569404	-	1830	-	-	-
FBgn0024804	1458	985	1291	1436	1131	1408	1024	1316	28.3132	26.4976	28.43	27.4781	26.614	31.2322	27.0695	28.1315	1201.53	1280.75	-0.0907677	0.130749	0.274939	Dbp80	3L	27279316	27422159	+	2367	-	-	DEAD
FBgn0024806	4157	2486	3869	4321	3493	3727	2722	3709	32.2113	26.6851	33.9974	32.9924	32.7977	32.9881	28.7122	31.6366	3331.44	3674.99	-0.140986	0.0569202	0.158236	DIP2	3L	250229	257954	-	5932	-	-	AMP-binding
FBgn0024807	8695	7227	8502	9223	7028	8531	6974	8484	104.543	120.371	115.922	109.269	102.394	117.164	114.145	112.287	8048.23	8007.04	0.00738005	0.911315	0.948067	DIP1	X	21624796	21630148	-	3823	-	-	-
FBgn0024811	2445	1709	2225	2591	2184	2183	1884	2103	82.8187	80.192	85.4671	86.4806	89.6436	84.4641	86.872	78.4141	2131.28	2157.41	-0.0178173	0.757127	0.854671	Crk	4	210224	213165	+	1357	-	-	SH2
FBgn0024814	2598	1730	2259	2655	2137	2147	1793	2230	84.9343	78.3483	83.749	85.5284	84.6575	80.1761	79.7947	80.2517	2128.71	2203.41	-0.0497435	0.265433	0.441596	Clc	3L	20241053	20243735	+	1406	-	-	-
FBgn0024833	1431	997	1297	1446	1229	1258	985	1313	37.4793	36.1732	38.5222	37.3183	39.0051	37.6359	35.1187	37.8549	1218.55	1241.61	-0.0254468	0.625174	0.764693	AP-1mu	3R	9557712	9559525	-	1755	-	-	Adap_comp_sub
FBgn0024836	2198	900	2018	2328	2048	1866	1267	1639	7.46447	4.23402	7.77162	7.79033	8.42788	7.23855	5.8573	6.1271	1563.4	1919.81	-0.295941	0.117931	0.256666	stan	2R	10673345	10721138	+	13535	-	-	7tm_2
FBgn0024841	1243	872	1078	1126	991	1065	874	942	78.8066	76.5856	77.5049	70.3447	76.1346	77.1276	75.4314	65.7427	998.592	1032.19	-0.0486826	0.525037	0.687723	Pcd	3R	29723163	29724226	+	725	-	-	-
FBgn0024846	768	491	660	762	605	670	520	691	19.3857	17.1688	18.8922	18.9529	18.5051	19.3181	17.8679	19.2001	620.802	653.292	-0.0713359	0.263263	0.439296	p38b	2L	13780689	13782611	+	1821	-	-	Pkinase
FBgn0024887	356	265	356	409	301	332	262	351	11.262	11.6131	12.7712	12.7494	11.5384	11.997	11.2827	12.223	317.719	332.171	-0.062365	0.484015	0.653918	kin17	3L	20356807	20358331	+	1453	-	-	-
FBgn0024889	2205	1466	1995	2219	1788	2090	1551	2017	43.6491	40.2013	44.7847	43.2839	42.8896	47.2588	41.7954	43.952	1837.35	1947.68	-0.082666	0.110888	0.247126	Kap-alpha1	3L	19807232	19810398	+	2322	-	-	Arm
FBgn0024897	123	135	135	131	100	102	112	142	2.64316	4.01876	3.28982	2.7739	2.60397	2.50373	3.27632	3.35902	132.908	112.383	0.240378	0.19834	0.364835	b6	X	1686624	1690187	+	2139	-	-	-
FBgn0024909	282	178	199	244	195	203	203	310	5.73295	5.01289	4.58776	4.88788	4.80375	4.71405	5.61791	6.93738	237.063	211.109	0.168529	0.300085	0.477781	Taf7	3R	7907333	7909721	+	2261	-	-	-
FBgn0024912	351	305	299	396	342	320	304	353	12.4585	14.9968	12.0351	13.8502	14.7097	12.9741	14.6887	13.7924	353.15	311.457	0.178707	0.0438365	0.134117	agt	3R	6658806	6660100	-	1295	-	-	DNA_binding_1
FBgn0024913	2639	1619	2357	2870	2490	2399	2124	2621	33.0434	28.0822	33.4675	35.4102	37.78	34.3119	36.2034	36.1258	2377.52	2343.83	0.0209759	0.833977	0.901985	Actbeta	4	1077331	1084796	-	3671	-	-	-
FBgn0024920	25	17	18	25	21	15	27	39	0.853737	0.804216	0.697069	0.841252	0.869002	0.58512	1.25516	1.46607	27.7209	18.7806	0.562511	0.114418	0.251751	Ts	2L	2968293	2969638	-	1346	-	-	-
FBgn0024921	2959	1899	2547	3039	2651	2492	2163	2517	24.2964	21.6004	23.7162	24.5883	26.3769	23.373	24.177	22.7502	2489.88	2517.93	-0.0161045	0.820537	0.894622	Tnpo	3L	6193480	6200385	+	5598	-	-	-
FBgn0024941	3119	1265	2740	3128	2601	2542	1591	2193	26.0854	14.6559	25.9868	25.7781	26.3597	24.2844	18.1135	20.1895	2043.06	2630.75	-0.364423	0.0292345	0.104653	RSG7	X	16838173	16844433	-	5496	-	-	RGS
FBgn0024943	6539	4559	6227	6850	5898	5666	5720	7665	73.5061	70.9939	79.3799	75.876	80.3404	72.7542	87.5302	94.8483	6395.12	5778.12	0.146577	0.119405	0.258798	PIP82	X	8525387	8529698	-	4089	-	-	-
FBgn0024944	1666	916	1469	1809	1427	1502	1005	1325	13.8402	10.5415	13.8392	14.8084	14.3651	14.253	11.3654	12.1169	1254.77	1471.35	-0.22903	0.026571	0.098996	Oamb	3R	20689018	20714577	-	5533	-	-	7tm_1
FBgn0024945	468	377	402	442	358	429	379	434	14.0876	15.7207	13.7226	13.1103	13.0584	14.7508	15.5303	14.3809	420.014	398.409	0.0748975	0.425344	0.601639	NitFhit	3L	203730	205309	+	1527	-	-	CN_hydrolase
FBgn0024947	2243	1640	1830	2112	1793	1883	1707	2027	36.7951	37.2687	34.0433	34.1395	35.6417	35.2842	38.1193	36.6033	1938.7	1841.91	0.0731255	0.120891	0.260951	NTPase	2L	2880704	2885850	-	2802	-	-	-
FBgn0024956	429	240	342	400	310	350	251	341	16.2565	12.5985	14.6965	14.9359	14.2347	15.1498	12.9477	14.2242	307.011	346.996	-0.174443	0.0549809	0.154583	Mat1	2R	10738617	10739829	-	1213	-	-	-
FBgn0024957	1524	1602	1254	1544	1444	1154	1435	1624	24.1472	35.1628	22.5319	24.1063	27.7246	20.8861	30.9516	28.3252	1660.93	1246.35	0.413132	2.8e-05	0.000590297	Irp-1B	3R	10408618	10412869	-	2901	-	-	Aconitase
FBgn0024958	1226	911	1158	1259	1084	1164	988	1258	19.5536	20.1277	20.9442	19.7862	20.9499	21.2059	21.4507	22.0862	1142.87	1100.67	0.0561421	0.328829	0.508082	Irp-1A	3R	22721320	22724587	-	2882	-	-	Aconitase
FBgn0024963	10114	6250	8925	10565	8416	8782	6838	7745	70.0878	59.9983	70.1369	72.1424	70.6712	69.5155	64.5057	59.0807	7903.87	8762.68	-0.148842	0.0223247	0.0885284	GluClalpha	3R	19730715	19775231	+	6633	-	-	Neur_chan_LBD
FBgn0024973	1246	1031	1095	1252	985	1164	980	1206	23.6176	27.0717	23.537	23.3843	22.6241	25.2023	25.2868	25.1634	1138.16	1088.1	0.0644021	0.364412	0.543325	CG2701	X	2717638	2720327	-	2425	-	-	-
FBgn0024975	203	137	148	188	169	161	112	150	5.17236	4.83563	4.27636	4.72011	5.21791	4.68584	3.88473	4.20716	153.413	159.41	-0.0564621	0.701212	0.817836	CG2712	X	2732469	2734402	+	1804	-	-	zf-AD
FBgn0024980	468	428	384	481	304	419	370	483	12.5873	15.9467	11.7122	12.7478	9.90782	12.8727	13.5469	14.3001	430.118	399.83	0.104381	0.500047	0.666639	Syx4	X	2739089	2744076	-	1709	-	-	SNARE
FBgn0024983	439	296	408	434	367	423	271	403	9.71533	9.07453	10.2393	9.46421	9.84183	10.6931	8.16417	9.81755	359.169	390.453	-0.116831	0.231794	0.403375	CG4293	X	527941	530291	-	2077	-	-	-
FBgn0024985	6102	3324	5463	6184	5003	5440	3585	4709	73.8299	55.7135	74.9567	73.7278	73.3513	75.1845	59.0471	62.7183	4465.89	5300.36	-0.246865	0.00527442	0.0342879	CG11448	X	1393054	1397337	+	3799	-	-	-
FBgn0024986	1200	1216	1120	1315	1028	1104	1092	1139	66.3758	93.1754	70.2531	71.673	68.9031	69.7536	82.2244	69.3517	1221.55	1082.91	0.172745	0.126473	0.269059	CG3719	X	1378885	1380480	-	831	-	-	-
FBgn0024987	7761	5227	7478	8419	6622	7440	5349	6943	97.0446	90.5411	106.037	103.733	100.337	106.266	91.0492	95.5666	6503.45	7116.55	-0.129602	0.0138604	0.0657607	ssx	X	1370580	1375257	+	3676	-	-	RRM_1
FBgn0024989	30	31	30	26	27	32	35	43	0.319499	0.45735	0.362317	0.272849	0.348441	0.389284	0.507418	0.504106	36.7596	27.1846	0.440011	0.116968	0.25517	CG3777	X	279703	350504	+	4316	-	-	-
FBgn0024991	151	135	146	185	129	151	156	171	2.20201	2.7272	2.41443	2.65838	2.27955	2.5153	3.09683	2.74501	160.258	144.622	0.14628	0.317128	0.495735	CG2694	X	2714079	2717654	+	3152	-	-	-
FBgn0024992	1307	1063	1097	1139	1096	1079	1058	1284	17.8799	20.1448	17.0183	15.3538	18.1684	16.8609	19.7027	19.3357	1218.06	1056.83	0.204538	0.00305479	0.0236775	Spg7	X	2694392	2698211	-	3360	-	-	AAA
FBgn0024993	168	81	139	158	101	138	88	137	4.37516	2.92219	4.10505	4.05456	3.1873	4.10519	3.11973	3.92745	108.83	137.643	-0.333085	0.0251754	0.0957554	CG2662	X	2698701	2701033	+	1765	-	-	-
FBgn0024994	388	255	286	361	304	339	248	279	8.04443	7.32392	6.72433	7.37518	7.63756	8.02846	6.99947	6.36756	294.339	313.498	-0.0928238	0.398415	0.57686	Ugalt	X	2701124	2703852	-	2217	-	-	-
FBgn0024995	556	327	500	571	429	433	342	430	21.6399	17.6306	22.0683	21.8986	20.2327	19.2503	18.1199	18.4227	411.828	469.674	-0.189262	0.0309189	0.108102	CG2680	X	2706151	2707427	-	1181	-	-	-
FBgn0024996	853	632	735	891	751	772	574	867	28.8934	29.6556	28.2329	29.7392	30.8252	29.87	26.4674	32.3276	758.562	742.407	0.0328047	0.677257	0.802566	eIF2Bbeta	X	2704571	2706217	+	1357	-	-	-
FBgn0024997	972	1211	1052	1131	934	1175	1091	1508	19.57	33.7759	24.0192	22.4382	22.787	27.0228	29.9018	33.4218	1282.73	995.593	0.365863	0.0205262	0.0838951	CG2681	X	2708684	2711668	+	2283	-	-	-
FBgn0024998	522	407	450	561	420	525	432	522	12.2919	13.2765	12.0166	13.0171	11.9844	14.1214	13.8479	13.5309	481.561	470.651	0.0330018	0.715157	0.827195	CG2685	X	2711756	2713960	-	1952	-	-	-
FBgn0025109	436	349	389	409	349	377	404	456	11.7198	12.9957	11.8577	10.8332	11.3678	11.5756	14.7831	13.4928	421.857	368.54	0.194496	0.0617114	0.166766	Bem46	2L	2988116	2990075	+	1710	-	-	-
FBgn0025111	57	54	50	66	45	50	56	276	1.82326	2.3928	1.81368	2.08026	1.74422	1.82689	2.43843	9.71822	109.732	50.8069	1.11335	0.0484939	0.142905	Ant2	X	10778954	10786907	-	1437	-	-	Mito_carr
FBgn0025185	245	121	180	261	179	237	126	183	5.6139	3.84081	4.67725	5.89306	4.97014	6.2032	3.93024	4.61588	163.18	210.472	-0.364381	0.0171243	0.0748874	az2	2R	7510622	7512749	-	2006	-	-	-
FBgn0025186	1340	1083	1204	1364	1152	1107	1062	1363	20.4765	22.9255	20.864	20.5384	21.3315	19.3227	22.0915	22.9273	1258.55	1144.73	0.136426	0.0094164	0.0506147	ari-2	2R	22212835	22217264	+	3008	-	-	IBR
FBgn0025334	32	14	22	41	26	27	10	25	1.56145	0.946337	1.21736	1.97135	1.53734	1.50491	0.664245	1.34284	19.8257	27.6148	-0.469943	0.212025	0.38139	PHDP	2R	23883136	23884440	-	942	-	-	Homeobox
FBgn0025335	711	534	692	685	623	670	559	588	16.4063	17.0695	18.1078	15.5752	17.4199	17.6597	17.5591	14.9356	625.345	632.485	-0.0167603	0.851905	0.914667	Cpes	2R	23862962	23865398	-	1992	-	-	-
FBgn0025336	730	536	622	753	545	659	513	605	20.6363	20.99	19.9397	20.9752	18.6691	21.2796	19.7413	18.8265	596.122	631.206	-0.0846793	0.215865	0.385736	CG4882	2R	23880817	23882927	-	1626	-	-	-
FBgn0025352	1793	1143	1307	1623	969	1541	972	967	51.7361	45.6877	42.767	46.146	33.8809	50.7908	38.1794	30.7146	1108.39	1429.25	-0.367811	0.0078913	0.0450361	Thiolase	2R	23866648	23868603	-	1593	-	-	Thiolase_N
FBgn0025360	718	567	648	654	601	708	569	671	11.7826	12.8896	12.059	10.5754	11.9511	13.2715	12.711	12.1212	652.064	626.015	0.0593086	0.504029	0.670639	Optix	2R	8031283	8042529	+	2801	-	-	Homeobox
FBgn0025366	4300	2709	3793	4299	3338	3690	3005	3684	173.074	151.047	173.127	170.503	162.805	169.652	164.648	163.226	3434.58	3673.45	-0.0965318	0.0137448	0.0653891	Ip259	2L	10408352	10409610	+	1142	-	-	-
FBgn0025373	363	247	311	324	249	295	213	274	11.3893	10.7356	11.0655	10.017	9.46691	10.5726	9.09748	9.46341	266.145	295.538	-0.152241	0.130463	0.274526	Fpps	2R	11305511	11307528	-	1465	-	-	-
FBgn0025381	1541	1105	1283	1468	1216	1326	1096	1488	26.0318	25.8585	24.578	24.4359	24.8915	25.5867	25.2035	27.67	1321.43	1283.29	0.0431644	0.443431	0.618498	rush	X	1478552	1481420	+	2721	-	-	FYVE
FBgn0025382	440	405	447	542	419	518	370	486	12.9314	16.4887	14.8977	15.6962	14.9219	17.3897	14.8028	15.723	453.985	446.498	0.0248062	0.825682	0.896911	Rab27	X	1473884	1476974	-	1564	-	-	Ras
FBgn0025383	13	48	5	22	9	8	31	27	0.552262	2.82477	0.240875	0.92093	0.463299	0.388205	1.79272	1.26262	32.1669	10.6604	1.58135	0.0179273	0.0769944	CG14780	X	1472522	1473727	+	1082	-	-	Trypsin
FBgn0025387	12	14	6	17	7	13	5	60	0.166641	0.26932	0.094487	0.232623	0.117792	0.206212	0.0945194	0.917187	21.6994	10.8583	1.00467	0.216596	0.386221	CG12184	X	4627380	4630936	-	3310	-	-	-
FBgn0025388	295	167	241	241	213	231	153	283	2.89182	2.2678	2.67908	2.32792	2.53015	2.58661	2.04169	3.0538	217.413	230.423	-0.0799277	0.619505	0.760266	CG12179	X	4631052	4636004	-	4689	-	-	-
FBgn0025390	1045	933	940	1012	815	983	907	947	6.26989	7.7547	6.39574	5.9831	5.92541	6.737	7.408	6.25459	981.716	911.452	0.106174	0.321969	0.500754	Mur2B	X	1523554	1668788	-	7661	-	-	CBM_14
FBgn0025391	553	237	514	561	428	420	301	314	6.50929	3.86453	6.86105	6.50688	6.10477	5.64712	4.82308	4.06858	345.178	467.126	-0.436238	0.00914349	0.049582	Scgdelta	X	1735945	1754065	-	3905	-	-	-
FBgn0025393	28	53	31	44	42	30	44	55	2.81625	7.38463	3.53585	4.36081	5.11893	3.4467	6.02442	6.08949	52.7252	30.3268	0.793641	0.00225754	0.0188276	CG14795	X	1512227	1512803	-	457	-	-	-
FBgn0025394	1520	1152	1511	1479	1389	1390	1138	1439	14.9098	15.6538	16.8078	14.2954	16.51	15.5744	15.1956	15.5379	1381.32	1352.55	0.0313689	0.64469	0.7795	inc	X	1483479	1517615	+	4686	-	-	K_tetra
FBgn0025454	6049	3265	4304	4271	4643	3354	3134	2543	134.062	100.241	108.171	93.2721	124.691	84.9088	94.5517	62.0401	3708.42	4086.43	-0.140154	0.529584	0.69127	Cyp6g1	2R	12185667	12188431	+	2074	-	-	p450
FBgn0025455	3693	2043	3290	3896	3142	3263	2285	2903	26.7659	20.5121	27.0407	27.8243	27.5947	27.014	22.5444	23.1609	2788.33	3229.2	-0.211449	0.0235035	0.0914042	CycT	3L	17551004	17557788	-	6342	-	-	-
FBgn0025456	453	288	389	455	294	340	264	274	20.6161	18.1568	20.076	20.4043	16.2133	17.6749	16.3554	13.7266	305.083	372.862	-0.293328	0.0121632	0.0602714	CREG	3R	17393272	17394640	-	1010	-	-	-
FBgn0025457	327	178	283	365	248	234	192	256	11.0357	8.32169	10.8307	12.138	10.1419	9.02064	8.8207	9.51037	234.867	274.636	-0.225361	0.0905006	0.215064	Bub3	3R	29674007	29675421	-	1362	-	-	-
FBgn0025463	1004	532	896	900	794	803	621	772	23.8373	17.4975	24.1241	21.0556	22.8434	21.7775	20.0708	20.1765	731.2	823.805	-0.170912	0.0926896	0.218575	Bap60	X	13157445	13159508	-	1936	-	-	-
FBgn0025469	242	282	209	268	287	225	251	285	7.59808	12.2653	7.44139	8.29134	10.9191	8.06937	10.7278	9.85005	300.261	215.443	0.475741	1.5e-05	0.000346098	slv	2R	8080559	8083357	-	1464	-	-	-
FBgn0025519	576	309	465	476	422	412	316	414	13.392	9.95224	12.2601	10.9051	11.8892	10.9418	10.0014	10.5957	393.21	440.099	-0.161662	0.150475	0.301957	fidipidine	2R	16262284	16264619	-	1977	-	-	-
FBgn0025525	989	493	798	943	769	759	492	679	8.82882	6.09667	8.07846	8.29507	8.31859	7.73958	5.9789	6.67239	653.153	794.933	-0.28268	0.0228538	0.0896949	bab2	3L	1140429	1177276	-	5149	-	-	BTB
FBgn0025549	1889	973	1736	2010	1541	1736	1017	1492	37.0428	26.4316	38.6047	38.8391	36.6177	38.8858	27.1483	32.2067	1344.66	1684.86	-0.324497	0.00441647	0.0304326	unc-119	X	7288367	7291298	-	2344	-	-	-
FBgn0025558	224	186	228	225	196	213	168	194	22.1424	25.47	25.5582	21.916	23.4774	24.0506	22.6066	21.1098	201.94	204.126	-0.0161851	0.891123	0.936769	CG4101	3L	16612486	16612950	+	465	-	-	-
FBgn0025571	3371	2893	3414	3739	3028	3544	2744	3472	49.7907	59.194	57.1837	54.4185	54.1954	59.7933	55.1726	56.4514	3281.76	3225.94	0.0249753	0.718226	0.828793	SF1	3R	17540421	17545148	+	3112	-	-	KH_1
FBgn0025574	3277	1775	2868	3254	2613	2670	1964	2596	50.6313	37.991	50.2505	49.5406	48.9214	47.1219	41.3079	44.1522	2403.33	2754.29	-0.196172	0.0208056	0.0846895	Pli	3R	23860162	23890052	-	2975	-	-	-
FBgn0025582	2228	1471	1700	2104	1602	1676	1496	1956	67.3753	61.6223	58.298	62.695	58.7037	57.8934	61.5839	65.1118	1759.7	1754.28	0.00409763	0.953126	0.972912	eIF3e	3L	16785242	16786941	-	1520	-	-	-
FBgn0025583	2652	1017	1244	2193	1071	1471	801	652	332.152	176.451	176.686	270.647	162.544	210.448	136.567	89.891	972.57	1702.67	-0.808486	0.00182667	0.0161432	IM2	2R	18386602	18387030	+	367	-	-	-
FBgn0025592	1232	894	1058	1191	897	1035	822	901	29.1903	29.343	28.4271	27.8062	25.7536	28.0115	26.5124	23.4994	955.648	1031.35	-0.111822	0.157608	0.311491	Gk1	3L	202098	205844	-	1940	-	-	FGGY_N
FBgn0025595	1199	379	1012	1024	527	1362	454	318	17.32	7.58417	16.5779	14.5757	9.2248	22.4737	8.9276	5.05663	459.213	1058.02	-1.20479	4.2e-08	1.98e-06	AkhR	2L	6711286	6716186	-	3182	-	-	7tm_1
FBgn0025608	2043	1353	1827	2016	1748	1763	1428	1938	39.6567	36.3819	40.2166	38.5602	41.1156	39.0903	37.7334	41.4101	1738.38	1748.18	-0.00669951	0.908796	0.946685	Faf2	2L	18706010	18708688	-	2368	-	-	UBX
FBgn0025613	6	6	6	5	6	3	6	2	0.105063	0.145543	0.119144	0.0862724	0.127312	0.0600054	0.143021	0.038551	5.59052	4.55783	0.27319	0.696069	0.814524	CG3081	X	4639259	4643987	-	2625	-	-	-
FBgn0025615	528	375	416	554	441	417	424	527	17.5485	17.2655	15.679	18.1434	17.7608	15.8311	19.1833	19.2807	476.333	435.576	0.128123	0.151427	0.303224	Torsin	X	4648592	4650032	-	1383	-	-	-
FBgn0025620	122	399	75	166	43	84	227	159	3.49829	15.8492	2.4388	4.69035	1.49411	2.75134	8.86077	5.01878	234.566	100.51	1.22116	0.0433947	0.133447	CG13360	X	787855	790089	-	1603	-	-	-
FBgn0025621	1356	1105	1323	1385	1151	1358	1067	1282	15.9205	17.9721	17.6148	16.0232	16.3753	18.2124	17.0534	16.5688	1247.11	1243.46	0.00443907	0.949116	0.970349	CG16989	X	793147	797061	+	3915	-	-	-
FBgn0025624	759	712	724	767	637	772	687	766	28.1352	36.5618	30.4345	28.0159	28.6131	32.6884	34.6668	31.2566	761.864	693.148	0.135813	0.196216	0.362446	CG4025	X	2076966	2078455	+	1240	-	-	-
FBgn0025625	2386	1518	2341	2473	2247	2300	1768	2285	20.97	18.4816	23.3318	21.4167	23.9303	23.09	21.1524	22.1065	2099.87	2176.78	-0.0511199	0.573527	0.723986	Sik2	X	2055310	2061915	-	5230	-	-	Pkinase
FBgn0025626	741	600	651	754	601	735	634	725	12.7854	14.3412	12.7378	12.8194	12.5657	14.4861	14.8913	13.7701	693.779	659.573	0.0724928	0.393743	0.57328	CG4281	X	2062313	2065142	-	2664	-	-	-
FBgn0025627	13	27	16	20	10	16	18	23	0.544711	1.56721	0.76026	0.825761	0.507738	0.765794	1.0267	1.06085	21.4003	14.8916	0.517951	0.242905	0.416849	CG4194	X	2068592	2069688	+	1097	-	-	-
FBgn0025628	2711	1846	2180	2419	1894	2407	1947	2185	37.613	35.4796	34.2992	33.0709	31.8423	38.1464	36.7725	33.3706	2134.39	2222.33	-0.0586365	0.436221	0.61166	CG4199	X	2066435	2073483	-	3313	-	-	Pyr_redox_2
FBgn0025629	331	355	366	287	294	335	276	345	16.4837	24.4904	20.6694	14.0835	17.7416	19.0564	18.7105	18.9126	345.433	304.07	0.184267	0.281449	0.458684	CG4045	X	2074795	2075900	-	923	-	-	-
FBgn0025630	681	536	602	756	509	688	436	595	15.1219	16.4878	15.1591	16.5418	13.696	17.4508	13.1794	14.5439	561.773	623.537	-0.150824	0.133158	0.278386	Rtca	X	2072413	2074890	+	2070	-	-	-
FBgn0025631	1375	786	862	1281	1025	996	818	932	16.0452	12.7059	11.407	14.7297	14.4939	13.2761	12.9941	11.9719	963.01	1023.79	-0.0890108	0.475446	0.646819	moody	X	2044292	2050120	-	3939	-	-	7tm_1
FBgn0025632	687	455	617	690	552	573	503	601	11.6396	10.679	11.8545	11.5194	11.3328	11.0893	11.601	11.2088	569.897	586.186	-0.0405069	0.530427	0.691746	CG4313	X	2041868	2055414	+	2713	-	-	7tm_1
FBgn0025633	2487	1660	2177	2519	2009	2119	1751	2319	20.642	19.0864	20.4906	20.6018	20.2057	20.0898	19.7839	21.1876	2083.2	2123.7	-0.0267204	0.555864	0.711296	CG13366	X	585081	620195	-	5538	-	-	CH
FBgn0025634	569	497	457	539	414	571	440	564	16.8737	20.4171	15.3686	15.7503	14.877	19.3421	17.7623	18.4112	519.158	489.135	0.0856147	0.51236	0.677749	CG13367	X	644761	646386	+	1550	-	-	-
FBgn0025635	359	215	320	383	272	327	243	321	7.3145	6.06832	7.39366	7.68937	6.71547	7.61039	6.73979	7.19947	282.542	317.274	-0.164278	0.0729824	0.186676	CG17829	X	625542	628016	+	2256	-	-	-
FBgn0025637	3233	2321	2983	3155	2625	2850	2560	2772	83.2058	82.749	87.0603	80.0109	81.8643	83.7841	89.6887	78.5319	2785.91	2796.19	-0.00568181	0.919182	0.952821	SkpA	X	656114	657899	+	1786	-	-	Skp1
FBgn0025638	1675	1287	1556	1699	1348	1491	1357	1419	62.6459	66.68	65.9943	62.6142	61.092	63.6978	69.0887	58.4205	1470.38	1468.48	0.000727837	0.991546	0.995551	Roc1a	X	647304	648597	+	1229	-	-	-
FBgn0025639	4582	2839	4159	4551	3823	3925	3042	3583	33.9096	29.1053	34.9041	33.1876	34.2838	33.18	30.6462	29.189	3586.88	3934.93	-0.133472	0.0388438	0.124643	Hmt4-20	X	648483	656033	-	6211	-	-	SET
FBgn0025640	883	801	756	887	604	842	737	855	34.5424	43.4074	33.5376	34.1914	28.6316	37.6247	39.2472	36.8182	815.576	770.375	0.0815303	0.544672	0.702587	CG13369	X	623468	624765	+	1175	-	-	PfkB
FBgn0025641	3656	2677	3738	4034	3487	3587	2673	3893	26.9871	27.374	31.2902	29.3419	31.1903	30.2448	26.8596	31.633	3416.13	3439.69	-0.00927205	0.908764	0.946685	DAAM	X	1289713	1322362	-	6227	-	-	FH2
FBgn0025642	29	29	24	36	18	26	22	31	0.820302	1.13635	0.769851	1.00341	0.616972	0.840076	0.847127	0.965257	27.1555	26.1497	0.0484176	0.876773	0.928832	CG32812	X	1287290	1288945	+	1625	-	-	-
FBgn0025643	457	140	151	291	300	163	156	197	6.10998	2.59293	2.28939	3.8337	4.86029	2.48932	2.83921	2.89931	212.553	237.215	-0.15886	0.667752	0.797044	CG3588	X	2919770	2924426	+	3438	-	-	-
FBgn0025674	1558	994	1319	1493	1254	1409	963	1393	12.225	10.8045	11.7366	11.5436	11.9232	12.6287	10.2862	12.032	1236.7	1321.48	-0.0941118	0.195649	0.361943	CycK	2L	22124285	22130142	-	5858	-	-	-
FBgn0025676	969	645	819	911	792	870	725	878	27.89	25.7172	26.7318	25.8371	27.6227	28.6031	28.4061	27.8179	820.033	816.276	0.00775656	0.904082	0.944094	CkIIalpha-i3	3L	708601	710607	-	1597	-	-	-
FBgn0025678	1044	622	793	900	754	730	596	744	26.9442	22.238	23.2091	22.8881	23.5805	21.5207	20.9393	21.137	733.645	789.296	-0.106158	0.256576	0.43164	CaBP1	2L	16354886	16356735	-	1781	-	-	-
FBgn0025680	1234	1083	966	1153	989	929	1124	1056	29.9162	36.3713	26.5575	27.5437	29.0539	25.7262	37.0943	28.1812	1161.38	975.161	0.250739	0.0353858	0.117599	cry	3R	19212154	19215442	+	1896	-	-	-
FBgn0025681	2484	2283	2339	2817	2285	2577	2163	2522	26.3507	33.5495	28.1378	29.4462	29.3727	31.2266	31.2354	29.4504	2510.12	2338.59	0.101838	0.176821	0.337617	CG3558	2L	2992870	2998726	+	4333	-	-	-
FBgn0025682	1486	770	1152	1309	979	930	789	1023	42.6902	30.6436	37.5302	37.0553	34.0808	30.5184	30.8557	32.3512	959.302	1108.25	-0.208388	0.0629397	0.169119	scf	3L	1298672	1300389	+	1600	-	-	-
FBgn0025683	6783	3576	4875	5898	4290	5419	4066	3254	99.0413	72.3322	80.7214	84.8596	75.9048	90.3822	80.8187	52.3019	4150.99	5237.54	-0.335675	0.0181129	0.0773399	CG3164	2L	122624	130791	-	3148	-	-	ABC2_membrane
FBgn0025684	580	360	567	649	567	499	405	522	14.4419	12.4177	16.0103	15.9237	17.1079	14.1928	13.7278	14.3078	497.99	524.009	-0.0722256	0.544584	0.702587	MFS18	2L	4446670	4448635	-	1846	-	-	MFS_1
FBgn0025686	87	74	78	85	51	81	51	107	2.11251	2.48914	2.14779	2.03376	1.5006	2.24664	1.68577	2.86001	75.7251	75.7709	0.00236546	0.992655	0.995896	Amnionless	2L	287252	289144	-	1893	-	-	-
FBgn0025692	88	227	100	113	133	120	241	341	3.14781	11.2484	4.05644	3.98296	5.76494	4.90317	11.7353	13.4272	253.995	96.901	1.39148	1.91e-06	6.06e-05	Lfg	2R	12875164	12876966	-	1285	-	-	-
FBgn0025693	525	388	431	436	329	391	395	389	9.80567	10.039	9.12881	8.02428	7.44613	8.34187	10.043	7.99784	409.747	407.149	0.00699521	0.960284	0.977539	ZnT41F	2R	5774776	5782858	-	2461	-	-	-
FBgn0025697	2721	2543	2404	2670	2501	2403	2463	2870	22.4827	29.1076	22.5255	21.7387	25.041	22.68	27.7035	26.104	2814.59	2331.5	0.27109	3.47e-06	9.98e-05	santa-maria	2L	7445355	7451244	-	5563	-	-	-
FBgn0025700	866	688	701	824	725	682	722	848	38.1282	41.9621	34.9998	35.7485	38.6798	34.2991	43.2729	41.0989	807.382	700.533	0.202981	0.00273441	0.0217006	CG5885	2L	9917221	9918330	-	1044	-	-	-
FBgn0025702	3387	2963	3141	3575	2839	3176	2767	3048	24.9774	30.2694	26.2675	25.9783	25.3697	26.7536	27.7774	24.743	3159.51	3037.33	0.0563858	0.453726	0.62804	Srpk79D	3L	22273985	22284335	+	6233	-	-	Pkinase
FBgn0025709	4	10	7	7	3	5	6	9	0.0869319	0.301064	0.172519	0.149906	0.0790055	0.124125	0.177509	0.215311	7.66102	5.28796	0.531349	0.409379	0.587566	CNT2	2R	9078721	9082374	+	2115	-	-	-
FBgn0025712	1025	1201	907	1120	875	849	1051	1024	36.4662	59.1901	36.5926	39.2633	37.7218	34.5019	50.9002	40.1026	1137.84	889.034	0.354963	0.0220809	0.0878735	CG13920	3L	1648944	1651501	+	1292	-	-	-
FBgn0025716	410	224	418	390	379	382	282	338	12.7941	9.68309	14.7918	11.992	14.3312	13.6163	11.9791	11.6104	328.627	367.22	-0.158039	0.275149	0.452073	Bap55	2R	17429353	17430963	-	1473	-	-	Actin
FBgn0025720	1118	930	1018	1246	944	1114	985	1157	28.6131	32.972	29.5454	31.4226	29.276	32.567	34.317	32.5958	1087.17	1028.14	0.0801903	0.293656	0.471146	Ate1	2R	20254966	20257390	-	1796	-	-	-
FBgn0025724	1431	871	1136	1376	1231	1188	1006	1269	21.4534	18.089	19.3132	20.3272	22.3631	20.3443	20.5307	20.9423	1177.19	1170.2	0.00924145	0.908185	0.946395	beta'COP	2L	13378902	13382382	+	3066	-	-	Coatomer_WDAD
FBgn0025725	2203	1400	1745	2083	1841	1736	1445	1854	24.8311	21.86	22.3047	23.1352	25.1451	22.3512	22.1717	23.0037	1761.75	1770.2	-0.00672984	0.920996	0.954057	alphaCOP	3L	1641066	1645199	-	4078	-	-	Coatomer_WDAD
FBgn0025726	36301	19409	34187	42167	31484	33621	23899	31212	73.8377	54.6893	78.8569	84.515	77.6008	78.1158	66.1742	69.8854	28420.4	33395.5	-0.232692	0.0317537	0.109766	unc-13	4	867824	912331	-	22598	-	-	C2
FBgn0025739	33	17	22	30	29	29	15	36	0.58318	0.416176	0.440891	0.522411	0.621018	0.585405	0.360853	0.70032	25.5788	25.9874	-0.0111108	0.973813	0.985518	pon	X	4636318	4639112	+	2601	-	-	-
FBgn0025740	2186	871	1875	2436	1731	1674	1240	1600	14.2525	7.8668	13.8631	15.6502	13.6759	12.4671	11.0055	11.4833	1454.83	1857.97	-0.352572	0.035012	0.116767	PlexB	4	32478	43778	-	7050	-	-	Sema
FBgn0025741	6117	2706	4767	6338	5215	4729	3422	4458	26.4904	16.2337	23.4107	27.0461	27.3667	23.3931	20.1734	21.2518	4229.49	4991.3	-0.238831	0.120961	0.26101	PlexA	4	1009895	1027101	-	10614	-	-	Sema
FBgn0025742	755	429	650	766	592	618	454	533	15.5622	12.2496	15.1935	15.558	14.7864	14.5506	12.7388	12.0936	542.085	636.102	-0.230885	0.00855508	0.0475441	mtm	2L	6034731	6037015	-	2230	-	-	GRAM
FBgn0025743	1888	1200	1702	1989	1619	1727	1323	1690	26.5471	23.3741	27.139	27.5582	27.5853	27.738	25.3235	26.1581	1569.45	1669.67	-0.0881925	0.153657	0.306144	mbt	X	16610685	16614856	+	3269	-	-	Pkinase
FBgn0025777	2365	1653	2306	2684	2002	2215	1941	2314	35.4559	34.3297	39.2045	39.6498	36.3696	37.9315	39.6125	38.1879	2133.81	2187.58	-0.0355856	0.587984	0.7348	homer	2L	6719394	6723359	-	3066	-	-	-
FBgn0025781	325	237	297	308	232	279	180	250	5.7127	5.77093	5.92016	5.3347	4.94155	5.60184	4.30705	4.8373	243.355	276.599	-0.185198	0.113552	0.250951	Cdc16	3R	23281201	23284123	+	2615	-	-	-
FBgn0025790	2279	1649	2153	2550	1939	2200	1633	2096	32.5123	32.5885	34.8311	35.8464	33.5196	35.8505	31.7132	32.9155	1974.16	2099.55	-0.0881975	0.0761444	0.192324	TBPH	2R	23859067	23862593	-	3222	-	-	RRM_1
FBgn0025800	4000	2065	3442	3923	3110	3407	2396	3039	40.6682	29.084	39.6849	39.302	38.3153	39.5673	33.1613	34.0119	2851.34	3373.63	-0.24226	0.00458033	0.0312291	Smox	X	8137041	8142279	-	4521	-	-	MH2
FBgn0025802	1607	733	1461	1772	1248	1331	880	1157	10.8915	6.88201	11.229	11.8341	10.2495	10.3043	8.11902	8.63197	1076.94	1406.75	-0.3848	0.00234535	0.019324	Sbf	3R	11789293	11796948	-	6782	-	-	DENN
FBgn0025807	121	67	116	109	86	103	84	127	2.95683	2.26806	3.21453	2.62463	2.54657	2.87506	2.79428	3.41625	97.1924	102.886	-0.075621	0.682436	0.805182	Rad9	3L	18870045	18872553	-	1881	-	-	-
FBgn0025808	200	145	163	158	142	194	129	158	5.04281	5.06466	4.66068	3.92556	4.33859	5.58745	4.42774	4.38536	155.635	164.18	-0.0768836	0.619356	0.760158	Rad17	3R	14661176	14663197	-	1823	-	-	-
FBgn0025809	501	231	433	414	382	412	271	411	15.2811	9.7604	14.9769	12.4428	14.1188	14.3543	11.2521	13.7995	345.585	402.964	-0.218825	0.148174	0.298735	Paf-AHalpha	X	15784009	15785583	-	1507	-	-	-
FBgn0025814	1586	926	1122	1176	1181	1003	781	799	61.6237	49.842	49.4375	45.025	55.6047	44.5158	41.3091	34.1741	1003.12	1112.19	-0.149363	0.410879	0.589251	Mgstl	X	21042125	21044107	+	1183	-	-	-
FBgn0025815	124	72	105	141	116	151	99	132	2.0429	1.64323	1.9617	2.289	2.3158	2.84165	2.22029	2.39389	112.1	119.449	-0.0872203	0.665544	0.795636	Mcm6	X	6674387	6677176	+	2790	-	-	MCM
FBgn0025820	303	229	270	311	246	253	221	329	16.4046	17.175	16.577	16.5914	16.1389	15.6463	16.2878	19.6075	275.379	259.503	0.0879242	0.40042	0.579102	JTBR	3L	1802008	1802856	-	849	-	-	-
FBgn0025827	854	727	684	861	769	738	667	964	65.4238	77.1529	59.4228	64.9954	71.3874	64.5808	69.559	81.2943	841.885	715.429	0.235262	0.00226744	0.018859	CG6421	2R	16872250	16872906	+	600	-	-	-
FBgn0025830	410	360	414	439	357	363	381	405	5.72297	6.96113	6.55326	6.03815	6.03841	5.7878	7.23956	6.22297	408.389	371.969	0.132946	0.182076	0.344718	IntS8	2R	16850437	16854104	+	3293	-	-	-
FBgn0025832	80	63	80	74	51	81	51	64	2.66852	2.91112	3.02614	2.43228	2.06142	3.08627	2.31579	2.34999	62.2457	72.4166	-0.219104	0.276642	0.453329	Fen1	2R	16854025	16855464	-	1378	-	-	XPG_I
FBgn0025833	1786	665	1436	1793	1275	1494	886	1272	24.1027	12.4321	21.9765	23.8433	20.8503	23.0306	16.2768	18.8963	1092.73	1483.77	-0.44062	0.00480741	0.0323644	CG8910	2R	16874724	16895652	-	3406	-	-	-
FBgn0025835	53	51	42	40	49	46	44	46	0.642616	0.856614	0.577489	0.4779	0.719927	0.637093	0.726236	0.613958	51.8215	41.4875	0.317328	0.173618	0.333639	CG17707	X	142731	148426	-	3791	-	-	-
FBgn0025836	4133	2104	3505	4181	3422	3428	2661	3083	31.3076	22.0785	30.1086	31.208	31.4109	29.6615	27.4396	25.7077	3032.57	3477.6	-0.197407	0.064719	0.172392	RhoGAP1A	X	127449	140340	+	6068	-	-	RhoGAP
FBgn0025838	39	53	36	44	27	41	32	94	1.89497	3.56741	1.98363	2.10665	1.58971	2.27558	2.1166	5.02772	54.5389	36.6246	0.578244	0.15461	0.30723	CG2652	X	2681987	2682932	-	946	-	-	-
FBgn0025839	1789	1492	1571	1813	1333	1386	1606	1626	101.898	117.724	101.473	101.755	92.0032	90.1754	124.523	101.949	1649.75	1495.07	0.141192	0.201725	0.36869	ND-B14.5A	X	2172526	2173432	+	807	-	-	-
FBgn0025864	2994	1890	2641	3096	2479	2615	2096	2713	19.6572	17.1898	19.6633	20.0296	19.7225	19.6115	18.7331	19.6076	2469.12	2590.8	-0.0685928	0.208776	0.37748	Crag	X	8592031	8602036	+	7001	-	-	DENN
FBgn0025865	1041	705	930	1051	954	924	788	1040	19.5305	18.3228	19.7863	19.4298	21.6885	19.8018	20.1251	21.4784	937.117	901.908	0.0571918	0.414365	0.592369	Cortactin	3R	21061680	21064471	-	2450	-	-	-
FBgn0025866	1917	1276	1666	1877	1580	1573	1364	1645	20.6166	19.0101	20.3184	19.8912	20.5906	19.3238	19.9691	19.4745	1583.3	1605.45	-0.0200365	0.672595	0.799788	CalpB	3L	9888762	9893319	+	4274	-	-	Peptidase_C2
FBgn0025874	313	193	289	302	221	273	215	267	7.41604	6.33468	7.76506	7.05076	6.34508	7.38855	6.93451	6.96376	241.648	269.309	-0.154401	0.107416	0.241976	Meics	3L	13962658	13964702	-	1940	-	-	zf-AD
FBgn0025878	1210	191	873	970	553	795	233	304	28.1325	6.15171	23.0174	22.2227	15.5799	21.1134	7.37443	7.78039	341.769	875.453	-1.35632	3.28e-06	9.53e-05	wrapper	2R	22379637	22382675	+	1977	-	-	fn3
FBgn0025879	2637	2978	2294	2822	2574	2357	2622	2938	76.185	119.185	75.1574	80.3374	90.1125	77.7836	103.12	93.4364	3026.21	2307.48	0.39066	5.14e-05	0.000971122	Timp	3R	10203875	10213007	-	1591	-	-	-
FBgn0025885	9340	11339	9585	9811	9934	9242	11720	13079	216.171	363.55	251.572	223.751	278.607	244.335	369.256	333.219	12515.3	8710.32	0.522883	4.46e-07	1.64e-05	Inos	2R	7454922	7458874	-	1986	-	-	-
FBgn0025936	5171	2606	4478	5618	4399	4617	3026	3873	41.308	28.8385	40.5661	44.2225	42.5824	42.1297	32.9062	34.0575	3731.79	4536.51	-0.281532	0.0170652	0.0747622	Eph	4	610684	622470	+	5754	-	-	Pkinase_Tyr
FBgn0026015	918	667	802	879	776	860	714	942	12.8022	12.8857	12.6834	12.079	13.1136	13.6997	13.5547	14.461	834.373	791.883	0.0773734	0.271625	0.44838	Top3beta	X	6284138	6287990	-	3296	-	-	Topoisom_bac
FBgn0026056	2129	1254	1960	2042	1787	1839	1363	1834	38.8642	31.7111	40.5741	36.7309	39.529	38.3464	33.8703	36.8535	1675.3	1823.42	-0.121222	0.139632	0.287328	Rlip	3R	21017684	21020753	+	2518	-	-	RhoGAP
FBgn0026058	9	2	5	8	6	8	10	12	0.320936	0.0987975	0.202193	0.281105	0.259266	0.325863	0.485429	0.471046	7.94118	6.82696	0.226134	0.721732	0.830786	OdsH	X	17791010	17814011	+	1289	-	-	Homeobox
FBgn0026059	11424	8847	10246	11147	10367	9128	9475	11066	46.9852	50.4056	47.7877	45.1755	51.667	42.8832	53.0483	50.1001	10749	9576.28	0.166556	0.000285238	0.00393981	Mhcl	3R	16068523	16098761	-	11176	-	-	Myosin_head
FBgn0026060	124	58	94	129	95	91	60	88	2.31883	1.5025	1.9934	2.37705	2.15272	1.94383	1.52738	1.81149	80.5698	99.4508	-0.301357	0.114517	0.251879	Mipp2	X	6082709	6091471	-	2458	-	-	Acid_phosphat_A
FBgn0026061	766	1023	545	743	604	544	851	795	16.9439	31.3472	13.671	16.1948	16.1897	13.7452	25.6249	19.3578	901.028	589.73	0.610449	0.00451354	0.0309453	Mipp1	3L	16563448	16573334	-	2078	-	-	Acid_phosphat_A
FBgn0026076	2559	1537	2215	2657	2061	2189	1683	2041	52.0234	43.2855	51.0648	53.2258	50.772	50.8328	46.576	45.6748	1974.2	2195.02	-0.152717	0.0101231	0.0531125	UBL3	X	15849731	15853175	-	2261	-	-	-
FBgn0026077	589	639	535	679	470	575	502	639	11.4962	17.2774	11.8416	13.059	11.1161	12.8196	13.338	13.7292	612.118	543.2	0.171366	0.235151	0.407142	Gasp	3R	6088799	6100887	-	2355	-	-	CBM_14
FBgn0026079	389	291	372	380	383	353	394	385	7.31607	7.5816	7.93397	7.04228	8.72859	7.58354	10.0873	7.97066	393.655	342.2	0.202042	0.0830792	0.203566	Nsun2	X	4111156	4113734	-	2444	-	-	-
FBgn0026080	521	376	459	541	411	468	417	499	9.92453	9.922	9.91526	10.1548	9.48705	10.1833	10.8133	10.4635	460.108	454.363	0.0179293	0.810723	0.889874	Tip60	X	4114800	4117487	-	2413	-	-	MOZ_SAS
FBgn0026083	3969	2119	3467	4117	3558	3358	2692	3348	15.9249	11.7779	15.775	16.2772	17.2989	15.3903	14.7035	14.7872	3144.48	3402.18	-0.1134	0.315273	0.493902	tyf	X	4117020	4130016	+	11456	-	-	-
FBgn0026084	2060	1519	2008	2198	1704	1982	1600	2017	53.466	54.6145	59.1009	56.2134	53.5917	58.7602	56.5302	57.6265	1845.61	1888.58	-0.0323029	0.544415	0.702566	cib	X	4106113	4110981	+	1771	-	-	-
FBgn0026085	22	28	25	38	30	26	22	43	0.91847	1.61935	1.18359	1.56325	1.51768	1.23989	1.2503	1.97613	32.8352	25.3106	0.380406	0.222339	0.392504	dgt4	X	4113701	4114929	+	1101	-	-	-
FBgn0026086	6459	3485	5336	6810	5214	5368	4221	5151	33.8992	25.3377	31.7585	35.2187	33.1598	32.1815	30.1571	29.7592	4860.33	5461.4	-0.168112	0.0582003	0.160553	Adar	X	1773725	1788065	+	8758	-	-	-
FBgn0026088	1336	1116	1248	1482	1065	1098	1131	1240	99.0476	114.615	104.923	108.265	95.6763	92.9842	114.143	101.196	1236.75	1177.45	0.0696478	0.433975	0.609761	CG14818	X	1879019	1879774	-	620	-	-	-
FBgn0026089	560	374	517	581	459	438	367	483	27.9788	25.8853	29.2922	28.6035	27.7889	24.9968	24.9607	26.564	453.584	478.042	-0.075336	0.372062	0.550922	CG14817	X	1876294	1877270	-	920	-	-	-
FBgn0026090	708	633	562	692	593	556	597	635	40.5778	50.2572	36.5267	39.0807	41.1838	36.3998	46.5778	40.0621	669.346	573.515	0.220243	0.0272762	0.10065	CG14812	X	1857889	1858971	-	802	-	-	-
FBgn0026143	333	224	318	354	295	346	277	299	6.91347	6.44227	7.48683	7.24197	7.42149	8.20535	7.82855	6.83326	295.986	309.703	-0.0642267	0.551546	0.707888	CDC45L	X	1028291	1030556	-	2214	-	-	-
FBgn0026144	85	46	59	93	52	88	38	59	1.51495	1.13573	1.19247	1.63329	1.12305	1.79155	0.921958	1.15754	52.4357	74.1192	-0.497339	0.0213373	0.0861975	CBP	X	7337352	7342731	+	2579	-	-	-
FBgn0026147	2630	1402	2262	2936	2145	2316	1627	2210	15.8107	11.6757	15.4208	17.3921	15.6257	15.9039	13.3147	14.6249	1979.5	2312.27	-0.223682	0.0263454	0.098769	TTLL4A	2L	10989401	10997897	+	7646	-	-	TTL
FBgn0026148	262	137	274	299	212	250	137	184	9.71201	7.03506	11.518	10.9215	9.52271	10.5856	6.91318	7.50811	180.032	248.362	-0.461318	0.00133763	0.0128766	CG12253	2L	10987806	10989241	+	1240	-	-	-
FBgn0026149	273	164	231	287	195	221	174	217	7.54117	6.27566	7.23614	7.81195	6.52721	6.97328	6.54297	6.59844	202.327	230.544	-0.189164	0.0607662	0.164977	BCL7-like	X	9356634	9358594	+	1664	-	-	-
FBgn0026150	234	122	193	186	161	176	133	173	4.91135	3.54719	4.59369	3.8468	4.09476	4.21956	3.80003	3.99702	158.461	180.347	-0.184192	0.167439	0.32511	ApepP	2L	16908229	16910418	-	2190	-	-	Peptidase_M24
FBgn0026160	4709	2253	3966	4882	3739	3833	2766	3610	32.062	21.2501	30.622	32.7537	30.8485	29.8105	25.6368	27.0566	3315.55	3962.76	-0.257027	0.0230219	0.0901302	tna	3L	10857889	10876496	+	6751	-	-	zf-MIZ
FBgn0026176	43	74	29	57	26	29	92	131	2.25371	5.3728	1.72364	2.94379	1.65128	1.73619	6.56398	7.55799	86.9136	35.583	1.28623	0.00744977	0.0436095	SkpB	2R	12139295	12140229	-	877	-	-	Skp1
FBgn0026179	3912	2180	3088	3889	3125	3210	2606	2927	25.9101	20.0017	23.1935	25.381	25.0805	24.2853	23.496	21.3402	2924.6	3212.5	-0.135509	0.108795	0.243788	siz	3L	21034535	21075444	+	6940	-	-	Sec7
FBgn0026181	1510	1135	1290	1477	1221	1240	1114	1351	9.39844	9.7862	9.10516	9.0586	9.20898	8.81596	9.43873	9.25634	1304.48	1259.07	0.0496892	0.296522	0.474382	Rok	X	16624012	16637414	-	7385	-	-	Pkinase
FBgn0026189	3872	1860	3361	3910	3111	3256	2239	2823	31.7987	21.1605	31.3013	31.6412	30.9593	30.5441	25.031	25.5206	2693.17	3286.35	-0.286895	0.0106511	0.0550515	prominin-like	3L	3114450	3127724	-	5597	-	-	Prominin
FBgn0026190	27	16	13	30	24	13	18	37	0.659437	0.541339	0.360058	0.721992	0.710294	0.362679	0.598456	0.994756	25.0921	18.5592	0.434408	0.296327	0.474255	PH4alphaMP	3R	30491813	30496153	-	1882	-	-	-
FBgn0026192	2166	1712	2183	2335	2078	2091	2010	2683	32.8366	35.9537	37.5295	34.881	38.1736	36.2096	41.4807	44.774	2279	2010.07	0.181901	0.0346078	0.115796	par-6	X	17703352	17707096	+	3032	-	-	PDZ
FBgn0026196	287	414	262	321	438	322	491	433	7.27635	14.5402	7.53272	8.01933	13.4562	9.32516	16.9458	12.0844	484.545	273.203	0.825843	1.09e-08	6.14e-07	nop5	2L	6916753	6918743	-	1813	-	-	-
FBgn0026197	12874	7728	13114	14816	9644	16058	7900	10717	549.449	456.899	634.699	623.084	498.756	782.842	458.976	503.491	9681.68	13073.3	-0.433187	8.53e-05	0.00148022	lncRNA:noe	3L	17400272	17401348	-	1077	-	-	-
FBgn0026199	2016	1206	1788	2284	1523	1916	1369	1448	23.3357	19.3382	23.4702	26.0512	21.3622	25.3334	21.5716	18.4503	1502.29	1827.38	-0.283149	0.000203187	0.00302761	myo	4	690686	696055	-	3971	-	-	-
FBgn0026206	7729	2915	6782	8635	6261	6676	4034	5331	15.2947	7.9909	15.2193	16.8377	15.0134	15.0905	10.8668	11.6127	4951.39	6797.49	-0.457051	0.00812875	0.045859	mei-P26	X	9163255	9189309	+	23228	-	-	zf-B_box
FBgn0026207	308	228	268	333	257	254	270	315	5.51726	5.65779	5.44411	5.87785	5.57857	5.19727	6.58394	6.21139	289.001	265.007	0.123755	0.224927	0.395229	mbo	3R	12676487	12679052	-	2566	-	-	-
FBgn0026238	2440	1576	2227	2773	2099	2375	1667	2090	49.8025	44.5612	51.5466	55.7715	51.9147	55.3724	46.3176	46.9583	2002.69	2242.7	-0.162844	0.0197043	0.0817033	gus	2R	5116990	5128321	-	2252	-	-	SPRY
FBgn0026239	1010	1065	800	1079	797	989	1003	948	6.02999	8.80814	5.41632	6.34773	5.76594	6.74467	8.15165	6.23029	1044.8	885.41	0.237899	0.135744	0.28197	gukh	3R	18984025	19022436	+	7699	-	-	-
FBgn0026250	5624	4754	5283	5880	4672	4955	4719	5476	150.296	175.995	160.103	154.839	151.294	151.256	171.672	161.09	5320.65	4969.54	0.0981868	0.0969623	0.225664	eIF1A	3R	18274665	18283005	+	1720	-	-	-
FBgn0026252	1966	1858	1624	1916	2026	1625	2173	2175	22.7111	29.7331	21.2746	21.8098	28.3604	21.4426	34.1716	27.6579	2236.33	1626.82	0.458252	8.3e-09	4.8e-07	msk	3L	8116179	8121579	+	3979	-	-	-
FBgn0026255	332	702	293	386	337	321	559	450	4.46082	13.0663	4.4644	5.11052	5.48685	4.92664	10.2244	6.6557	568.098	304.022	0.900896	0.00099362	0.0103881	clumsy	2L	21206493	21211818	+	3421	-	-	ANF_receptor
FBgn0026257	131	65	101	100	99	100	70	128	2.93872	2.01995	2.56938	2.21049	2.69116	2.56246	2.13764	3.16084	96.1208	98.7275	-0.0321579	0.878091	0.929588	cav	3R	24221103	24223528	+	2049	-	-	-
FBgn0026259	2623	1895	2402	2654	2215	2287	1950	2502	27.3394	27.3615	28.3912	27.258	27.9757	27.2286	27.6678	28.7067	2308.85	2277.96	0.0205091	0.579832	0.728709	eIF5B	3L	3428658	3460977	-	4410	-	-	GTP_EFTU
FBgn0026261	501	338	452	491	374	423	418	442	23.4746	21.939	24.017	22.6696	21.2348	22.6397	26.6616	22.7975	425.886	426.658	-0.00369149	0.969452	0.982902	bonsai	2R	22637770	22638868	+	981	-	-	-
FBgn0026262	5113	2774	4601	5761	4119	4711	3213	4179	52.0647	39.1304	53.1299	57.8053	50.8249	54.7961	44.5377	46.8431	3836.23	4607.55	-0.264014	0.00257479	0.0206303	bip2	4	459887	466828	-	4514	-	-	PHD
FBgn0026263	171	136	162	156	160	150	173	203	4.15436	4.57706	4.46316	3.73452	4.71026	4.16264	5.72142	5.42887	181.222	146.437	0.309804	0.0225048	0.0888411	bip1	3L	8054333	8058713	-	1892	-	-	-
FBgn0026268	189	98	87	106	286	44	41	73	9.14466	6.56858	4.77358	5.05374	16.7683	2.4318	2.70047	3.88807	133.236	95.2956	0.483104	0.438228	0.613569	antdh	X	11168030	11169058	-	950	-	-	adh_short
FBgn0026309	244	174	226	253	198	262	172	241	4.84681	4.78801	5.09089	4.95209	4.76594	5.94479	4.65098	5.26973	211.199	225.947	-0.0934325	0.427004	0.603282	aft	2R	17786135	17788556	+	2314	-	-	-
FBgn0026313	3123	1697	2823	3286	2615	2829	1980	2482	25.1004	18.8943	25.73	26.0243	25.4682	25.9724	21.6633	21.9592	2358.24	2756.04	-0.224446	0.0146761	0.068132	X11L	X	17599608	17606879	+	5719	-	-	PID
FBgn0026314	326	250	249	345	246	254	152	151	8.96212	9.52078	7.76268	9.34574	8.19493	7.9762	5.68835	4.56957	219.202	266.791	-0.28567	0.246046	0.42009	Ugt35B1	3R	11168503	11170246	-	1672	-	-	UDPGT
FBgn0026315	78	55	52	72	66	80	72	59	2.01308	1.96638	1.52191	1.83105	2.06408	2.35844	2.52957	1.67619	68.7465	64.475	0.0887717	0.701866	0.818077	Ugt35A1	3R	11170817	11172664	-	1781	-	-	UDPGT
FBgn0026316	1485	1023	1327	1466	1086	1384	1028	1175	68.3267	65.2047	69.2395	66.466	60.5495	72.7393	64.3882	59.5123	1168.86	1295.82	-0.149571	0.00938202	0.0505183	Ubc10	2R	17788412	17789410	-	999	-	-	UQ_con
FBgn0026317	1276	967	1130	1342	1056	1170	868	1130	15.0543	15.8043	15.1185	15.6014	15.097	15.7676	13.9405	14.6755	1086.73	1123.69	-0.0484204	0.395836	0.5745	Tsc1	3R	24130307	24134654	+	3896	-	-	-
FBgn0026319	128	298	104	129	99	96	205	161	1.82436	5.88377	1.68094	1.81172	1.70983	1.56293	3.97744	2.52598	213.067	103.986	1.03271	0.00574722	0.0366445	Traf4	2L	4361925	4380716	+	3225	-	-	-
FBgn0026323	1383	1045	1257	1491	1155	1182	1141	1267	16.1304	16.8841	16.6256	17.1357	16.3238	15.7474	18.1158	16.2669	1248.4	1212.35	0.0408344	0.491334	0.659889	Tak1	X	20515908	20524928	-	3941	-	-	Pkinase_Tyr
FBgn0026324	508	325	481	531	383	483	330	392	41.697	36.9542	44.7719	42.9475	38.0941	45.2853	36.8727	35.4187	386.693	458.505	-0.24529	0.00110798	0.0112845	Taf10b	2L	2767286	2767845	-	560	-	-	-
FBgn0026326	891	580	729	796	680	710	547	752	16.7917	15.1421	15.5799	14.782	15.529	15.2843	14.0331	15.6006	689.322	713.705	-0.0491901	0.497773	0.664557	Mad1	2R	9288957	9291565	-	2439	-	-	-
FBgn0026361	15	10	16	18	17	14	13	19	0.385399	0.355925	0.466185	0.455715	0.529279	0.410881	0.454686	0.537375	15.7396	14.4058	0.137521	0.711762	0.82482	2021-09-05	2R	7960133	7961921	-	1789	-	-	GTP_CDC
FBgn0026369	2264	1294	1939	2240	1894	1889	1477	1905	22.5201	17.8306	21.8721	21.9555	22.8292	21.4632	19.9997	20.859	1765.43	1901.7	-0.106625	0.189353	0.353574	Sara	2R	21481927	21487107	+	4621	-	-	FYVE
FBgn0026370	3690	2404	3321	3869	3040	3121	2633	2936	30.6158	27.6308	31.247	31.6315	30.564	29.5789	29.7386	26.8152	2979.31	3195.45	-0.101376	0.075304	0.19095	SRPK	2R	15380724	15387851	+	5540	-	-	Pkinase
FBgn0026371	121	61	94	141	81	114	69	128	1.64989	1.15223	1.45351	1.89449	1.33836	1.7756	1.28076	1.92126	89.9351	107.011	-0.245349	0.260139	0.435352	SAK	3L	21512141	21515887	-	3371	-	-	Pkinase
FBgn0026372	25349	21015	23272	26035	20326	23542	20808	25038	1146.82	1317.06	1193.96	1160.63	1114.31	1216.6	1281.49	1246.93	23616.5	22465.3	0.0720645	0.231632	0.403183	RpL23A	3L	1667192	1668654	-	1016	-	-	-
FBgn0026373	288	200	229	233	225	243	188	267	13.6474	13.1289	12.3059	10.8797	12.9198	13.1532	12.1273	13.9275	236.863	227.238	0.0622647	0.596693	0.741899	RpII33	2L	13833337	13834306	+	970	-	-	RNA_pol_A_bac
FBgn0026374	615	521	529	650	557	605	466	620	11.1469	13.0815	10.8731	11.609	12.2335	12.5258	11.4978	12.3702	584.553	548.562	0.0920372	0.24676	0.420841	Rhp	X	15788897	15793632	+	2536	-	-	PDZ
FBgn0026375	11548	5538	10515	12217	9676	10547	6455	8238	65.33	43.4009	67.4582	68.1039	66.3314	68.156	49.7109	51.3018	8024.9	10245	-0.352267	0.00459385	0.0312692	RhoGAPp190	X	17639147	17652562	-	8125	-	-	RhoGAP
FBgn0026376	1543	860	1232	1499	1204	1138	979	1221	12.8953	9.95645	11.6761	12.3444	12.193	10.8637	11.1378	11.2328	1147.56	1231.58	-0.101816	0.25017	0.424314	Rgl	3L	13906897	13925335	-	5500	-	-	RA
FBgn0026378	296	291	253	309	290	260	269	356	7.07525	9.63568	6.85788	7.27797	8.39973	7.09892	8.7529	9.3671	325.845	255.14	0.35202	0.000126962	0.00205632	Rep	2R	19492087	19494125	+	1923	-	-	-
FBgn0026379	945	691	911	1074	840	960	762	915	13.86	14.0394	15.1519	15.5216	14.9289	16.0831	15.2137	14.7726	865.915	890.327	-0.0391808	0.569472	0.721061	Pten	2L	10256319	10261049	-	3134	-	-	DSPc
FBgn0026380	704	499	654	784	552	603	430	643	35.4043	34.7635	37.2975	38.8509	33.6387	34.6393	29.4375	35.5958	571.579	626.223	-0.130816	0.133269	0.278446	Prosbeta3	3R	9005313	9006226	-	914	-	-	Proteasome
[truncated: 9,176 more rows]
