# Supplementary material for: High-Salt Diet Impairs the Neurons Plasticity and the Neurotransmitters-Related Biological Processes
Source: Nutrients. 2021 Nov 17;13(11):4123. doi: 10.3390/nu13114123 (PMC8625992; doi:10.3390/nu13114123)
Supplement: Supplementary file 1 [file nutrients-13-04123-s001.zip › Table S2.xlsx]

## Sheet: Sheet1
Description	setSize	enrichmentScore	NES	pvalue	p.adjust	qvalues	rank	leading_edge	core_enrichment
DESCARTES_MAIN_FETAL_CILIATED_EPITHELIAL_CELLS	224	0.635787	1.74491	2.74796e-10	6.30685e-06	6.21647e-06	1431	tags=29%, list=12%, signal=26%	FBgn0039104/FBgn0034816/FBgn0062517/FBgn0037888/FBgn0015010/FBgn0033610/FBgn0037454/FBgn0036652/FBgn0029970/FBgn0037879/FBgn0034459/FBgn0263113/FBgn0052313/FBgn0069913/FBgn0260766/FBgn0023090/FBgn0051803/FBgn0032470/FBgn0039491/FBgn0034566/FBgn0038598/FBgn0038397/FBgn0036031/FBgn0041180/FBgn0042179/FBgn0036214/FBgn0051286/FBgn0000405/FBgn0035638/FBgn0038342/FBgn0013812/FBgn0035168/FBgn0040028/FBg…
DESCARTES_FETAL_LUNG_CILIATED_EPITHELIAL_CELLS	190	0.646402	1.77065	3.2649e-09	3.74664e-05	3.69295e-05	1431	tags=32%, list=12%, signal=29%	FBgn0039104/FBgn0034816/FBgn0062517/FBgn0037888/FBgn0015010/FBgn0033610/FBgn0037454/FBgn0036652/FBgn0029970/FBgn0037879/FBgn0266709/FBgn0034459/FBgn0263113/FBgn0052313/FBgn0260766/FBgn0023090/FBgn0051803/FBgn0032470/FBgn0039491/FBgn0034566/FBgn0038598/FBgn0038397/FBgn0042179/FBgn0036214/FBgn0051286/FBgn0000405/FBgn0035638/FBgn0038342/FBgn0013812/FBgn0040028/FBgn0038126/FBgn0037726/FBgn0033408/FBg…
SHIPP_DLBCL_VS_FOLLICULAR_LYMPHOMA_DN	31	0.856446	2.00171	4.60285e-08	0.000340718	0.000335835	866	tags=45%, list=7%, signal=42%	FBgn0013275/FBgn0001217/FBgn0001230/FBgn0037888/FBgn0015010/FBgn0051354/FBgn0037879/FBgn0260766/FBgn0034005/FBgn0038126/FBgn0001216/FBgn0014863/FBgn0054002/FBgn0028978
CHUANG_OXIDATIVE_STRESS_RESPONSE_UP	17	0.921162	1.95259	5.93818e-08	0.000340718	0.000335835	118	tags=29%, list=1%, signal=29%	FBgn0013275/FBgn0001217/FBgn0001230/FBgn0038466/FBgn0051354
GNF2_CCNA1	49	0.783813	1.9451	1.24177e-07	0.000569999	0.00056183	845	tags=35%, list=7%, signal=32%	FBgn0013275/FBgn0001217/FBgn0001230/FBgn0037888/FBgn0015010/FBgn0051354/FBgn0037879/FBgn0266709/FBgn0052313/FBgn0260766/FBgn0036214/FBgn0051286/FBgn0038126/FBgn0001216/FBgn0051528/FBgn0054002/FBgn0001258
GOBP_REGULATION_OF_AXONOGENESIS	94	-0.573639	-2.19431	1.96375e-07	0.000643108	0.000633892	2240	tags=57%, list=19%, signal=47%	FBgn0003371/FBgn0283712/FBgn0259108/FBgn0032593/FBgn0024179/FBgn0038320/FBgn0019968/FBgn0262872/FBgn0040324/FBgn0037265/FBgn0263219/FBgn0025741/FBgn0051064/FBgn0085396/FBgn0053087/FBgn0027491/FBgn0010194/FBgn0266465/FBgn0011829/FBgn0025936/FBgn0039609/FBgn0011260/FBgn0086680/FBgn0284221/FBgn0031981/FBgn0005631/FBgn0036544/FBgn0036414/FBgn0004868/FBgn0039023/FBgn0026375/FBgn0011592/FBgn0025740/FBg…
WP_PARKINUBIQUITIN_PROTEASOMAL_SYSTEM_PATHWAY	52	0.767592	1.91973	2.04666e-07	0.000643108	0.000633892	579	tags=15%, list=5%, signal=15%	FBgn0013275/FBgn0001217/FBgn0001230/FBgn0051354/FBgn0003889/FBgn0017456/FBgn0003886/FBgn0001216
REACTOME_AUF1_HNRNP_D0_BINDS_AND_DESTABILIZES_MRNA	46	0.788368	1.93821	2.24167e-07	0.000643108	0.000633892	118	tags=9%, list=1%, signal=9%	FBgn0013275/FBgn0001217/FBgn0001230/FBgn0051354
GOBP_NEGATIVE_REGULATION_OF_ENDOPLASMIC_RETICULUM_STRESS_INDUCED_INTRINSIC_APOPTOTIC_SIGNALING_PATHWAY	15	0.921585	1.91979	2.55606e-07	0.000651824	0.000642483	118	tags=27%, list=1%, signal=26%	FBgn0013275/FBgn0001217/FBgn0001230/FBgn0051354
HALLMARK_SPERMATOGENESIS	133	0.658328	1.7709	3.26024e-07	0.000686661	0.000676821	1214	tags=24%, list=10%, signal=22%	FBgn0013275/FBgn0001217/FBgn0001230/FBgn0034816/FBgn0037888/FBgn0015010/FBgn0051354/FBgn0029970/FBgn0037879/FBgn0038921/FBgn0052313/FBgn0028563/FBgn0260766/FBgn0028562/FBgn0053514/FBgn0051286/FBgn0000405/FBgn0038126/FBgn0001216/FBgn0046687/FBgn0054002/FBgn0283471/FBgn0001258/FBgn0283442/FBgn0039644/FBgn0050339/FBgn0012037/FBgn0034612/FBgn0261561/FBgn0004106/FBgn0039645/FBgn0029863
KANG_CISPLATIN_RESISTANCE_UP	13	0.942705	1.90621	3.29104e-07	0.000686661	0.000676821	118	tags=31%, list=1%, signal=30%	FBgn0013275/FBgn0001217/FBgn0001230/FBgn0051354
REACTOME_HSP90_CHAPERONE_CYCLE_FOR_STEROID_HORMONE_RECEPTORS_SHR	36	0.816773	1.94849	6.03079e-07	0.00115344	0.00113691	884	tags=25%, list=8%, signal=23%	FBgn0013275/FBgn0001217/FBgn0001230/FBgn0051354/FBgn0003889/FBgn0003886/FBgn0001216/FBgn0001233/FBgn0024352
MODULE_299	36	0.815202	1.94474	7.12727e-07	0.00125829	0.00124026	1189	tags=36%, list=10%, signal=33%	FBgn0267727/FBgn0013275/FBgn0001217/FBgn0001230/FBgn0038200/FBgn0001225/FBgn0001224/FBgn0051354/FBgn0001216/FBgn0001233/FBgn0011296/FBgn0086708/FBgn0004003
MISHRA_CARCINOMA_ASSOCIATED_FIBROBLAST_DN	13	0.935456	1.89155	9.6584e-07	0.00158336	0.00156067	118	tags=38%, list=1%, signal=38%	FBgn0013275/FBgn0001217/FBgn0032061/FBgn0001230/FBgn0051354
VETTER_TARGETS_OF_PRKCA_AND_ETS1_DN	10	0.95016	1.81029	1.29399e-06	0.00191552	0.00188807	118	tags=40%, list=1%, signal=40%	FBgn0013275/FBgn0001217/FBgn0001230/FBgn0051354
GOBP_REGULATION_OF_NEUROTRANSMITTER_LEVELS	140	-0.480237	-1.95664	1.33538e-06	0.00191552	0.00188807	2861	tags=58%, list=25%, signal=44%	FBgn0013342/FBgn0028400/FBgn0051721/FBgn0036192/FBgn0083228/FBgn0026439/FBgn0028734/FBgn0263116/FBgn0038816/FBgn0263916/FBgn0039900/FBgn0024944/FBgn0052792/FBgn0039269/FBgn0025726/FBgn0250791/FBgn0004118/FBgn0011288/FBgn0270928/FBgn0004575/FBgn0051935/FBgn0002921/FBgn0036319/FBgn0004622/FBgn0001134/FBgn0053547/FBgn0004242/FBgn0034691/FBgn0011676/FBgn0053653/FBgn0053517/FBgn0264815/FBgn0039747/FBg…
GNF2_MLF1	62	0.729293	1.84071	1.51867e-06	0.00205029	0.00202091	875	tags=27%, list=8%, signal=25%	FBgn0013275/FBgn0001217/FBgn0001230/FBgn0037888/FBgn0015010/FBgn0051354/FBgn0037879/FBgn0052313/FBgn0260766/FBgn0036214/FBgn0051286/FBgn0038126/FBgn0001216/FBgn0051528/FBgn0054002/FBgn0001258/FBgn0283442
BUSSLINGER_ESOPHAGEAL_EARLY_SUPRABASAL_CELLS	69	0.715584	1.82551	1.88168e-06	0.00239924	0.00236486	740	tags=19%, list=6%, signal=18%	FBgn0013275/FBgn0001217/FBgn0037064/FBgn0001230/FBgn0051354/FBgn0003889/FBgn0000405/FBgn0011703/FBgn0003886/FBgn0001233/FBgn0014863/FBgn0036552/FBgn0000140
MODULE_355	29	0.823337	1.90431	2.69498e-06	0.00325539	0.00320874	1086	tags=38%, list=9%, signal=34%	FBgn0013275/FBgn0001217/FBgn0001230/FBgn0038200/FBgn0001225/FBgn0001224/FBgn0051354/FBgn0001216/FBgn0001233/FBgn0011296/FBgn0086708
GOCC_COP9_SIGNALOSOME	30	0.81585	1.89444	3.07102e-06	0.00337298	0.00332464	625	tags=20%, list=5%, signal=19%	FBgn0013275/FBgn0001217/FBgn0001230/FBgn0051354/FBgn0001216/FBgn0001233
CAFFAREL_RESPONSE_TO_THC_8HR_5_DN	16	0.900974	1.89956	3.08625e-06	0.00337298	0.00332464	579	tags=44%, list=5%, signal=42%	FBgn0013275/FBgn0001217/FBgn0001230/FBgn0051354/FBgn0033205/FBgn0033204/FBgn0001216
HP_APLASIA_HYPOPLASIA_OF_THE_SPLEEN	38	0.792	1.90404	3.54708e-06	0.00363452	0.00358244	1331	tags=50%, list=11%, signal=44%	FBgn0266709/FBgn0263113/FBgn0023090/FBgn0051803/FBgn0034566/FBgn0029667/FBgn0003900/FBgn0000405/FBgn0038342/FBgn0013812/FBgn0035168/FBgn0037726/FBgn0033408/FBgn0037276/FBgn0051320/FBgn0039510/FBgn0031707/FBgn0032478/FBgn0014395
REACTOME_EXPORT_OF_VIRAL_RIBONUCLEOPROTEINS_FROM_NUCLEUS	35	0.796246	1.89293	3.64228e-06	0.00363452	0.00358244	118	tags=11%, list=1%, signal=11%	FBgn0013275/FBgn0001217/FBgn0001230/FBgn0051354
WOOD_EBV_EBNA1_TARGETS_UP	86	0.672837	1.74715	4.16367e-06	0.00394594	0.0038894	685	tags=14%, list=6%, signal=13%	FBgn0013275/FBgn0001217/FBgn0001230/FBgn0038200/FBgn0037236/FBgn0051354/FBgn0042627/FBgn0000015/FBgn0041180/FBgn0003886/FBgn0039742/FBgn0260642
DESCARTES_FETAL_STOMACH_CILIATED_EPITHELIAL_CELLS	126	0.628705	1.67915	4.29822e-06	0.00394594	0.0038894	1431	tags=37%, list=12%, signal=33%	FBgn0039104/FBgn0034816/FBgn0062517/FBgn0033610/FBgn0037454/FBgn0036778/FBgn0036652/FBgn0029970/FBgn0266709/FBgn0263113/FBgn0051272/FBgn0033292/FBgn0023090/FBgn0051803/FBgn0039491/FBgn0034566/FBgn0038598/FBgn0038397/FBgn0051106/FBgn0000405/FBgn0035638/FBgn0038342/FBgn0013812/FBgn0040028/FBgn0037726/FBgn0083946/FBgn0013811/FBgn0031496/FBgn0036687/FBgn0038960/FBgn0032648/FBgn0032428/FBgn0036962/FBg…
GOBP_NEUROTRANSMITTER_SECRETION	103	-0.499026	-1.96533	5.84147e-06	0.00515644	0.00508255	2861	tags=61%, list=25%, signal=47%	FBgn0046704/FBgn0041605/FBgn0030412/FBgn0013342/FBgn0028400/FBgn0051721/FBgn0036192/FBgn0083228/FBgn0028734/FBgn0263116/FBgn0038816/FBgn0039900/FBgn0024944/FBgn0052792/FBgn0039269/FBgn0025726/FBgn0250791/FBgn0004118/FBgn0011288/FBgn0270928/FBgn0004575/FBgn0051935/FBgn0004622/FBgn0053547/FBgn0004242/FBgn0034691/FBgn0053653/FBgn0053517/FBgn0039747/FBgn0000039/FBgn0259923/FBgn0010905/FBgn0264607/FBg…
GOBP_CHAPERONE_MEDIATED_PROTEIN_COMPLEX_ASSEMBLY	16	0.891089	1.87872	6.57056e-06	0.00558522	0.00550518	625	tags=38%, list=5%, signal=36%	FBgn0013275/FBgn0001217/FBgn0001230/FBgn0051354/FBgn0038921/FBgn0001233
GOBP_BINDING_OF_SPERM_TO_ZONA_PELLUCIDA	31	0.806119	1.88409	7.84071e-06	0.00634702	0.00625606	704	tags=42%, list=6%, signal=40%	FBgn0013275/FBgn0001217/FBgn0001230/FBgn0037888/FBgn0015010/FBgn0051354/FBgn0037879/FBgn0052313/FBgn0260766/FBgn0051286/FBgn0038126/FBgn0001216/FBgn0054002
GOBP_DE_NOVO_PROTEIN_FOLDING	29	0.811221	1.87629	8.01984e-06	0.00634702	0.00625606	579	tags=21%, list=5%, signal=20%	FBgn0013275/FBgn0001217/FBgn0001230/FBgn0038200/FBgn0051354/FBgn0001216
GOBP_REGULATION_OF_SPINDLE_ORGANIZATION	26	0.83168	1.8822	8.8756e-06	0.00679013	0.00669282	355	tags=19%, list=3%, signal=19%	FBgn0013275/FBgn0001217/FBgn0001230/FBgn0051354/FBgn0003124
WU_HBX_TARGETS_2_UP	24	0.830523	1.85598	9.90919e-06	0.00733631	0.00723118	579	tags=21%, list=5%, signal=20%	FBgn0013275/FBgn0001217/FBgn0001230/FBgn0051354/FBgn0001216
GOBP_POSITIVE_REGULATION_OF_RNA_SPLICING	30	0.803757	1.86636	1.05491e-05	0.00739417	0.00728821	565	tags=17%, list=5%, signal=16%	FBgn0013275/FBgn0001217/FBgn0001230/FBgn0051354/FBgn0285912
GOBP_REGULATION_OF_MITOTIC_SPINDLE_ASSEMBLY	17	0.876886	1.85874	1.06344e-05	0.00739417	0.00728821	355	tags=29%, list=3%, signal=29%	FBgn0013275/FBgn0001217/FBgn0001230/FBgn0051354/FBgn0003124
GSE24634_IL4_VS_CTRL_TREATED_NAIVE_CD4_TCELL_DAY7_UP	151	0.604372	1.64058	1.09539e-05	0.00739417	0.00728821	1775	tags=21%, list=15%, signal=18%	FBgn0013275/FBgn0035476/FBgn0001217/FBgn0001230/FBgn0037888/FBgn0015010/FBgn0051354/FBgn0003889/FBgn0037879/FBgn0028563/FBgn0260766/FBgn0028562/FBgn0034005/FBgn0033447/FBgn0000405/FBgn0038126/FBgn0054002/FBgn0029823/FBgn0030955/FBgn0039644/FBgn0032076/FBgn0033354/FBgn0004106/FBgn0001086/FBgn0036728/FBgn0035627/FBgn0024920/FBgn0003062/FBgn0014861/FBgn0027552/FBgn0000147/FBgn0029969
SENGUPTA_NASOPHARYNGEAL_CARCINOMA_DN	180	0.588912	1.60768	1.15665e-05	0.00758465	0.00747596	1295	tags=24%, list=11%, signal=22%	FBgn0039104/FBgn0038373/FBgn0037064/FBgn0034816/FBgn0062517/FBgn0033610/FBgn0037454/FBgn0036778/FBgn0003889/FBgn0029970/FBgn0033644/FBgn0051004/FBgn0034247/FBgn0263113/FBgn0069913/FBgn0033292/FBgn0023090/FBgn0051803/FBgn0034566/FBgn0038598/FBgn0032945/FBgn0036214/FBgn0000405/FBgn0035638/FBgn0038342/FBgn0013812/FBgn0003886/FBgn0085486/FBgn0037726/FBgn0033408/FBgn0037386/FBgn0013811/FBgn0036552/FBg…
DALESSIO_TSA_RESPONSE	21	0.852642	1.86815	1.20666e-05	0.0076928	0.00758256	840	tags=48%, list=7%, signal=44%	FBgn0013275/FBgn0001217/FBgn0001230/FBgn0001225/FBgn0001224/FBgn0051354/FBgn0031289/FBgn0001981/FBgn0033153/FBgn0011296
DEN_INTERACT_WITH_LCA5	22	0.84557	1.85935	1.25384e-05	0.00777755	0.0076661	654	tags=27%, list=6%, signal=26%	FBgn0013275/FBgn0001217/FBgn0001230/FBgn0051354/FBgn0001216/FBgn0036687
GOBP_POSITIVE_REGULATION_OF_MICROTUBULE_POLYMERIZATION_OR_DEPOLYMERIZATION	25	0.820585	1.84968	1.34564e-05	0.00812732	0.00801085	118	tags=16%, list=1%, signal=16%	FBgn0013275/FBgn0001217/FBgn0001230/FBgn0051354
GOBP_NEUROTRANSMITTER_TRANSPORT	136	-0.45276	-1.84762	1.47356e-05	0.00827405	0.00815548	2861	tags=57%, list=25%, signal=44%	FBgn0013342/FBgn0028400/FBgn0051721/FBgn0036192/FBgn0083228/FBgn0026439/FBgn0028734/FBgn0263116/FBgn0038816/FBgn0263916/FBgn0039900/FBgn0024944/FBgn0052792/FBgn0039269/FBgn0025726/FBgn0250791/FBgn0004118/FBgn0010240/FBgn0011288/FBgn0270928/FBgn0004575/FBgn0051935/FBgn0002921/FBgn0036319/FBgn0004622/FBgn0001134/FBgn0053547/FBgn0004242/FBgn0034691/FBgn0011676/FBgn0053653/FBgn0053517/FBgn0039747/FBg…
WP_APOPTOSIS_MODULATION_BY_HSP70	14	0.894612	1.83649	1.47536e-05	0.00827405	0.00815548	118	tags=29%, list=1%, signal=28%	FBgn0013275/FBgn0001217/FBgn0001230/FBgn0051354
ZHU_CMV_24_HR_UP	63	0.703318	1.77499	1.47809e-05	0.00827405	0.00815548	466	tags=13%, list=4%, signal=12%	FBgn0013275/FBgn0001217/FBgn0001230/FBgn0038200/FBgn0051354/FBgn0003889/FBgn0035348/FBgn0003886
GOCC_PRESYNAPTIC_MEMBRANE	84	-0.524044	-1.94722	1.51534e-05	0.00828059	0.00816193	3154	tags=61%, list=27%, signal=45%	FBgn0010414/FBgn0037702/FBgn0037092/FBgn0041605/FBgn0030412/FBgn0029911/FBgn0036309/FBgn0028400/FBgn0026439/FBgn0028734/FBgn0263116/FBgn0040324/FBgn0013997/FBgn0085380/FBgn0039900/FBgn0024944/FBgn0025726/FBgn0024150/FBgn0011288/FBgn0086372/FBgn0001134/FBgn0053547/FBgn0004242/FBgn0025936/FBgn0023388/FBgn0053517/FBgn0039747/FBgn0034136/FBgn0052677/FBgn0053513/FBgn0004168/FBgn0019985/FBgn0004573/FBg…
GOBP_REGULATION_OF_SPINDLE_ASSEMBLY	21	0.849318	1.86087	1.61781e-05	0.00863498	0.00851124	355	tags=24%, list=3%, signal=23%	FBgn0013275/FBgn0001217/FBgn0001230/FBgn0051354/FBgn0003124
SESTO_RESPONSE_TO_UV_C3	12	0.915353	1.80913	1.87445e-05	0.00941453	0.00927962	118	tags=33%, list=1%, signal=33%	FBgn0013275/FBgn0001217/FBgn0001230/FBgn0051354
HP_CHRONIC_SINUSITIS	24	0.822725	1.83855	1.88588e-05	0.00941453	0.00927962	1331	tags=58%, list=11%, signal=52%	FBgn0266709/FBgn0023090/FBgn0051803/FBgn0034566/FBgn0029667/FBgn0000405/FBgn0013812/FBgn0037726/FBgn0033408/FBgn0037276/FBgn0051320/FBgn0039510/FBgn0032478/FBgn0014395
HP_RECURRENT_SINOPULMONARY_INFECTIONS	33	0.774622	1.82629	1.88693e-05	0.00941453	0.00927962	1427	tags=48%, list=12%, signal=43%	FBgn0266709/FBgn0023090/FBgn0051803/FBgn0034566/FBgn0029667/FBgn0000405/FBgn0013812/FBgn0037726/FBgn0033408/FBgn0037276/FBgn0051320/FBgn0039510/FBgn0032478/FBgn0028670/FBgn0014395/FBgn0014018
GOBP_POSITIVE_REGULATION_OF_MEMBRANE_PERMEABILITY	39	0.755883	1.82303	2.10383e-05	0.0100117	0.00986827	321	tags=15%, list=3%, signal=15%	FBgn0013275/FBgn0001217/FBgn0001230/FBgn0036415/FBgn0051354/FBgn0039752
SESTO_RESPONSE_TO_UV_C0	90	0.655399	1.71206	2.19211e-05	0.0100117	0.00986827	466	tags=10%, list=4%, signal=10%	FBgn0267727/FBgn0013275/FBgn0001217/FBgn0001230/FBgn0036415/FBgn0051354/FBgn0024491/FBgn0035348/FBgn0003886
REACTOME_ATTENUATION_PHASE	23	0.837167	1.85112	2.22557e-05	0.0100117	0.00986827	625	tags=35%, list=5%, signal=33%	FBgn0013275/FBgn0001217/FBgn0001230/FBgn0001225/FBgn0001224/FBgn0051354/FBgn0001216/FBgn0001233
FAN_OVARY_CL17_PUTATIVE_APOPTOTIC_SMOOTH_MUSCLE_CELL	190	0.575032	1.57515	2.26153e-05	0.0100117	0.00986827	1674	tags=22%, list=14%, signal=19%	FBgn0013275/FBgn0001217/FBgn0001230/FBgn0038200/FBgn0001225/FBgn0015010/FBgn0001224/FBgn0051354/FBgn0037879/FBgn0016054/FBgn0000045/FBgn0041180/FBgn0000047/FBgn0040658/FBgn0003886/FBgn0031289/FBgn0039742/FBgn0001216/FBgn0000046/FBgn0001233/FBgn0014863/FBgn0033153/FBgn0265991/FBgn0011296/FBgn0001258/FBgn0010222/FBgn0024352/FBgn0004117/FBgn0000044/FBgn0086708/FBgn0015019/FBgn0000667/FBgn0003721/FBg…
GOBP_CHAPERONE_COFACTOR_DEPENDENT_PROTEIN_REFOLDING	23	0.836862	1.85044	2.29679e-05	0.0100117	0.00986827	579	tags=26%, list=5%, signal=25%	FBgn0013275/FBgn0001217/FBgn0001230/FBgn0038200/FBgn0051354/FBgn0001216
GENTILE_UV_LOW_DOSE_UP	20	0.849564	1.84458	2.33546e-05	0.0100117	0.00986827	118	tags=20%, list=1%, signal=20%	FBgn0013275/FBgn0001217/FBgn0001230/FBgn0051354
GOBP_REGULATION_OF_MICROTUBULE_POLYMERIZATION	33	0.770429	1.8164	2.35447e-05	0.0100117	0.00986827	118	tags=12%, list=1%, signal=12%	FBgn0013275/FBgn0001217/FBgn0001230/FBgn0051354
GOBP_POSITIVE_REGULATION_OF_ERYTHROCYTE_DIFFERENTIATION	25	0.810281	1.82645	2.3556e-05	0.0100117	0.00986827	118	tags=16%, list=1%, signal=16%	FBgn0013275/FBgn0001217/FBgn0001230/FBgn0051354
GOBP_NEGATIVE_REGULATION_OF_MITOCHONDRIAL_OUTER_MEMBRANE_PERMEABILIZATION_INVOLVED_IN_APOPTOTIC_SIGNALING_PATHWAY	11	0.920686	1.78855	2.54658e-05	0.0106266	0.0104744	118	tags=36%, list=1%, signal=36%	FBgn0013275/FBgn0001217/FBgn0001230/FBgn0051354
GOMF_MISFOLDED_PROTEIN_BINDING	18	0.863292	1.84549	3.17315e-05	0.0130048	0.0128184	579	tags=28%, list=5%, signal=26%	FBgn0013275/FBgn0001217/FBgn0001230/FBgn0051354/FBgn0001216
REACTOME_HSF1_ACTIVATION	29	0.794175	1.83686	3.30755e-05	0.0133178	0.013127	625	tags=28%, list=5%, signal=26%	FBgn0013275/FBgn0001217/FBgn0001230/FBgn0001225/FBgn0001224/FBgn0051354/FBgn0001216/FBgn0001233
HP_SUPERNUMERARY_SPLEENS	44	0.746066	1.82367	3.68778e-05	0.0145928	0.0143837	1331	tags=41%, list=11%, signal=36%	FBgn0266709/FBgn0263113/FBgn0023090/FBgn0051803/FBgn0034566/FBgn0029667/FBgn0000405/FBgn0038342/FBgn0013812/FBgn0035168/FBgn0037726/FBgn0033408/FBgn0037276/FBgn0051320/FBgn0039510/FBgn0031707/FBgn0032478/FBgn0014395
GOBP_PROTEIN_REFOLDING	19	0.854249	1.85219	3.96626e-05	0.0154287	0.0152076	625	tags=32%, list=5%, signal=30%	FBgn0013275/FBgn0001217/FBgn0001230/FBgn0051354/FBgn0001216/FBgn0001233
GOMF_DISORDERED_DOMAIN_SPECIFIC_BINDING	25	0.804865	1.81425	4.10322e-05	0.0156955	0.0154706	625	tags=28%, list=5%, signal=27%	FBgn0013275/FBgn0001217/FBgn0001230/FBgn0051354/FBgn0011703/FBgn0001216/FBgn0001233
BARRIER_CANCER_RELAPSE_NORMAL_SAMPLE_DN	31	0.782031	1.82779	4.27768e-05	0.0160946	0.0158639	118	tags=13%, list=1%, signal=13%	FBgn0013275/FBgn0001217/FBgn0001230/FBgn0051354
HP_CHRONIC_RHINITIS	27	0.805968	1.84568	4.3774e-05	0.0161352	0.015904	1331	tags=56%, list=11%, signal=49%	FBgn0266709/FBgn0023090/FBgn0051803/FBgn0034566/FBgn0029667/FBgn0000405/FBgn0013812/FBgn0037726/FBgn0033408/FBgn0037276/FBgn0051320/FBgn0039510/FBgn0032478/FBgn0028670/FBgn0014395
GOBP_NEGATIVE_REGULATION_OF_MITOCHONDRION_ORGANIZATION	34	0.772139	1.82464	4.53083e-05	0.0161352	0.015904	118	tags=15%, list=1%, signal=15%	FBgn0013275/FBgn0001217/FBgn0001230/FBgn0036415/FBgn0051354
GOBP_REGULATION_OF_EXTRINSIC_APOPTOTIC_SIGNALING_PATHWAY_IN_ABSENCE_OF_LIGAND	19	0.85231	1.84799	4.54845e-05	0.0161352	0.015904	118	tags=21%, list=1%, signal=21%	FBgn0013275/FBgn0001217/FBgn0001230/FBgn0051354
AIZARANI_LIVER_C12_NK_NKT_CELLS_4	24	0.810743	1.81178	4.56969e-05	0.0161352	0.015904	1086	tags=38%, list=9%, signal=34%	FBgn0013275/FBgn0001217/FBgn0001230/FBgn0051354/FBgn0034005/FBgn0001216/FBgn0001233/FBgn0286785/FBgn0086708
REACTOME_HSF1_DEPENDENT_TRANSACTIVATION	30	0.784982	1.82277	4.94322e-05	0.0167514	0.0165114	840	tags=30%, list=7%, signal=28%	FBgn0013275/FBgn0001217/FBgn0001230/FBgn0001225/FBgn0001224/FBgn0051354/FBgn0001216/FBgn0001233/FBgn0011296
PODAR_RESPONSE_TO_ADAPHOSTIN_UP	100	0.631451	1.66102	4.94332e-05	0.0167514	0.0165114	1152	tags=19%, list=10%, signal=17%	FBgn0013275/FBgn0001217/FBgn0001230/FBgn0051354/FBgn0003889/FBgn0038302/FBgn0023090/FBgn0034005/FBgn0030104/FBgn0040345/FBgn0003886/FBgn0285912/FBgn0001216/FBgn0005638/FBgn0033153/FBgn0028978/FBgn0286785/FBgn0051694/FBgn0039109
HSF2_01	191	0.572144	1.56738	5.05357e-05	0.0167514	0.0165114	1844	tags=23%, list=16%, signal=20%	FBgn0013275/FBgn0001217/FBgn0035915/FBgn0001230/FBgn0001225/FBgn0037888/FBgn0015010/FBgn0001224/FBgn0051354/FBgn0038851/FBgn0037879/FBgn0052313/FBgn0033074/FBgn0260766/FBgn0037781/FBgn0051286/FBgn0040093/FBgn0038126/FBgn0001216/FBgn0260642/FBgn0054002/FBgn0010504/FBgn0029907/FBgn0265991/FBgn0011296/FBgn0028978/FBgn0032075/FBgn0039644/FBgn0004117/FBgn0015019/FBgn0000667/FBgn0029503/FBgn0014135/FBg…
MIR4423_5P	26	0.807393	1.82723	5.11697e-05	0.0167514	0.0165114	704	tags=23%, list=6%, signal=22%	FBgn0037888/FBgn0015010/FBgn0037879/FBgn0260766/FBgn0038126/FBgn0054002
TARTE_PLASMA_CELL_VS_PLASMABLAST_DN	258	0.539455	1.48378	5.21771e-05	0.0167514	0.0165114	1844	tags=20%, list=16%, signal=17%	FBgn0267727/FBgn0038200/FBgn0037888/FBgn0036415/FBgn0015010/FBgn0042627/FBgn0029970/FBgn0037879/FBgn0286788/FBgn0260766/FBgn0000045/FBgn0035348/FBgn0037801/FBgn0037307/FBgn0000405/FBgn0000047/FBgn0011703/FBgn0003886/FBgn0031289/FBgn0035918/FBgn0050354/FBgn0038126/FBgn0000046/FBgn0000053/FBgn0054002/FBgn0039241/FBgn0265991/FBgn0001258/FBgn0010222/FBgn0014455/FBgn0263510/FBgn0000044/FBgn0035194/FBg…
REACTOME_GPCR_LIGAND_BINDING	99	-0.485311	-1.91258	5.25995e-05	0.0167514	0.0165114	2250	tags=48%, list=19%, signal=39%	FBgn0001123/FBgn0000084/FBgn0001085/FBgn0260753/FBgn0004514/FBgn0038980/FBgn0027343/FBgn0004622/FBgn0259231/FBgn0266429/FBgn0001105/FBgn0010194/FBgn0031903/FBgn0033744/FBgn0039609/FBgn0038880/FBgn0250910/FBgn0053517/FBgn0039747/FBgn0050361/FBgn0000108/FBgn0039023/FBgn0036934/FBgn0030011/FBgn0011582/FBgn0004168/FBgn0019985/FBgn0004573/FBgn0004841/FBgn0036789/FBgn0016797/FBgn0038653/FBgn0039611/FBg…
ZHU_CMV_ALL_UP	72	0.673507	1.72214	5.2766e-05	0.0167514	0.0165114	466	tags=11%, list=4%, signal=11%	FBgn0013275/FBgn0001217/FBgn0001230/FBgn0038200/FBgn0051354/FBgn0003889/FBgn0035348/FBgn0003886
HP_ABNORMAL_ATRIAL_ARRANGEMENT	23	0.823042	1.81988	5.40351e-05	0.0167514	0.0165114	1331	tags=61%, list=11%, signal=54%	FBgn0266709/FBgn0023090/FBgn0051803/FBgn0034566/FBgn0029667/FBgn0000405/FBgn0013812/FBgn0037726/FBgn0033408/FBgn0037276/FBgn0051320/FBgn0039510/FBgn0032478/FBgn0014395
YAO_TEMPORAL_RESPONSE_TO_PROGESTERONE_CLUSTER_5	19	0.849827	1.84261	5.56728e-05	0.0167514	0.0165114	180	tags=26%, list=2%, signal=26%	FBgn0013275/FBgn0001217/FBgn0001230/FBgn0051354/FBgn0034356
HP_ABNORMAL_NASAL_MUCOSA_MORPHOLOGY	29	0.787735	1.82197	5.62503e-05	0.0167514	0.0165114	1331	tags=48%, list=11%, signal=43%	FBgn0266709/FBgn0023090/FBgn0051803/FBgn0034566/FBgn0029667/FBgn0000405/FBgn0013812/FBgn0037726/FBgn0033408/FBgn0037276/FBgn0051320/FBgn0039510/FBgn0032478/FBgn0014395
WU_APOPTOSIS_BY_CDKN1A_NOT_VIA_TP53	11	0.910975	1.76969	5.67377e-05	0.0167514	0.0165114	498	tags=45%, list=4%, signal=44%	FBgn0013275/FBgn0001217/FBgn0001230/FBgn0051354/FBgn0035918
GOBP_REGULATION_OF_ENDOPLASMIC_RETICULUM_STRESS_INDUCED_INTRINSIC_APOPTOTIC_SIGNALING_PATHWAY	21	0.833526	1.82627	5.74098e-05	0.0167514	0.0165114	118	tags=19%, list=1%, signal=19%	FBgn0013275/FBgn0001217/FBgn0001230/FBgn0051354
GOBP_REGULATION_OF_NUCLEASE_ACTIVITY	18	0.855456	1.82874	5.7878e-05	0.0167514	0.0165114	118	tags=22%, list=1%, signal=22%	FBgn0013275/FBgn0001217/FBgn0001230/FBgn0051354
GOCC_SYNAPTIC_VESICLE_MEMBRANE	62	-0.553929	-1.95905	5.85234e-05	0.0167514	0.0165114	3092	tags=56%, list=27%, signal=42%	FBgn0031865/FBgn0041605/FBgn0024315/FBgn0029911/FBgn0013342/FBgn0028400/FBgn0038816/FBgn0037084/FBgn0039900/FBgn0025726/FBgn0023458/FBgn0033876/FBgn0004575/FBgn0001134/FBgn0004242/FBgn0011260/FBgn0053517/FBgn0037050/FBgn0034389/FBgn0030707/FBgn0038659/FBgn0262476/FBgn0005586/FBgn0051860/FBgn0033911/FBgn0086913/FBgn0031294/FBgn0031424/FBgn0052225/FBgn0036260/FBgn0261085/FBgn0004516/FBgn0260964/FBg…
HP_ABNORMAL_RESPIRATORY_MOTILE_CILIUM_PHYSIOLOGY	19	0.848958	1.84072	5.93115e-05	0.0167514	0.0165114	1331	tags=74%, list=11%, signal=65%	FBgn0266709/FBgn0023090/FBgn0051803/FBgn0034566/FBgn0029667/FBgn0000405/FBgn0013812/FBgn0037726/FBgn0033408/FBgn0037276/FBgn0051320/FBgn0039510/FBgn0032478/FBgn0014395
GOMF_UNFOLDED_PROTEIN_BINDING	83	0.65249	1.68852	6.04528e-05	0.0167514	0.0165114	1901	tags=22%, list=16%, signal=18%	FBgn0013275/FBgn0001217/FBgn0001230/FBgn0038200/FBgn0001225/FBgn0001224/FBgn0051354/FBgn0001216/FBgn0001233/FBgn0011296/FBgn0037439/FBgn0015019/FBgn0003676/FBgn0010621/FBgn0032444/FBgn0284436/FBgn0031322/FBgn0033661
GOBP_CELL_CELL_RECOGNITION	48	0.720044	1.77974	6.05574e-05	0.0167514	0.0165114	704	tags=31%, list=6%, signal=29%	FBgn0013275/FBgn0001217/FBgn0001230/FBgn0037888/FBgn0015010/FBgn0051354/FBgn0004428/FBgn0037879/FBgn0052313/FBgn0260766/FBgn0051286/FBgn0040093/FBgn0038126/FBgn0001216/FBgn0054002
DESCARTES_FETAL_HEART_VISCERAL_NEURONS	49	-0.605245	-2.02726	6.0705e-05	0.0167514	0.0165114	2567	tags=67%, list=22%, signal=53%	FBgn0004921/FBgn0039054/FBgn0004882/FBgn0035488/FBgn0003896/FBgn0004118/FBgn0052698/FBgn0270928/FBgn0011260/FBgn0260400/FBgn0027546/FBgn0000039/FBgn0050361/FBgn0036934/FBgn0034136/FBgn0038165/FBgn0259927/FBgn0005586/FBgn0028875/FBgn0266347/FBgn0000024/FBgn0038839/FBgn0000037/FBgn0036260/FBgn0000036/FBgn0025334/FBgn0263772/FBgn0037690/FBgn0031064/FBgn0031081/FBgn0086675/FBgn0010329/FBgn0260964
HP_AUTISM	134	-0.43524	-1.77112	6.17575e-05	0.0167514	0.0165114	3427	tags=53%, list=29%, signal=38%	FBgn0262126/FBgn0002521/FBgn0259168/FBgn0022764/FBgn0000479/FBgn0000319/FBgn0003862/FBgn0025716/FBgn0283712/FBgn0015615/FBgn0003415/FBgn0042696/FBgn0030791/FBgn0266557/FBgn0286070/FBgn0038320/FBgn0037703/FBgn0262872/FBgn0045852/FBgn0028734/FBgn0013997/FBgn0031107/FBgn0263111/FBgn0052442/FBgn0040372/FBgn0260799/FBgn0267912/FBgn0031972/FBgn0010240/FBgn0085450/FBgn0264075/FBgn0267821/FBgn0262593/FBg…
DURANTE_ADULT_OLFACTORY_NEUROEPITHELIUM_FIBROBLASTS_STROMAL_CELLS	49	0.711619	1.76595	6.20396e-05	0.0167514	0.0165114	1329	tags=39%, list=11%, signal=34%	FBgn0037888/FBgn0015010/FBgn0037879/FBgn0260766/FBgn0000045/FBgn0003900/FBgn0000047/FBgn0003129/FBgn0031289/FBgn0038126/FBgn0000046/FBgn0014863/FBgn0054002/FBgn0004117/FBgn0263747/FBgn0039897/FBgn0000044/FBgn0053126/FBgn0003721
GOBP_NON_CANONICAL_WNT_SIGNALING_PATHWAY	97	-0.469067	-1.82393	6.47131e-05	0.0171827	0.0169364	3828	tags=54%, list=33%, signal=36%	FBgn0283724/FBgn0028687/FBgn0051992/FBgn0263930/FBgn0026380/FBgn0040206/FBgn0000414/FBgn0000499/FBgn0028686/FBgn0015283/FBgn0004360/FBgn0000319/FBgn0028695/FBgn0015838/FBgn0030457/FBgn0038166/FBgn0028690/FBgn0028694/FBgn0011817/FBgn0284084/FBgn0010407/FBgn0004921/FBgn0000117/FBgn0000017/FBgn0267912/FBgn0004839/FBgn0001085/FBgn0029006/FBgn0027343/FBgn0028693/FBgn0001105/FBgn0010194/FBgn0011826/FBg…
YORDY_RECIPROCAL_REGULATION_BY_ETS1_AND_SP100_DN	57	0.692295	1.73632	6.57241e-05	0.0171827	0.0169364	1397	tags=25%, list=12%, signal=22%	FBgn0013275/FBgn0001217/FBgn0001230/FBgn0001225/FBgn0001224/FBgn0051354/FBgn0051004/FBgn0001981/FBgn0001216/FBgn0011296/FBgn0086708/FBgn0012036/FBgn0029503/FBgn0035627
GOBP_NEGATIVE_REGULATION_OF_INCLUSION_BODY_ASSEMBLY	10	0.916053	1.74531	6.58827e-05	0.0171827	0.0169364	579	tags=50%, list=5%, signal=48%	FBgn0013275/FBgn0001217/FBgn0001230/FBgn0051354/FBgn0001216
HP_ABNORMAL_ANATOMIC_LOCATION_OF_THE_HEART	54	0.702664	1.76047	6.68277e-05	0.0172333	0.0169863	1331	tags=35%, list=11%, signal=31%	FBgn0266709/FBgn0263113/FBgn0023090/FBgn0051803/FBgn0034566/FBgn0029667/FBgn0000405/FBgn0038342/FBgn0013812/FBgn0035168/FBgn0037726/FBgn0033408/FBgn0037276/FBgn0051320/FBgn0039510/FBgn0031707/FBgn0032478/FBgn0031255/FBgn0014395
MODULE_465	22	0.820686	1.80463	7.29217e-05	0.0185252	0.0182597	704	tags=41%, list=6%, signal=39%	FBgn0037888/FBgn0015010/FBgn0037879/FBgn0052313/FBgn0260766/FBgn0041180/FBgn0051286/FBgn0038126/FBgn0054002
HP_ATONIC_SEIZURE	60	-0.557508	-1.96427	7.40337e-05	0.0185252	0.0182597	3511	tags=62%, list=30%, signal=43%	FBgn0261570/FBgn0005386/FBgn0037578/FBgn0259168/FBgn0000319/FBgn0264492/FBgn0016754/FBgn0028369/FBgn0000229/FBgn0267912/FBgn0262582/FBgn0015754/FBgn0023458/FBgn0010240/FBgn0267821/FBgn0000557/FBgn0260743/FBgn0261797/FBgn0001134/FBgn0011826/FBgn0010399/FBgn0263351/FBgn0264607/FBgn0036544/FBgn0013799/FBgn0004198/FBgn0031759/FBgn0267002/FBgn0053513/FBgn0004574/FBgn0003392/FBgn0263772/FBgn0001122/FBg…
GOCC_TRANSPORT_VESICLE_MEMBRANE	112	-0.452071	-1.83195	7.49058e-05	0.0185252	0.0182597	3136	tags=46%, list=27%, signal=34%	FBgn0030089/FBgn0031865/FBgn0041605/FBgn0024315/FBgn0029911/FBgn0260862/FBgn0086378/FBgn0013342/FBgn0028400/FBgn0010051/FBgn0038816/FBgn0035321/FBgn0037084/FBgn0035540/FBgn0052654/FBgn0039900/FBgn0025726/FBgn0038223/FBgn0023458/FBgn0270928/FBgn0033876/FBgn0004575/FBgn0001134/FBgn0037130/FBgn0004242/FBgn0011260/FBgn0053517/FBgn0037050/FBgn0034389/FBgn0283510/FBgn0030707/FBgn0038659/FBgn0262476/FBg…
GOBP_REGULATION_OF_MEMBRANE_PERMEABILITY	46	0.726115	1.78516	7.5066e-05	0.0185252	0.0182597	321	tags=13%, list=3%, signal=13%	FBgn0013275/FBgn0001217/FBgn0001230/FBgn0036415/FBgn0051354/FBgn0039752
GOBP_MICROTUBULE_NUCLEATION	21	0.829341	1.8171	7.61994e-05	0.0186048	0.0183382	118	tags=19%, list=1%, signal=19%	FBgn0013275/FBgn0001217/FBgn0001230/FBgn0051354
GOBP_AXONEME_ASSEMBLY	36	0.752325	1.79474	8.38643e-05	0.0202607	0.0199704	2011	tags=61%, list=17%, signal=51%	FBgn0034816/FBgn0031853/FBgn0266709/FBgn0023090/FBgn0051803/FBgn0034566/FBgn0033447/FBgn0029667/FBgn0037726/FBgn0033408/FBgn0037276/FBgn0036962/FBgn0051320/FBgn0039510/FBgn0035577/FBgn0032478/FBgn0014395/FBgn0002932/FBgn0052668/FBgn0038452/FBgn0083960/FBgn0034532
GOBP_DENDRITE_DEVELOPMENT	152	-0.40589	-1.66095	8.80279e-05	0.0208937	0.0205943	3588	tags=54%, list=31%, signal=38%	FBgn0044323/FBgn0026179/FBgn0000414/FBgn0000499/FBgn0261570/FBgn0024806/FBgn0050372/FBgn0004360/FBgn0010583/FBgn0025716/FBgn0003371/FBgn0037956/FBgn0259108/FBgn0046704/FBgn0032593/FBgn0030114/FBgn0038320/FBgn0040765/FBgn0011742/FBgn0039863/FBgn0262872/FBgn0263197/FBgn0028734/FBgn0261387/FBgn0010215/FBgn0040324/FBgn0038816/FBgn0015805/FBgn0030034/FBgn0265778/FBgn0260799/FBgn0267912/FBgn0263219/FBg…
GOBP_SPERM_EGG_RECOGNITION	38	0.746815	1.79541	8.87319e-05	0.0208937	0.0205943	704	tags=37%, list=6%, signal=35%	FBgn0013275/FBgn0001217/FBgn0001230/FBgn0037888/FBgn0015010/FBgn0051354/FBgn0004428/FBgn0037879/FBgn0052313/FBgn0260766/FBgn0051286/FBgn0038126/FBgn0001216/FBgn0054002
GOBP_REGULATION_OF_MITOCHONDRIAL_MEMBRANE_PERMEABILITY	42	0.738857	1.79011	8.92155e-05	0.0208937	0.0205943	321	tags=14%, list=3%, signal=14%	FBgn0013275/FBgn0001217/FBgn0001230/FBgn0036415/FBgn0051354/FBgn0039752
GOBP_REGULATION_OF_POSTSYNAPTIC_MEMBRANE_POTENTIAL	75	-0.50525	-1.86103	9.24264e-05	0.021427	0.02112	2554	tags=57%, list=22%, signal=45%	FBgn0038816/FBgn0037573/FBgn0263916/FBgn0085380/FBgn0267912/FBgn0025742/FBgn0025726/FBgn0004118/FBgn0010240/FBgn0051935/FBgn0038980/FBgn0001134/FBgn0011826/FBgn0053547/FBgn0264001/FBgn0010399/FBgn0261854/FBgn0250910/FBgn0053517/FBgn0039747/FBgn0000039/FBgn0010905/FBgn0036414/FBgn0050361/FBgn0004198/FBgn0005564/FBgn0000108/FBgn0036934/FBgn0030707/FBgn0038659/FBgn0053513/FBgn0083963/FBgn0028875/FBg…
ANDERSEN_CHOLANGIOCARCINOMA_CLASS2	98	0.628392	1.6518	9.35038e-05	0.0214601	0.0211525	1035	tags=20%, list=9%, signal=19%	FBgn0013275/FBgn0001217/FBgn0263235/FBgn0038373/FBgn0001230/FBgn0051354/FBgn0035957/FBgn0000251/FBgn0034005/FBgn0000405/FBgn0267326/FBgn0003187/FBgn0031002/FBgn0260642/FBgn0034075/FBgn0031012/FBgn0028983/FBgn0286785/FBgn0050502/FBgn0031418
GOBP_NEGATIVE_REGULATION_OF_NERVOUS_SYSTEM_DEVELOPMENT	73	-0.511312	-1.87168	9.46745e-05	0.0214691	0.0211614	2655	tags=53%, list=23%, signal=41%	FBgn0262872/FBgn0010215/FBgn0040324/FBgn0037265/FBgn0265778/FBgn0267912/FBgn0025741/FBgn0085450/FBgn0051064/FBgn0000575/FBgn0027491/FBgn0010194/FBgn0004647/FBgn0040918/FBgn0011826/FBgn0025936/FBgn0011260/FBgn0051092/FBgn0053517/FBgn0284221/FBgn0005631/FBgn0004868/FBgn0000157/FBgn0000568/FBgn0011592/FBgn0037705/FBgn0015269/FBgn0041097/FBgn0015380/FBgn0011259/FBgn0264089/FBgn0030505/FBgn0036411/FBg…
GOBP_NEGATIVE_REGULATION_OF_SIGNAL_TRANSDUCTION_IN_ABSENCE_OF_LIGAND	12	0.896618	1.7721	9.5414e-05	0.0214691	0.0211614	118	tags=33%, list=1%, signal=33%	FBgn0013275/FBgn0001217/FBgn0001230/FBgn0051354
TIEN_INTESTINE_PROBIOTICS_6HR_UP	58	0.697849	1.75099	9.95242e-05	0.0219222	0.0216081	359	tags=12%, list=3%, signal=12%	FBgn0013275/FBgn0001217/FBgn0038083/FBgn0001230/FBgn0051354/FBgn0034605/FBgn0042179
HP_ABNORMALITY_OF_THE_PULMONARY_VEINS	36	0.748698	1.78609	9.97124e-05	0.0219222	0.0216081	1331	tags=39%, list=11%, signal=35%	FBgn0266709/FBgn0023090/FBgn0051803/FBgn0034566/FBgn0029667/FBgn0000405/FBgn0013812/FBgn0037726/FBgn0033408/FBgn0037276/FBgn0051320/FBgn0039510/FBgn0032478/FBgn0014395
HP_NASAL_OBSTRUCTION	27	0.797341	1.82592	0.00010045	0.0219222	0.0216081	1331	tags=52%, list=11%, signal=46%	FBgn0266709/FBgn0023090/FBgn0051803/FBgn0034566/FBgn0029667/FBgn0000405/FBgn0013812/FBgn0037726/FBgn0033408/FBgn0037276/FBgn0051320/FBgn0039510/FBgn0032478/FBgn0014395
GOBP_CILIUM_MOVEMENT	77	0.654839	1.68413	0.000101712	0.0219222	0.0216081	2064	tags=43%, list=18%, signal=35%	FBgn0034816/FBgn0062517/FBgn0266709/FBgn0034459/FBgn0023090/FBgn0051803/FBgn0034566/FBgn0033447/FBgn0029667/FBgn0035638/FBgn0013812/FBgn0031347/FBgn0040028/FBgn0037726/FBgn0083946/FBgn0037276/FBgn0032648/FBgn0001258/FBgn0283442/FBgn0036962/FBgn0051320/FBgn0039510/FBgn0014395/FBgn0032647/FBgn0038257/FBgn0015872/FBgn0039809/FBgn0002932/FBgn0052668/FBgn0038452/FBgn0083960/FBgn0034532/FBgn0036770
GOBP_LYSOSOMAL_TRANSPORT	81	0.646125	1.66901	0.000103701	0.0219222	0.0216081	149	tags=6%, list=1%, signal=6%	FBgn0013275/FBgn0001217/FBgn0001230/FBgn0051354/FBgn0000251
TBP_01	167	0.570162	1.54988	0.000103748	0.0219222	0.0216081	997	tags=16%, list=9%, signal=15%	FBgn0050360/FBgn0038373/FBgn0001225/FBgn0037888/FBgn0002569/FBgn0015010/FBgn0001224/FBgn0037879/FBgn0000015/FBgn0052313/FBgn0028563/FBgn0260766/FBgn0028562/FBgn0000045/FBgn0051286/FBgn0000047/FBgn0005660/FBgn0003886/FBgn0038126/FBgn0000046/FBgn0260642/FBgn0054002/FBgn0029907/FBgn0031700/FBgn0011296/FBgn0004117/FBgn0000044
GOBP_REGULATION_OF_RNA_SPLICING	100	0.622231	1.63676	0.000104114	0.0219222	0.0216081	565	tags=8%, list=5%, signal=8%	FBgn0013275/FBgn0001217/FBgn0001230/FBgn0051354/FBgn0034739/FBgn0024491/FBgn0002922/FBgn0285912
SMIRNOV_RESPONSE_TO_IR_2HR_DN	25	0.789609	1.77986	0.000109254	0.0227953	0.0224687	118	tags=16%, list=1%, signal=16%	FBgn0013275/FBgn0001217/FBgn0001230/FBgn0051354
DAUER_STAT3_TARGETS_DN	20	0.825746	1.79286	0.000111895	0.0231361	0.0228046	579	tags=30%, list=5%, signal=29%	FBgn0013275/FBgn0001217/FBgn0035915/FBgn0001230/FBgn0051354/FBgn0001216
GSE3920_IFNB_VS_IFNG_TREATED_ENDOTHELIAL_CELL_UP	97	0.621897	1.63519	0.000117326	0.0240424	0.0236979	1498	tags=15%, list=13%, signal=14%	FBgn0013275/FBgn0001217/FBgn0038373/FBgn0001230/FBgn0051354/FBgn0016054/FBgn0265991/FBgn0036730/FBgn0028978/FBgn0039897/FBgn0035308/FBgn0004379/FBgn0014395/FBgn0023076/FBgn0010621
HP_ABNORMAL_VENA_CAVA_MORPHOLOGY	34	0.758233	1.79178	0.000120744	0.0245238	0.0241724	1331	tags=44%, list=11%, signal=39%	FBgn0266709/FBgn0023090/FBgn0051803/FBgn0034566/FBgn0029667/FBgn0000405/FBgn0013812/FBgn0037726/FBgn0033408/FBgn0037276/FBgn0051320/FBgn0039510/FBgn0259680/FBgn0032478/FBgn0014395
IGARASHI_ATF4_TARGETS_DN	70	0.660024	1.68247	0.000123218	0.0248068	0.0244513	826	tags=13%, list=7%, signal=12%	FBgn0013275/FBgn0001217/FBgn0001230/FBgn0037236/FBgn0051354/FBgn0037612/FBgn0033969/FBgn0030482/FBgn0034075
TIAN_TNF_SIGNALING_NOT_VIA_NFKB	19	0.838037	1.81704	0.000126522	0.0250983	0.0247387	118	tags=21%, list=1%, signal=21%	FBgn0013275/FBgn0001217/FBgn0001230/FBgn0051354
HP_ATELECTASIS	38	0.739091	1.77685	0.000126853	0.0250983	0.0247387	1331	tags=37%, list=11%, signal=33%	FBgn0266709/FBgn0023090/FBgn0051803/FBgn0034566/FBgn0029667/FBgn0000405/FBgn0013812/FBgn0037726/FBgn0033408/FBgn0037276/FBgn0051320/FBgn0039510/FBgn0032478/FBgn0014395
HP_RHINITIS	39	0.731681	1.76466	0.000141682	0.0277926	0.0273943	1331	tags=38%, list=11%, signal=34%	FBgn0266709/FBgn0023090/FBgn0051803/FBgn0034566/FBgn0029667/FBgn0000405/FBgn0013812/FBgn0037726/FBgn0033408/FBgn0037276/FBgn0051320/FBgn0039510/FBgn0032478/FBgn0028670/FBgn0014395
HP_POLYSPLENIA	30	0.766662	1.78023	0.000144602	0.028125	0.027722	1331	tags=47%, list=11%, signal=41%	FBgn0266709/FBgn0023090/FBgn0051803/FBgn0034566/FBgn0029667/FBgn0000405/FBgn0013812/FBgn0037726/FBgn0033408/FBgn0037276/FBgn0051320/FBgn0039510/FBgn0032478/FBgn0014395
GOBP_POSITIVE_REGULATION_OF_NUCLEASE_ACTIVITY	11	0.90078	1.74988	0.000150718	0.0290683	0.0286518	118	tags=36%, list=1%, signal=36%	FBgn0013275/FBgn0001217/FBgn0001230/FBgn0051354
DESCARTES_FETAL_EYE_SKELETAL_MUSCLE_CELLS	78	0.653226	1.6813	0.000162634	0.0309816	0.0305377	1883	tags=45%, list=16%, signal=38%	FBgn0001225/FBgn0001224/FBgn0000045/FBgn0000047/FBgn0002922/FBgn0038181/FBgn0000046/FBgn0014863/FBgn0005666/FBgn0283471/FBgn0004169/FBgn0265991/FBgn0011296/FBgn0028978/FBgn0004117/FBgn0002773/FBgn0039897/FBgn0000044/FBgn0038744/FBgn0000667/FBgn0263006/FBgn0265935/FBgn0003721/FBgn0010812/FBgn0259209/FBgn0000153/FBgn0022709/FBgn0030745/FBgn0050263/FBgn0040491/FBgn0031322/FBgn0035714/FBgn0014141/FBg…
BRUINS_UVC_RESPONSE_MIDDLE	71	0.650235	1.66201	0.000163338	0.0309816	0.0305377	836	tags=18%, list=7%, signal=17%	FBgn0037888/FBgn0015010/FBgn0037879/FBgn0052313/FBgn0260766/FBgn0035348/FBgn0051286/FBgn0003900/FBgn0038126/FBgn0046687/FBgn0054002/FBgn0026319/FBgn0036730
WEBER_METHYLATED_HCP_IN_FIBROBLAST_DN	24	0.789542	1.7644	0.000167426	0.0314966	0.0310453	704	tags=33%, list=6%, signal=31%	FBgn0037888/FBgn0015010/FBgn0037879/FBgn0052313/FBgn0260766/FBgn0051286/FBgn0038126/FBgn0054002
GOBP_REGULATION_OF_TUMOR_NECROSIS_FACTOR_MEDIATED_SIGNALING_PATHWAY	29	0.773237	1.78843	0.000174898	0.0326349	0.0321672	118	tags=14%, list=1%, signal=14%	FBgn0013275/FBgn0001217/FBgn0001230/FBgn0051354
HP_RECURRENT_MYCOBACTERIAL_INFECTIONS	27	0.789015	1.80685	0.000182399	0.0335984	0.033117	1331	tags=52%, list=11%, signal=46%	FBgn0266709/FBgn0023090/FBgn0051803/FBgn0034566/FBgn0029667/FBgn0000405/FBgn0013812/FBgn0037726/FBgn0033408/FBgn0037276/FBgn0051320/FBgn0039510/FBgn0032478/FBgn0014395
GSE16522_ANTI_CD3CD28_STIM_VS_UNSTIM_MEMORY_CD8_TCELL_UP	149	0.572782	1.5539	0.00018299	0.0335984	0.033117	704	tags=11%, list=6%, signal=10%	FBgn0013275/FBgn0001217/FBgn0001230/FBgn0062517/FBgn0037888/FBgn0015010/FBgn0051354/FBgn0037879/FBgn0286788/FBgn0052313/FBgn0260766/FBgn0051286/FBgn0038126/FBgn0035711/FBgn0285912/FBgn0054002
CHX10_01	153	-0.389742	-1.57703	0.000197459	0.0359672	0.0354518	2354	tags=33%, list=20%, signal=27%	FBgn0003410/FBgn0004369/FBgn0024944/FBgn0052792/FBgn0032409/FBgn0004635/FBgn0003429/FBgn0025741/FBgn0001085/FBgn0037326/FBgn0085396/FBgn0050418/FBgn0003339/FBgn0000273/FBgn0262871/FBgn0000492/FBgn0010194/FBgn0031903/FBgn0026199/FBgn0051092/FBgn0033998/FBgn0284221/FBgn0000039/FBgn0036801/FBgn0014343/FBgn0036926/FBgn0262733/FBgn0000157/FBgn0261953/FBgn0011592/FBgn0041097/FBgn0015524/FBgn0083963/FBg…
GOBP_MICROTUBULE_BUNDLE_FORMATION	55	0.688507	1.73077	0.000201653	0.036442	0.0359198	2011	tags=45%, list=17%, signal=38%	FBgn0034816/FBgn0031853/FBgn0266709/FBgn0034459/FBgn0023090/FBgn0051803/FBgn0034566/FBgn0033447/FBgn0003124/FBgn0029667/FBgn0037726/FBgn0033408/FBgn0037276/FBgn0036962/FBgn0051320/FBgn0039510/FBgn0035577/FBgn0032478/FBgn0014395/FBgn0031869/FBgn0002932/FBgn0052668/FBgn0038452/FBgn0083960/FBgn0034532
MOREIRA_RESPONSE_TO_TSA_UP	22	0.804898	1.76991	0.000207509	0.0372074	0.0366742	625	tags=27%, list=5%, signal=26%	FBgn0013275/FBgn0001217/FBgn0001230/FBgn0051354/FBgn0034915/FBgn0001233
GOBP_CHAPERONE_MEDIATED_PROTEIN_FOLDING	42	0.723999	1.75411	0.000210724	0.0374909	0.0369536	1337	tags=24%, list=12%, signal=21%	FBgn0013275/FBgn0001217/FBgn0001230/FBgn0038200/FBgn0051354/FBgn0001216/FBgn0011296/FBgn0050156/FBgn0029503/FBgn0010812
GILDEA_METASTASIS	23	0.803202	1.77601	0.000218281	0.0385366	0.0379843	704	tags=39%, list=6%, signal=37%	FBgn0037888/FBgn0015010/FBgn0037879/FBgn0033644/FBgn0034247/FBgn0260766/FBgn0038126/FBgn0037386/FBgn0054002
HP_SELF_INJURIOUS_BEHAVIOR	127	-0.421547	-1.71918	0.000224251	0.0392884	0.0387254	4029	tags=64%, list=35%, signal=42%	FBgn0036273/FBgn0040752/FBgn0026401/FBgn0031216/FBgn0003380/FBgn0000259/FBgn0030812/FBgn0004619/FBgn0000709/FBgn0030366/FBgn0023508/FBgn0026179/FBgn0261570/FBgn0039738/FBgn0005386/FBgn0037578/FBgn0039938/FBgn0000319/FBgn0027575/FBgn0010414/FBgn0016754/FBgn0042696/FBgn0039536/FBgn0013342/FBgn0028369/FBgn0002783/FBgn0003256/FBgn0026439/FBgn0045852/FBgn0028734/FBgn0013997/FBgn0023518/FBgn0031107/FBg…
CREIGHTON_ENDOCRINE_THERAPY_RESISTANCE_2	217	0.54086	1.48077	0.000229234	0.0396615	0.0390932	1923	tags=25%, list=17%, signal=21%	FBgn0034816/FBgn0062517/FBgn0038248/FBgn0029970/FBgn0266709/FBgn0034459/FBgn0263113/FBgn0016054/FBgn0023090/FBgn0051803/FBgn0032470/FBgn0034566/FBgn0038598/FBgn0036031/FBgn0036214/FBgn0000405/FBgn0035638/FBgn0013812/FBgn0037726/FBgn0033408/FBgn0001233/FBgn0013811/FBgn0031496/FBgn0036687/FBgn0038960/FBgn0037276/FBgn0032648/FBgn0036962/FBgn0035581/FBgn0039510/FBgn0261561/FBgn0037439/FBgn0032163/FBg…
MODULE_146	33	-0.639472	-1.96171	0.000229837	0.0396615	0.0390932	2271	tags=61%, list=20%, signal=49%	FBgn0004118/FBgn0001085/FBgn0027498/FBgn0260753/FBgn0038980/FBgn0004622/FBgn0259231/FBgn0250910/FBgn0053517/FBgn0039747/FBgn0000039/FBgn0036934/FBgn0011582/FBgn0004573/FBgn0036789/FBgn0038653/FBgn0000037/FBgn0036260/FBgn0000036/FBgn0038380
GOMF_HISTONE_DEACETYLASE_BINDING	71	0.644291	1.64681	0.000234567	0.0399376	0.0393653	625	tags=13%, list=5%, signal=12%	FBgn0267727/FBgn0013275/FBgn0001217/FBgn0001230/FBgn0051354/FBgn0000015/FBgn0016054/FBgn0005638/FBgn0001233
HP_TRANSPOSITION_OF_THE_GREAT_ARTERIES	36	0.733035	1.74873	0.000234917	0.0399376	0.0393653	1331	tags=39%, list=11%, signal=35%	FBgn0266709/FBgn0023090/FBgn0051803/FBgn0034566/FBgn0029667/FBgn0000405/FBgn0013812/FBgn0037726/FBgn0033408/FBgn0037276/FBgn0051320/FBgn0039510/FBgn0032478/FBgn0014395
GOCC_AGGRESOME	25	0.773173	1.74281	0.000242254	0.0408423	0.0402571	166	tags=20%, list=1%, signal=20%	FBgn0013275/FBgn0001217/FBgn0001230/FBgn0051354/FBgn0000015
GOCC_SUPRAMOLECULAR_POLYMER	386	0.502357	1.39337	0.000243798	0.0408423	0.0402571	1883	tags=21%, list=16%, signal=18%	FBgn0039104/FBgn0034816/FBgn0031574/FBgn0037236/FBgn0031853/FBgn0010246/FBgn0003889/FBgn0029970/FBgn0034459/FBgn0028563/FBgn0028562/FBgn0000045/FBgn0032470/FBgn0034566/FBgn0038598/FBgn0003124/FBgn0029667/FBgn0000047/FBgn0002922/FBgn0035638/FBgn0013812/FBgn0003886/FBgn0034915/FBgn0037726/FBgn0033408/FBgn0039501/FBgn0000046/FBgn0013811/FBgn0014863/FBgn0000140/FBgn0005666/FBgn0283471/FBgn0034800/FBg…
GOBP_ORGANELLE_ASSEMBLY	498	0.474532	1.32243	0.000252911	0.0420621	0.0414593	2127	tags=19%, list=18%, signal=17%	FBgn0013275/FBgn0029752/FBgn0001217/FBgn0001230/FBgn0034816/FBgn0031853/FBgn0038248/FBgn0051354/FBgn0003889/FBgn0036652/FBgn0029970/FBgn0266709/FBgn0053158/FBgn0263113/FBgn0000045/FBgn0023090/FBgn0051803/FBgn0032470/FBgn0034566/FBgn0038598/FBgn0038277/FBgn0033447/FBgn0003124/FBgn0029667/FBgn0000405/FBgn0000047/FBgn0035638/FBgn0038342/FBgn0035168/FBgn0003886/FBgn0034915/FBgn0040028/FBgn0037726/FBg…
GOBP_MICROTUBULE_CYTOSKELETON_ORGANIZATION	303	0.51624	1.42329	0.000257984	0.042597	0.0419866	2139	tags=22%, list=18%, signal=18%	FBgn0013275/FBgn0001217/FBgn0001230/FBgn0034816/FBgn0031574/FBgn0031853/FBgn0051354/FBgn0003889/FBgn0036652/FBgn0029970/FBgn0266709/FBgn0034459/FBgn0023090/FBgn0051803/FBgn0034566/FBgn0038598/FBgn0033447/FBgn0003124/FBgn0029667/FBgn0000405/FBgn0003886/FBgn0037726/FBgn0033408/FBgn0039501/FBgn0000140/FBgn0259729/FBgn0037276/FBgn0033153/FBgn0011296/FBgn0036962/FBgn0051320/FBgn0027330/FBgn0003480/FBg…
GOBP_INTRINSIC_APOPTOTIC_SIGNALING_PATHWAY_IN_RESPONSE_TO_ENDOPLASMIC_RETICULUM_STRESS	39	0.721848	1.74095	0.000274118	0.0449377	0.0442937	1249	tags=23%, list=11%, signal=21%	FBgn0013275/FBgn0001217/FBgn0001230/FBgn0051354/FBgn0005638/FBgn0028978/FBgn0039109/FBgn0004003/FBgn0263006
WEBER_METHYLATED_HCP_IN_SPERM_DN	21	0.808658	1.77178	0.000278586	0.0453464	0.0446966	704	tags=38%, list=6%, signal=36%	FBgn0037888/FBgn0015010/FBgn0037879/FBgn0052313/FBgn0260766/FBgn0051286/FBgn0038126/FBgn0054002
KRISHNAN_FURIN_TARGETS_UP	10	0.89905	1.71291	0.000282467	0.0455397	0.0448871	118	tags=40%, list=1%, signal=40%	FBgn0013275/FBgn0001217/FBgn0001230/FBgn0051354
GOBP_NEGATIVE_REGULATION_OF_RESPONSE_TO_ENDOPLASMIC_RETICULUM_STRESS	38	0.726235	1.74594	0.0002841	0.0455397	0.0448871	647	tags=13%, list=6%, signal=12%	FBgn0013275/FBgn0001217/FBgn0001230/FBgn0051354/FBgn0033807
GOCC_BLOOD_MICROPARTICLE	52	0.68262	1.70722	0.000285727	0.0455397	0.0448871	997	tags=25%, list=9%, signal=23%	FBgn0013275/FBgn0001217/FBgn0001230/FBgn0051354/FBgn0028563/FBgn0028562/FBgn0000045/FBgn0041180/FBgn0000047/FBgn0001216/FBgn0000046/FBgn0028983/FBgn0000044
HELLER_SILENCED_BY_METHYLATION_DN	75	0.647774	1.66196	0.00028911	0.0457611	0.0451054	1152	tags=17%, list=10%, signal=16%	FBgn0013275/FBgn0001217/FBgn0000079/FBgn0001230/FBgn0051354/FBgn0001216/FBgn0005638/FBgn0029823/FBgn0028978/FBgn0261560/FBgn0051694/FBgn0086708/FBgn0039109
